# Supplementary material for: Clone Mapper: An Online Suite of Tools for RNAi Experiments in Caenorhabditis elegans
Source: G3 (Bethesda). 2014 Sep 2;4(11):2137–45. doi: 10.1534/g3.114.013052 (PMC4232539; doi:10.1534/g3.114.013052)
Supplement: Supporting Information [file supp_g3.114.013052_TableS1.xls]

## Sheet: Data from Ceron 2007
WS112 name	Locus	ORFeome Vpep	ORFeome Nonv	WormBase RNAi	Synthetic phenotype with lin-35	Retest in N2	Retest in rrf-3	Retest in lin-35	Candidate	new RNAi phenotype reported
B0513.1	lin-66	WT	WT	WT	Ste, pLet, pSck	WT	WT	pLet	yes	yes
C07D10.4	nas-7	WT	WT	WT	Rbs	WT	WT	Rbs	yes	yes
C08B11.2	hda-2	WT	WT	WT	Lvl	pEmb	pEmb	Ste	yes	yes
C09G12.8	ced-10	WT	WT	WT	Rbs, Pvl	pRup	pRup	Rbs, 1 bi-vulva	yes	yes
C13B9.1		WT	WT	WT	pLva	WT	WT	pDpy, pRup	yes	yes
C23H4.1	cab-1	WT	WT	WT	pEmb	WT	WT	Rbs	yes	yes
C36B1.8		WT	WT	WT	Ste	WT	WT	Rbs, pRup, pEmb, F1 Lva	yes	yes
D2096.6		WT	WT	WT	Rbs, Sck, pLet	WT	WT	Rbs	yes	yes
F09E10.5		WT	WT	WT	Rbs, F1 Lva	WT	WT	Rbs	yes	yes
F09F9.4		WT	WT	WT	Ste	WT	pUnc, pLet	high Rbs, pUnc, pLet	yes	yes
F11A10.5		WT	WT	WT	Ste, pLva, pLvl	WT	Rbs	high Rbs, pLva	yes	yes
F13B10.1	tir-1	WT	WT	WT	Lva	WT	WT	Lvl	yes	yes
F30A10.5	stl-1	WT	WT	WT	pEmb, F1 Lva	pEmb, F1 Gro	pEmb, F1 Gro	Ste	yes	yes
F32D1.5		WT	WT	WT	pEmb	WT	WT	Rbs	yes	yes
F35C8.7		WT	WT	WT	Rbs	WT	WT	Rbs, F1 pLva	yes	yes
F35G12.5		WT	WT	WT	Ste, Sck	pEmb, F1 Lva	pEmb, F1 Lva	high Rbs	yes	yes
F35H8.3		WT	WT	WT	Ste	WT	low Rbs	Ste, Sck	yes	yes
F38B7.5	duo-1	WT	WT	WT	Rbs, pEmb, F1 Gro, F1 Him	Rbs, F1 Gro	Rbs, F1 Gro	Rbs, pEmb, F1 Gro, Him	yes	yes
F40F8.9	lsm-1	WT	WT	WT	Rbs, pSck	WT	Rbs, pEmb	high Rbs, pLet	yes	yes
F42G2.6		WT	WT	WT	Ste, pPvl, Slm	WT	Rbs, pSck	Rbs, pSck, pLet	yes	yes
F42G8.3	pmk-2	WT	WT	WT	Sck, F1 pLva, Stp	WT	Rbs, pPvl, F1 pLva, Stp	Sck, F1 pLva, Stp	yes	yes
F47G6.4	spe-15	WT	WT	WT	Rbs	WT	WT	Ste	yes	yes
F49B2.5	src-2	WT	WT	WT	Ste	WT	WT	high Rbs	yes	yes
F58E10.2	end-1	WT	WT	WT	Rbs, Prz	WT	Rbs, F1 pUnc	Ste, Prz, pLet	yes	yes
M18.8		WT	WT	WT	Ste	WT	WT	High Rbs	yes	yes
R05F9.10	sgt-1	WT	WT	WT	Rbs	WT	WT	High Rbs	yes	yes
R08C7.4		WT	WT	WT	Ste	WT	Rbs	Ste	yes	yes
R09E10.7	pqn-55	WT	WT	WT	F1 Pvl	WT	WT	high Rbs	yes	yes
R53.2		WT	WT	WT	pEmb	WT	Rbs	Rbs, pEmb, F1 Lva	yes	yes
T01H3.2		WT	WT	WT	Ste, Sck, Slm	WT	WT	Rbs	yes	yes
T05E11.4	spo-11	WT	WT	WT	pEmb	pEmb, F1 pLva	pEmb, F1 pLva	Ste	yes	yes
T05F1.6	hsr-9	WT	WT	WT	Ste, pRup	pRup	Rbs, pRup	Ste, pRup	yes	yes
T09B4.1		WT	WT	WT	Ste	WT	pEmb	high Rbs, Emb	yes	yes
T23G11.6		WT	WT	WT	Lvl	F1 pMlt	F1 pMlt	Rbs, high Lvl	yes	yes
T24H10.7		WT	WT	WT	Ste, pLet	WT	Rbs	Ste, Sck	yes	yes
T24H7.5	tat-4	WT	WT	WT	Lva	Ste, pPvl	Ste, Sma, Sck, pPvl	Lva	yes	yes
W04B5.5		WT	WT	WT	Ste	WT	WT	Rbs, Slm, F1 Lva	yes	yes
W05F2.3		WT	WT	WT	Ste	WT	Rbs	Ste, pSlm	yes	yes
W05F2.4		WT	WT	WT	Ste, pPvl	WT	Sck, pPvl, Rbs, F1 pLva	Sck, pPvl, high Rbs	yes	yes
Y105C5A.23		WT	WT	WT	Rbs	WT	WT	High Rbs	yes	yes
Y42H9B.3		WT	WT	WT	Ste	WT	low Rbs	Ste	yes	yes
Y48A6C.2		WT	WT	WT	pLvl	WT	Rbs, F1 pLva	Ste	yes	yes
Y48A6C.5	pha-1	WT	WT	WT	Ste, Sck	WT	WT	Ste, Sck, pPvl	yes	yes
Y50E8A.3	oig-3	WT	WT	WT	Sma, F1 Lva	WT	WT	Rbs, Sma	yes	yes
Y51H1A.6		WT	WT	WT	Ste	WT	Rbs, F1 pLva, pLvl	Ste	yes	yes
Y54G2A.17		WT	WT	WT	Rbs	WT	WT	Rbs	yes	yes
Y77E11A.9		WT	WT	WT	Ste, Pvl, Slm	WT	Rbs, pEmb, F1 Lva	Ste	yes	yes
Y92C3B.1	kbp-4	WT	WT	WT	Ste	WT	Rbs	Ste	yes	yes
ZC328.4	san-1	WT	WT	WT	Ste, Pvl	WT	F1 pRup	Rbs, pSck	yes	yes
ZK688.3		WT	WT	WT	Rbs, Sck	WT	pEmb	pEmb, F1 pLva	yes	yes
B0035.11		F1 Lva	pEmb	Gro,Bmd,Stp,Emb,Lva,Unc,Lvl,WT	Ste, pEmb	F1 pLva	F1 pLva	high Rbs, F1 Lva	yes
B0286.4	ntl-2	F1 Gro, pLva	Rbs	Emb,Unc,Adl,Rup,Stp,Gro,WT	Ste	Rbs, F1 Gro, pLva	Rbs, F1 Gro, pLva	Ste	yes
B0336.6		n/a	pEmb	WT,Emb,Bmd,Adl,Lva,Pvl,Unc,Stp,Egl	Sck, pRup	pEmb	pEmb	Ste, Sck	yes
B0464.7	baf-1	F1 Bmd, Unc	n/a, Rbs	WT,Emb,Unc,Bmd	Ste	Rbs	high Rbs	Ste	yes
B0491.5		F1 Lva	Rbs, pEmb	WT,Emb,Lva,Lvl,Bmd	Ste	Rbs	Rbs	Ste	yes
B0513.7		WT	WT	WT,Gro,Clr	Rbs, F1 Lva	WT	Rbs, F1 Gro	Ste	yes
B0547.1	csn-5	WT	WT	WT, Emb	Rbs	pEmb	low Rbs, low pEmb	Ste	yes
C01F1.2		WT	WT	WT,Emb,Lva	Ste	WT	Rbs, pLet	Ste, pLet	yes
C04A11.3	tag-334	WT	WT	WT,Unc,Gro,Lvl	Dpy, F1 Lva	WT	WT	pLet, F1 pLva	yes
C06A8.4	skr-17	n/a	pEmb	WT,Emb	pSck, pLet	WT	WT	F1 pLva	yes
C06E7.1		WT	WT	WT,Unc,Stp,Pvl,Gro,Slu	Ste, pPvl	WT	Rbs, F1 Gro	Ste	yes
C18A3.5		F1 Lva	pEmb	WT,Rup,Emb, Lva	F1 Lva, Unc, Bmd	WT	WT	F1 Lva, pUnc, pBmd	yes
C18D11.4	rsp-8	n/a	Ooc	WT,Ooc,Lvl,Gro,Unc,Lva	Ste	pLet, Rbs, pEmb, pOoc	pLet, Rbs, F1 pLva	Ste	yes
C18E9.4		WT	WT	WT,Emb,Gro,Lva	Ste	Rbs	Rbs	Ste	yes
C24H12.5		WT	WT	WT,Bmd,Lvl,Unc	Rbs	WT	WT	Rbs, Sck, pEmb, F1 Lva	yes
C26E6.8	ula-1	n/a	Rbs, pEmb	Emb,Rup,Stp,Unc,Pvl,WT	Rbs, pEmb, F1 Lva	Rbs, pEmb	Rbs, pEmb	Rbs, pEmb, F1 Lva	yes
C27A2.3	ify-1	n/a	Emb	Stp,Emb,Sck	Let	Emb	Emb	Ste, pPvl	yes
C29E4.8		n/a	Ste	Ste,Emb,Gro,Lva	Lvl	Ste, pPvl	Ste, Pvl	Ste, Slm	yes
C33H5.7		WT	WT	WT,Adl,Pvl	Ste	WT	Rbs	Ste	yes
C35B1.1	ubc-1	Sck, F1 pLva	Rbs, pLet	WT,Let,Lva,Sck	Lva	Rbs, Sck, pLet, F1 pLva	Ste, Let	Ste, Let, pLva	yes
C36B1.7		WT	WT	WT,Emb	Ste	pEmb	pEmb	Rbs, pEmb	yes
C37A5.9	pry-1	WT	WT	WT,Mig	Ste, pLva	WT	pLet, pEgl	Ste, pPvl, pLet	yes
C39E6.1	lon-2	WT	WT	WT,Lon,Emb	Lon	WT	WT	Rbs	yes
C41G7.2	klp-16	n/a	pEmb	WT,Bmd,Gro,Emb,Him,Mei	Emb	pEmb	pEmb	Emb	yes
C45G3.3	gip-2	n/a	pEmb	WT,Emb	Ste, Pvl	pEmb	Rbs, Stp	high Rbs, Emb	yes
C48B6.2		pPvl	Rbs, F1 Lva	WT,Pvl,Gro,Stp,Lvl,Lva	Ste, pPvl	Rbs, Stp, F1 pPvl, Gro	high Rbs, pPvl, F1 Lva	Ste	yes
C49H3.8		n/a	Rbs, pEmb, Stp	Emb,Gro,Unc,Egl,Rup,Stp	Ste	pEmb	Rbs	Ste	yes
C54C6.2	ben-1	WT	WT	WT,Emb,Lva,Lvl	Ste, pLet, pPvl	WT	High Rbs,Sck, F1 Lva	Ste, Sck, Pvl	yes
C54H2.5	sft-4	WT	WT	WT,Clr,Rup,Stp,Lva,Emb	Ste, Sck	WT	WT	high Rbs, pRup	yes
CD4.4		WT	WT	WT,Gro,Unc,Clr,Mlt,Emb,Lva	Rbs	pEmb, F1 pLva	Rbs, pEmb, F1 Lva	Ste	yes
D1081.2	unc-120	WT	WT	WT,Prl,Unc,prz,Gro,Stp	Ste	pLet	Rbs, pLet	Ste, Unc, pLet	yes
D2030.4		WT	WT	WT,Gro,Emb,Lva,Age	Rbs	Rbs, pLet, pEmb, F1 Lva	Rbs, pLet, pEmb, F1 Lva	Ste, Slm	yes
DY3.2	lmn-1	n/a	Rbs, Emb	Emb,Lvl,Pna,Ste,Bmd,Unc	Ste, pLet	Emb	Emb	Rbs, Emb	yes
E04F6.4		F1 pLva	pEmb	WT,Emb,Lva	Ste	pEmb, F1 pLva	pEmb, F1 pLva	Ste	yes
F07A5.7	unc-15	Sck	Rbs, pLet	WT,Egl,Prl,Unc,prz,Sck,Lvl,Bmd	Let, pBmd	Rbs, Sck, pLet	Ste, Gro, pLva	Ste, Let	yes
F08B1.1	vhp-1	WT	WT	WT,Slu,Rup,Sck,Esp	pLva, pEmb	WT	WT	Lva	yes
F08B4.5		F1 Pvl, pLva	Rbs	Emb,Dpy,Rup,Unc,Pvl,Lva	Ste	Rbs, F1 Pvl, pLva	Rbs, F1 Pvl, pLva	Ste, Rup	yes
F09G8.3		pSck	Rbs	WT,Sck,Emb,Gro,Lva	Ste	Rbs, pSck, F1 Gro	Rbs, pSck	high Rbs	yes
F10C5.1	mat-3	n/a	Rbs, pEmb	WT,Let,Emb,Bmd,Pvl,Stp,Mei,Ste	Ste	pEmb	Rbs, pEmb	Ste, pRup	yes
F11H8.4	cyk-1	F1 Lva	pEmb, F1 pLvl	Emb,Adl,Rup,Clr,Unc,Lon,Stp,Lva,Lvl	pLva	pEmb, F1 Lva, pLvl	Lon, Sck, pLet, Rbs, F1 Lva, pLvl	Ste, Pvl, pRup pLva, pLvl	yes
F13C5.2		F1 pLva	pEmb	WT,Emb,Lva	Ste, pLva	pEmb, F1 pLva	pEmb, F1 pLva	Ste, Slm, pLva	yes
F13E6.2		WT	WT	WT,Gro	Ste, pLva	Sck, pUnc	Rbs, Sck, pUnc	Let	yes
F21H12.5	fbf-2	WT	WT	WT,Stp,Unc,Glp,Mog,Fem	Ste, Pvl	WT	pRup	Ste	yes
F22B3.4		n/a	pEmb	WT,Emb,Ste	Rbs, Ooc	Rbs, pEmb	Rbs, pEmb	Ste	yes
F23B2.13		WT	WT	WT, Emb	Rbs, pPvl	WT	F1 pLva	Ste, pPvl	yes
F23H11.5		n/a	Rbs	Emb,Gro,Bmd,Lva	Ste	Rbs	high Rbs	Ste	yes
F25B4.9	clec-1	WT	WT	WT,Dpy,Unc,Sma	pLet, F1 Lva	WT	Pvl, pDpy	Rbs, high Rup	yes
F25G6.6	nrs-2	WT	WT	WT,Unc,Gro	Lva	WT	Ste, pLet, F1 Lva, pLvl	Lva, pLvl	yes
F25H2.11	tct-1	F1 pGro	Rbs, pEmb	WT,Gro,Stp,Unc,Emb	Ste	Rbs, pEmb, F1 pGro	Rbs, pEmb, F1 pGro	Ste	yes
F25H2.5		WT	WT	WT,Stp,Emb,Pvl	Ste, pLvl	WT	WT	Ste	yes
F25H5.5		WT	WT	WT,Emb	Ste	WT	WT	Ste, Sma, Unc, pPvl	yes
F25H5.6		n/a	Rbs	WT,Lva,Gro	Ste	WT	Rbs	Ste, pRup	yes
F26F4.11		n/a	Rbs, pEmb	WT,Emb,Pvl,Lva	Ste, pPvl	Ste, pPvl	Ste, pPvl	Ste, pPvl, Slm, Gro	yes
F29B9.11		n/a	Rbs	WT,Gro,Lva,Emb	Ste	Rbs	Rbs	Ste	yes
F29C4.2		n/a	Rbs, Emb	WT,Emb,Gro	Ste, Sck	Rbs	Rbs, Lon	Ste	yes
F29D11.2		F1 pLva	n/a	WT,Lva,Dpy,Sma,Unc,Slu,Gro,Emb	F1 Lva (L1)	WT	pLon, F1 pLva	F1 Lvl	yes
F32D1.2		WT	WT	WT,Emb,Gro,Stp	Ste	pSck	Rbs, pSck	Lva, pLvl	yes
F33D11.10		WT	WT	WT,Lva,Emb,Led,Ste	pEmb	Ste	Ste, pLet	Ste, pLva	yes
F36H1.4	lin-3	Egl	n/a	WT,Ste,Stp,Egl	Ste	Egl	Egl	Ste	yes
F37A4.8	isw-1	WT	WT	WT,Emb,Gro,Pvl,Rup,Stp	Ste	F1 Gro, pLva	F1 Gro, pLva	Ste	yes
F37C12.1		F1 pLva	Rbs, pEmb	WT,Emb,Lva	Ste, Lva, pLvl	Rbs, pEmb, F1 pLva	Rbs, pEmb, F1 pLva	Ste, Slm, pLva	yes
F38A6.1	pha-4	n/a	Ste	WT,Gro,Lvl,Unc,Emb,Lva,Ste	Lva	Ste	Ste	Ste, pLva	yes
F39H2.2	cyn-14	F1 pLva	Rbs, pEmb	WT,Emb,Lva	Ste	pEmb, F1 Gro	Rbs, pEmb, F1 Gro	Ste	yes
F40F12.7		Sck	n/a	WT,Emb,Sck	pLva, pLet, pBmd	Sck	Ste, Slm, Pvl	Ste, Slm , Pvl, pLva	yes
F41C3.4		F1 pLva	n/a	WT,Emb,Lva,Unc,Lvl,Clr	Ste, Sck	F1 pLva	Rbs, F1 early Lva	Ste, Sck	yes
F41E6.4	smk-1	F1 pHim	Ooc, pEmb	WT,Emb,Unc,Egl,Pvl,Stp,Gro,Ooc	Rbs, Emb	Rbs, pEmb	Rbs, pEmb, F1 Gro	high Rbs, Emb	yes
F42A8.2	tag-55	n/a	Rbs, pEmb	Emb,Gro,Bmd,Clr,Lva	Ste	Rbs, pEmb	Rbs, pEmb	Ste	yes
F43C1.2	mpk-1	pPvl	Rbs, pLet	WT,Let,Pvl,Ste,Emb	Ste	Rbs, pPvl, pLet	Rbs, pPvl, pLet	Ste	yes
F43G9.5		WT	WT	WT,Sck,Stp,Emb	Ste (low n)	WT	WT	pEmb	yes
F44A6.2	sex-1	F1 Lva, pDpy, pBmd	pEmb, F1 pLvl	WT,Lva,Emb,Dpy,Bmd,Lvl	Emb	F1 Lva, pDpy, pBmd	F1 Lva, pDpy, pBmd	Emb	yes
F44C4.4	iri-1	WT	WT	WT,Egl,Pvl,Lon,Stp,Gro	Ste, pPvl, pLet	Rbs, pPvl, Stp, F1 pPvl, pLva, pLvl	Rbs, pPvl, Stp, F1 pPvl, pLva, pLvl	Ste, pPvl, pLet	yes
F44E5.1		WT	WT	WT,Gro	Rbs	WT	WT	Rbs	yes
F45G2.8		n/a	Rbs, pEmb	Emb,WT,Lvl	Ste	Rbs	Rbs, pEmb	High Rbs	yes
F46A9.4	skr-2	n/a	Emb	WT,Emb,Gro,Pvl,Unc,Spn,Egl,Gon,Lva,Rup	Ste, Sck	F1 pLva	F1 pLva	Ste, Pvl	yes
F46A9.5	skr-1	Pvl	Rbs, pEmb	Emb,Gro,Spn,Pvl,Rup,Gon,Unc,Egl,Lva	Ste, Let	Rbs, pEmb, F1 Lva	Ste, pPvl	Ste, Pvl, pLva	yes
F46F3.1	ceh-27	WT	WT	WT, Emb	Dpy, Sck, F1 pLva	F1 pLvl	Rbs, pLvl, Emb	Ste, pLva, pLvl	yes
F49H12.1	lsy-2	WT	WT	WT,Stp,Pvl,Gro,Unc	F1 pLva	WT	WT	Ste	yes
F52C6.3		WT	WT	WT,Emb,Ste	Ste, Sck, pLva	pLet	Sck, pLet	Ste, Let	yes
F54C4.1		WT	WT	WT,Emb,Gro,Lva	Ste	pEmb, F1 Gro	pLet, pEmb, pOoc, F1 Gro	Ste	yes
F54C8.2		n/a	pEmb	Emb,Pvl,Rup,Ste,Rup	Ste	pEmb	pEmb, F1 pLva	Emb	yes
F54C9.9		WT	WT	WT,Gro,Stp,Rup,Pvl,Sck,Lva	Ste	Ste, Pvl	Ste, Pvl	Ste, Pvl, Sck, Bmd	yes
F55A11.2	syn-3	Sck	Ste, pLet	Ste,Clr,Sck,Emb,Unc,Lva,Let	Lva	Ste, pPvl, pRup	Ste, pLva	Lva, pLvl	yes
F55A8.1	egl-18	n/a	Let	WT,Gro,Lon,Slu,Unc,Rup,Let,Lvl	Ste, pPvl, Let	pLet	pLet, F1 pLva	Rbs, pLet, F1 pLva	yes
F55F8.4	tag-326	Slm, pPvl	Ste, pLet	Emb,Lva,Led,Let,Ste,Pvl	Lva	Ste, Slm, pPvl, pLet	Ste, Slm, pPvl, pLet	Lva	yes
F56F11.4		WT	WT	WT,Emb,Lva,Unc	Ste, Slm, Pvl	pEmb, F1 pLva	Rbs, pEmb, F1 Lva	Lva, pLvl	yes
F57B10.8		WT	WT	WT,Gro,Stp,Lva	Ste	Rbs, F1 Lva	Rbs, F1 Lva	high Rbs, pPvl, Unc	yes
F58A4.3	hcp-3	n/a	Emb	Ste,Emb,Rup,Unc,Pvl	Ste	Emb	Ste	Ste, pPvl	yes
F58A4.4	pri-1	F1 Lva	Rbs, pEmb	WT,Lva,Emb	Lva, pLvl	Ste, pPvl	Ste, pPvl	Ste, Slm, pLva, pLvl	yes
F59A2.4		Lon, F1 Lva	Rbs, pEmb	WT,Emb,Lon,Lva	Ste, no Lon	Rbs, pPvl, Emb	Ste, pPvl	Ste, Slm, pPvl, pLva	yes
H20J04.5	tag-355	n/a	pEmb	WT,Emb,Lvl,Bmd,Unc	Emb	pEmb	pEmb	Emb	yes
H38K22.2	dcn-1	n/a	pEmb	Emb,Unc,Pvl,Stp,Gro	Ste, Egl, Sck	pEmb	pEmb	Rbs, pEmb, F1 Lva	yes
K01H12.2		WT	WT	WT,Emb,Lva,Ste	Ste, pPvl, Bli	WT	WT	Ste, pLet	yes
K02A11.1	gfi-2	WT	WT	WT,Adl,Dpy,Rup,Emb,Lva,Sma,Gro	Ste, Sck, pPvl	Rbs, pSck, pSck, pEmb	Rbs, Emb	Ste, Pvl	yes
K04H4.2		WT	WT	WT,Unc,Lva	Lva	WT	WT	Lva	yes
K07E8.3	sdz-24	Sck, pEgl	pLet	WT,Egl,Sck,Let	Lva, pUnc	Sck, pEgl, pLet	Sck, pEgl, pLet	Ste, Sck, pLet	yes
K12H4.5		F1 Gro	n/a	WT,Lvl,Emb,Gro,Lva	Ste, Sck, pLet	F1 Gro	Rbs, pEmb	Ste	yes
M01B12.3	arx-7	WT	WT	WT,Emb,Sck,Lva,Unc	Ste	WT	WT	Sck, Rbs, F1 Lva	yes
M04B2.1	mep-1	WT	WT	WT,Gro,Stp,Pvl,Lvl,Ste,Muv	Ste	WT	WT	Ste	yes
M05B5.2		Lon, Slm, Unc	n/a	WT,Unc,Gro,Lon	Lvl	WT	Sck, Rbs, F1 Lva	Ste, pLet	yes
M106.5	cap-2	Sck, F1 Lva	pLet, pEmb, F1 pLvl	WT,Lva,Sck,Emb,Gro,Lvl,Bmd,Dpy,Let	Ste	Sck, pLet, F1 Lva, pLvl	Sck, pLet, F1 Lva, pLvl	Ste, Pvl	yes
M110.5	dab-1	WT	WT	WT,Emb,Gro,Unc,Slu	pEmb, F1 Lva	WT	WT	pEmb	yes
M7.1	let-70	Sck, pUnc, F1 Lva	Rbs, pEmb	WT.Let,Sck,Unc,Emb,Adl,Pvl	Lva, Slm	Rbs, Sck, pUnc, pEmb, F1 Lva	Ste	Ste, Slm, pLva	yes
R01H10.1	div-1	WT	WT	WT,Emb	F1 pLva	pEmb	pEmb	Emb	yes
R02D3.5		WT	WT	WT,Emb,Bmd,Pvl,Egl,Unc,Rup	Rbs, pEmb	pEmb, pOoc, F1pLva, pLvl	pEmb, pOoc, F1pLva, pLvl	Ste	yes
R02F2.7		WT, F1 pLva	WT, Rbs	WT,Lvl,Gro,Stp,Lva	Ste, pPvl	Rbs, F1 Lva	Rbs, F1 Lva	Ste	yes
R05D3.4	rfp-1	WT	WT	WT,Gro,Lva,Unc,Pvl,Rup,Stp,Lvl	Rbs, pEmb, F1 Lva	WT	Rbs, pEmb, F1 pLva	Rbs, pEmb, F1 Lva	yes
R06C1.3	wve-1	WT	WT	WT,Emb,Unc,Bmd,Pvl,Dpy,Gro,Egl,Lva	Ste, pPvl	WT	Rbs, pLet, F1 pLva	Rbs, pLet, pPvl, F1 pLva	yes
R06F6.2		WT	WT	WT,Lvl,Bmd,Mlt,Emb,Sma,Gro	Ste, pLva	WT	WT	Rbs, pEmb	yes
R08C7.3	htz-1	WT	WT	WT,Unc,Gro,Lva	Ste, Sck	WT	WT	Ste, pLet	yes
R10H10.2	spe-26	F1 pLva	n/a	WT,Emb,Lva	Ste, Ooc	F1 pLva	Rbs, pEmb, pOoc	Rbs, Ooc	yes
R13F6.1	kbp-1	F1 Lva	n/a	WT,Emb,Gro,Unc,Bmd,Lvl,Lva,Stp	Sck, pLet	Rbs, pEmb, F1 Lva, pLvl (cc)	Rbs, pEmb, F1 Lva, pLvl	Ste	yes
R144.7	larp-1	WT	WT	WT,Emb,Gro	Rbs	WT	WT	Ste, pPvl	yes
T01D1.2	etr-1	Prl, pEgl	Rbs, pOoc, Emb	WT,Prl,Ooc,Emb,Bmd,Dpy,Lvl	Ste, Unc	Sck, Egl, Emb	Rbs, Sck, Bli, pLet, Emb	Ste, Sck, Bli, pLet	yes
T01E8.6		F1 Lva	Rbs	WT,Gro,Clr,Lva	Ste	Rbs, F1 Lva	Rbs, F1 Lva	Ste	yes
T01G9.4	npp-2	F1 Lva	pEmb	Clr,Emb,Gro,Nmo,Stp,Unc,Slu,Egl,Pvl,Lva	Ste	Rbs, Emb	Rbs, Emb	Ste	yes
T01G9.6	kin-10	pPvl, F1 Lva	Rbs, pRup, pEmb	WT,Lva,Rup,Emb,Gro,Pvl,Unc,Dpy,Stp	Ste, Pvl	Rbs, pPvl, pRup, pEmb, F1 Lva	Rbs, pPvl, pRup, pEmb, F1 Lva	Ste, Emb	yes
T02C12.2		WT	WT	WT,Gro,Pvl,Rup,Stp	Ste, Sck	WT	Rbs	Ste	yes
T05A6.1	cki-1	n/a	pEmb	WT,Emb,Egl	Ste, pLet	pEmb	pEmb	Ste, pLet	yes
T07A9.2	ers-3	WT	WT	WT,Gro	Ste	WT	Rbs	Rbs, F1 pLva	yes
T08B2.8		F1 Gro, pLva	Rbs	Lva,Gro,Emb	Ste, Sck	Rbs, pRup, F1 Gro	Rbs, pLet, F1 Gro	Ste	yes
T09A5.6	mdt-10	WT	WT	WT,Emb,Rup,Unc,Stp,Slu,Gro	Rbs	Rbs, pEmb, Stp, F1 pPvl, Gro, pLvl	Rbs, Stp, F1 Gro, pPvl, pLvl	high Rbs, F1 Lva	yes
T10B5.6	knl-3	n/a	Rbs, Emb	Emb,Unc,Pvl	Ste, Sck	Rbs, Emb	Ste	Ste, pPvl	yes
T11G6.8		n/a	Emb	WT,Emb	Ste	Ste, Pvl, pLet	Ste, Pvl, pLet	Ste, Slm, Gro	yes
T12A2.7		F1 Gro, pLva	Rbs	WT,Ste,Emb,Gro,Lvl,Bmd,Unc	Emb	WT	Rbs, pEmb, F1 pLva	Ste	yes
T12F5.1		WT	WT	WT,Emb	pEmb	WT	WT	Rbs	yes
T13A10.11	tag-32	WT	WT	WT,Unc,Gro	Sma, pEmb	WT	Rbs, pEmb	Rbs, pPvl, pEmb	yes
T13F2.7		n/a	Rbs, Emb	WT,Emb,Gro,Lva	Ste	Ste	Ste, pLet	Ste, Slm, Gro	yes
T13H5.5		WT	WT	WT,Emb,Lva	Ste	Ste	Ste	Ste, pLet	yes
T19B10.2		WT	WT	WT,Unc,prz,Rup,Gro	Lva, Sck	WT	Rbs	high Rbs, pLet	yes
T19E7.2	skn-1	n/a	Emb	WT,Emb	Ste	Emb	Emb	Sck, Emb	yes
T21C9.5	lpd-9	WT	WT	WT,Gro,Lvl,Lva,Emb,Lpd	Ste	WT	WT	Ste	yes
T23D8.3		F1 pLva	Rbs, pLet	WT,Emb,Gro,Lvl,Lva,Let	Ste	Rbs, pLet, F1 pLva	Rbs, pLet, F1 pLva	Ste	yes
T23G11.2	gna-2	n/a	pEmb	Emb,Cyk,Ste	Ste, Sck	Emb, pOoc	Emb, pOoc	High Rbs, Emb, pOoc	yes
T23G5.1	rnr-1	Pvl	Ste	Ste,Emb,Pvl	Ste, pLet	Ste, pPvl	Ste, pPvl	Ste, pPvl, pLva, Unc	yes
T23H2.5	rab-10	Bli, Sck	n/a	WT,Clr,Sma,Bli,Sck	Ste	Sck, Bli	Sck	Sck, Ste	yes
T26E3.3	par-6	n/a	pEmb	Emb,Spo,Lva,Gro	Ste, Sck, pLet	Rbs, Sck, pEmb, F1 Lva, pLvl	Ste, Sck	Ste, Sck, pLet, Slm, Gro	yes
T27C4.4	egr-1	WT	WT	WT,Egl,Pvl,Muv,Unc,Stp,Gro	Rbs, pLet, pEgl, F1 Lva	F1 pPvl	F1 pMuv, pLvl	high Rbs, F1 pMuv, pLvl	yes
T28D6.6		n/a	pEmb	WT,Emb	Ste, pLva	pEmb, F1 Gro, pLva	pEmb, F1 Gro, pLva	Rbs, Slm, pLvl, F1 Lva	yes
W01A8.4		n/a	pEmb	WT,Bmd,Emb,Lva	Ste	pEmb	Rbs, pLet, pEmb	high Rbs, Emb	yes
W02D3.9	unc-37	n/a	pLet, Ooc, pEmb	Emb,Unc,Ooc,Let,Pnm	Ste	pLet, Emb, pOoc	Rbs, pLet, Emb, pOoc	high Rbs, Ooc	yes
W02F12.5		pLva, Sck	Ste	Ste,Emb,Gro,Lva	Lva	Ste, pLva	Ste, pLva	Lva	yes
W03C9.3	rab-7	n/a	pEmb	WT,Emb,prz,Bmd,Dpy,Unc	Emb	WT	pEmb	Rbs, higher Emb	yes
W03H9.4		Pvl	Ste	WT,Emb,Gro,Unc,Pvl,Ste	Lva	Ste, Pvl, pLon	Ste, Pvl, pLet	Ste, Slm, Sma	yes
W04A8.7	taf-1	F1 pLva, pBmd	pEmb	WT,Emb,Clr,Dpy,Led,Bmd,Rol,Unc,Pvl,Gro,Lva	Lva	Rbs, pEmb, F1 Lva	high Rbs, pEmb, F1 Lva	Lva	yes
W05E10.3	ceh-32	WT	WT	WT,Unc,Emb,Sck,Lva	Rbs	Rbs, F1 pLva	Rbs, F1 Lva	Rbs, pEmb, F1 Lva	yes
W06E11.2		WT	WT	WT,Gro,Lvl,Lva	Ste, Pvl	WT	Rbs, F1 Gro	Ste	yes
W08F4.8	cdc-37	WT	WT	WT,Emb,Gro,Bmd,Unc,Rup,Pvl,Stp	Rbs	Rbs,Stp, F1 Pvl	Rbs,Stp, F1 Pvl	Ste	yes
W09C5.2	unc-59	WT	WT	WT,Unc,Pvl,Rup,Stp,Lon,Egl	Ste, Pvl	Stp, F1 Lva	Ste, pLva	Ste, pLva, pLvl	yes
W10D5.2		F1 pLva	Rbs, pEmb	Emb,Lva	Ste, Sma	Rbs, pEmb, F1 pLva	Rbs, F1 Lva	Ste, Sma	yes
Y105C5B.13	skr-10	WT	WT	WT,Ste,Gro,Lva,Emb,Bmd	Ste	WT	WT	Emb	yes
Y105E8B.2		WT	WT	WT,Sma,Gro,Ste,Dpy	Sma, pLva	WT	F1 Gro	Rbs, pLet	yes
Y106G6H.7	sec-8	WT	WT	WT,Dpy,Slu,Pvl,Gro,Rup,Sma,Unc	Ste	F1 pLva	Rbs, pLet, F1 pLva	Ste, pPvl, pRup, Unc, pLva	yes
Y110A7A.17	mat-1	n/a	Emb	Emb,Gro,Ocs	Ste	Emb	Ste	Ste, Pvl	yes
Y111B2A.15		F1 pLva, pUnc	n/a	WT,Lva,Gro,Sma,Unc,Pvl,Lon	Ste	WT	WT	Ste, Sck, pLva, pLvl	yes
Y113G7B.23	psa-1	Pvl	Ste	WT,Ste,Pvl,Lva	Ste, Sck, Slm	Ste, pPvl, pSma, pLvl	Ste, pPvl, pLvl	Lva, pLvl	yes
Y17G7B.2		WT	WT	WT,Emb	Rbs, pPvl	WT	WT	Rbs, Let	yes
Y32F6A.3	pap-1	Slm, Unc, Bmd	Ste	WT,Emb,Gro,Bmd,Lvl,Ste,Lva,Unc	Lvl	Ste, pRup	Ste, pRup, pPvl	Lva	yes
Y37D8A.1	arx-5	WT	WT	WT,Egl,Gro,Emb	Ste, pLva, 1 Muv	WT	WT	Rbs, pLet	yes
Y38A8.3	ulp-2	WT	WT	WT,Gro,Stp	Ste	WT	Rbs	high Rbs, pEmb, Lva	yes
Y38E10A.24		n/a	pEmb	Gro,Clr,Sck,Emb	Rbs, pEmb	WT	Rbs, pEmb, F1 Lva	high Rbs, pEmb, F1 pLva	yes
Y41C4A.10	elb-1	F1 Bmd, Unc	Rbs	Emb,Bmd,Unc	F1 Unc, pLva	Rbs, pEgl	high Rbs, pEgl	Ste	yes
Y46G5A.4		Slm	Ste	WT,Ste,Unc,Lva,Emb	Lva, Slm	Egl, Emb	Ste, Slm	Ste, Slm, pLva	yes
Y47D3B.1		pEgl, F1 pLva	Rbs, pLet	WT,Egl,Lva,Let	Lva	Rbs, pEgl, F1pLva, pLet	Rbs, Let, F1pLva, pLet	Lva, pLvl	yes
Y47D3B.7	sbp-1	Slm, F1 pLva	Rbs, pEmb	WT,Lvl,Stp,Gro,Clr,Sck,Lva,Bmd,Emb,Lpd	pLva, Pvl	Rbs, Slm, pEmb, F1 pLva	Ste, Slm	Lva, pLvl	yes
Y47D7A.1	skr-7	n/a	pEmb	WT,Emb,Bmd,Lva,Ste,Gro	pEmb, F1 pLva	WT	pEmb	pEmb, F1 Lva	yes
Y47H9C.7		WT	WT	WT,Emb,Gro,Dpy,Lva	Ste	Rbs, F1 pLva, pDpy	Rbs, F1 pLva, pDpy	Ste	yes
Y48E1B.12	csc-1	WT	WT	WT,Emb	pEmb	pEmb	pEmb	Ste, Sck	yes
Y48E1B.5		WT	WT	WT,Emb,Gro,Clr,Lva	Ste	Rbs, pEmb, F1 Lva	Rbs, F1 Lva	higher Rbs, F1 Lva	yes
Y49E10.6	his-72	n/a	pEmb	WT,Gro,Ste,Emb,Lva,Unc,Bmd,Sck	Ste, Pvl	pEmb	Lva	pLva, Ste, Slm, Pvl	yes
Y54E10A.15	cdt-1	Pvl	Ste	Emb,Led,Pvl,Ste	Ste, Unc, Bmd	Ste, pPvl	Ste, pPvl	Ste, pPvl, pLet, Gro	yes
Y54E10BL.6	mek-2	n/a	Rbs	WT,Emb,Ste,Led	Ste	Rbs, pRup	Rbs, pPvl	Ste, pPvl	yes
Y55F3AM.15	csn-4	n/a	pEmb	WT,Emb,Unc,Lva	Rbs, Sck, Emb	pEmb	pEmb	Ste	yes
Y55F3AM.3		WT	WT	WT,Unc,Rup,Stp,Gro,Pvl	Ste	WT	Rbs, pPvl, pRup	Ste, Rup	yes
Y56A3A.1	ntl-3	n/a	pEmb	WT,Lva,Emb	Ste, pLet	pEmb	pEmb	Ste	yes
Y57A10A.19		n/a	pEmb	Emb	Ste	pEmb	Rbs, pEmb, F1 pLva	Ste	yes
Y59A8A.1	csn-1	WT	WT	WT,Cyk,Emb,Sck,Stp	Rbs, pEmb	pEmb	Rbs, pEmb	Ste, pPvl	yes
Y62F5A.1	mdt-8	WT	WT	WT,Emb,Stp,Gro	Ste	WT	Rbs, F1 pRup	Ste	yes
Y71H2B.3		F1 Bmd	Rbs, F1 pRup	WT,Bmd,Emb,Rup	Ste, pPvl	Rbs, pEmb	Rbs	Ste	yes
Y71H2B.6	mdt-19	n/a	Ooc, pEmb	WT,Emb,Ooc	pLet	pEmb	pEmb	Emb	yes
Y76B12C.7		n/a	Ste	WT,Emb,Stp,Ste,Lva	Lva	Rbs,pEmb, F1 Lva	Ste, pSlm, Sma	Lva	yes
Y79H2A.6	arx-3	WT	WT	WT,Emb,Unc,Gro,Let	Ste	pEmb, F1 Gro, F1 pLva	pEmb, F1 Gro, F1 pLva	Ste, Sma	yes
Y80D3A.5	cyp-42A1	n/a	pEmb	WT,Emb,Unc	Ste, Sck, Unc, pSma	WT	pEmb, F1 pLva	Sck, pLet, pEmb, F1 Lva	yes
Y87G2A.1		pPvl	n/a	WT,Unc,Pvl,Stp,Gro,Rup	Ste	WT	pPvl, Rbs, F1 pLva	Ste	yes
Y95D11A.1		WT	WT	WT,Lva,Gro,Stp	Ste	WT	WT	Rbs, F1 Lva	yes
ZC250.3		WT	WT	WT,Unc,prz,Lvl	Lva, pLvl	Sck, F1 Lva, pUnc	Sck, F1 Lva, pUnc	Lva	yes
ZC308.1	gld-2	n/a	Rbs	WT,Emb,Gro,Ste,Tum	Ste	Rbs	Rbs	Ste, pRup	yes
ZK1127.9		WT	WT	WT,Ste	Ste	Rbs, Stp, F1 pLva	Rbs, Stp	High Rbs, F1 Lva	yes
ZK1128.5		WT	WT	WT,Pvl,Unc,Stp,Lva,Emb	Ste, pPvl	WT	WT	F1 Lvl	yes
ZK1248.11		Soc	Rbs	WT	Ste	Rbs	Rbs	Ste	yes
ZK154.3	mec-7	WT	WT	WT,Emb,Pnm	Ste, Sck	pEmb	Ste, pLet	Ste, pLet, pSck, Pvl	yes
ZK287.5	rbx-1	pUnc, pPvl	pEmb	Emb,Lon,Lva,Unc,Pvl,Pnm	Ste, pPvl	pUnc, pPvl, pEmb	Rbs, pUnc, pPvl, pEmb	Ste, Pvl, pLet	yes
ZK686.3		n/a	pEmb	WT,Lva,Emb	Ste, Sck	pEmb	Rbs, pSck, pLet, pEmb	Ste, Sck, pLet	yes
ZK792.6	let-60	n/a	pEmb	WT,Lvl,Ste,Unc,Lva,Emb	Ste, Pvl, Sck	F1 pLva	Rbs, pLet, F1 Lva	Ste, Let	yes
ZK867.1	tag-239	pEgl	Let	WT,Unc,Egl,Let	Let, Egl, F1 Lva	pEgl	pEgl	Sck, Unc, pEgl	yes
C37A2.4	cye-1	F1 Lva	n/a	Clr,Emb,Lva,Stp,Pvl,Bmd,Lvl	Ste	pEmb, F1 pDpy, pLvl, pLva	Rbs, Emb	Rbs, pEmb, F1 pLvl	rescue over rrf-3

## Sheet: Original clone names
ORF ID (WS112)	CeRNAi Plate	CeRNAi Row	CeRNAi Col	Vector	Host	Antibiotics	ORF ID (WS9)	WS112 size	WS9 size	Chrom	Start	Stop	Clone_name
F46A9.5	10001	A	7	pL4440-DEST	HT115(DE3) (Fire lab)	AMP	F46A9.5	531	531	I	9479598	9480695	mv_F46A9.5
C35B1.1	10001	B	10	pL4440-DEST	HT115(DE3) (Fire lab)	AMP	AAA83388	579	579	IV	4103017	4105241	mv_AAA83388
F40F8.9	10001	F	3	pL4440-DEST	HT115(DE3) (Fire lab)	AMP	F40F8.9	378	378	II	11126860	11127288	mv_F40F8.9
C09G12.8	10001	F	8	pL4440-DEST	HT115(DE3) (Fire lab)	AMP	AAA28140	390	576	IV	3509510	3507382	mv_AAA28140
T23H2.5	10001	F	9	pL4440-DEST	HT115(DE3) (Fire lab)	AMP	T23H2.5	606	606	I	6466545	6465127	mv_T23H2.5
D1081.2	10002	C	7	pL4440-DEST	HT115(DE3) (Fire lab)	AMP	D1081.2	984	984	I	8468284	8470851	mv_D1081.2
R02D3.5	10002	F	7	pL4440-DEST	HT115(DE3) (Fire lab)	AMP	R02D3.5	987	987	IV	240309	237910	mv_R02D3.5
W02F12.5	10003	A	9	pL4440-DEST	HT115(DE3) (Fire lab)	AMP	W02F12.5	1392	1359	V	6711698	6709658	mv_W02F12.5
B0286.4	10003	C	8	pL4440-DEST	HT115(DE3) (Fire lab)	AMP	B0286.4	1335	1335	II	4376719	4372733	mv_B0286.4
W09C5.2	10003	D	9	pL4440-DEST	HT115(DE3) (Fire lab)	AMP	W09C5.2	1380	1380	I	13637273	13641542	mv_W09C5.2
F58A4.4	10003	E	5	pL4440-DEST	HT115(DE3) (Fire lab)	AMP	F58A4.4	1233	1233	III	9614173	9612231	mv_F58A4.4
F49B2.5	10003	G	11	pL4440-DEST	HT115(DE3) (Fire lab)	AMP	F49B2.5	1524	1524	I	14330274	14336874	mv_F49B2.5
ZC328.4	10003	G	4	pL4440-DEST	HT115(DE3) (Fire lab)	AMP	ZC328.4	1173	1215	I	6415598	6417115	mv_ZC328.4
F55A11.2	10003	G	5	pL4440-DEST	HT115(DE3) (Fire lab)	AMP	F55A11.2	1242	1242	V	11767492	11769803	mv_F55A11.2
F43C1.2	10003	H	1	pL4440-DEST	HT115(DE3) (Fire lab)	AMP	AAA73482	1131	1131	III	4228066	4216734	mv_AAA73482
F56F11.4	10003	H	7	pL4440-DEST	HT115(DE3) (Fire lab)	AMP	F56F11.4	1236	1332	III	2855544	2865376	mv_F56F11.4
T21C9.5	10007	E	10	pL4440-DEST	HT115(DE3) (Fire lab)	AMP	T21C9.5	396	396	V	10581892	10583270	mv_T21C9.5
R08C7.3	10007	H	11	pL4440-DEST	HT115(DE3) (Fire lab)	AMP	R08C7.3	423	423	IV	4446115	4446990	mv_R08C7.3
F25H2.11	10008	D	8	pL4440-DEST	HT115(DE3) (Fire lab)	AMP	F25H2.11	546	546	I	10577153	10578069	mv_F25H2.11
F25B4.9	10008	F	6	pL4440-DEST	HT115(DE3) (Fire lab)	AMP	F25B4.9	522	522	V	5702605	5703673	mv_F25B4.9
C36B1.7	10008	G	10	pL4440-DEST	HT115(DE3) (Fire lab)	AMP	C36B1.7	570	570	I	8744275	8744979	mv_C36B1.7
Y105C5B.13	10008	G	11	pL4440-DEST	HT115(DE3) (Fire lab)	AMP	Y105C5B.13	579	579	IV	15946757	15947563	mv_Y105C5B.13
F54C4.1	10008	H	10	pL4440-DEST	HT115(DE3) (Fire lab)	AMP	F54C4.1	570	570	III	87560	89229	mv_F54C4.1
T05A6.1	10008	H	9	pL4440-DEST	HT115(DE3) (Fire lab)	AMP	T05A6.1	555	555	II	7811157	7812020	mv_T05A6.1
Y71H2B.6	10009	E	1	pL4440-DEST	HT115(DE3) (Fire lab)	AMP	Y71H2B.6	600	600	III	2598050	2603139	mv_Y71H2B.6
Y48E1B.12	10009	F	11	pL4440-DEST	HT115(DE3) (Fire lab)	AMP	Y48E1B.12	750	750	II	13596840	13597893	mv_Y48E1B.12
M106.5	10010	A	5	pL4440-DEST	HT115(DE3) (Fire lab)	AMP	CAA79270	813	813	II	10869094	10870704	mv_CAA79270
C18D11.4	10011	C	2	pL4440-DEST	HT115(DE3) (Fire lab)	AMP	C18D11.4	930	930	III	11826042	11830778	mv_C18D11.4
T19B10.2	10012	E	3	pL4440-DEST	HT115(DE3) (Fire lab)	AMP	T19B10.2	1107	1107	V	11223889	11225423	mv_T19B10.2
Y57A10A.19	10013	F	3	pL4440-DEST	HT115(DE3) (Fire lab)	AMP	Y57A10A.19	1278	1278	II	12225254	12227119	mv_Y57A10A.19
F35H8.3	10013	H	1	pL4440-DEST	HT115(DE3) (Fire lab)	AMP	F35H8.3	1269	1269	II	9557552	9559407	mv_F35H8.3
F59A2.4	10013	H	2	pL4440-DEST	HT115(DE3) (Fire lab)	AMP	F59A2.4	1287	1287	III	3397727	3400582	mv_F59A2.4
K02A11.1	10013	H	8	pL4440-DEST	HT115(DE3) (Fire lab)	AMP	K02A11.1	1431	1431	I	9745866	9752172	mv_K02A11.1
T01D1.2	10014	C	9	pL4440-DEST	HT115(DE3) (Fire lab)	AMP	T01D1.2b	1755	1257	II	163084	170628	mv_T01D1.2b
C41G7.2	10014	E	9	pL4440-DEST	HT115(DE3) (Fire lab)	AMP	C41G7.2	1764	1764	I	9520503	9522852	mv_C41G7.2
DY3.2	10014	G	7	pL4440-DEST	HT115(DE3) (Fire lab)	AMP	DY3.2	1701	1701	I	8771044	8773679	mv_DY3.2
B0513.1	10015	D	1	pL4440-DEST	HT115(DE3) (Fire lab)	AMP	B0513.1	1884	1884	IV	13888061	13892659	mv_B0513.1
F54C9.9	10015	E	6	pL4440-DEST	HT115(DE3) (Fire lab)	AMP	F54C9.9	2223	2223	II	8577967	8636908	mv_F54C9.9
T05F1.6	10015	F	4	pL4440-DEST	HT115(DE3) (Fire lab)	AMP	T05F1.6a	3456	3456	I	9634314	9638856	mv_T05F1.6a
T26E3.3	10018	A	10	pL4440-DEST	HT115(DE3) (Fire lab)	AMP	AAD15926	930	930	I	12677428	12682499	mv_AAD15926
M106.5	10018	A	6	pL4440-DEST	HT115(DE3) (Fire lab)	AMP	CAA79270	813	813	II	10869094	10870704	mv_CAA79270
C54H2.5	10018	E	6	pL4440-DEST	HT115(DE3) (Fire lab)	AMP	CAA75173	834	834	X	5780682	5778936	mv_CAA75173
F42A8.2	10018	G	8	pL4440-DEST	HT115(DE3) (Fire lab)	AMP	BAA23717	897	894	II	9352704	9350622	mv_BAA23717
ZK154.3	10019	B	11	pL4440-DEST	HT115(DE3) (Fire lab)	AMP	CAA33320	1326	1326	X	7776620	7774797	mv_CAA33320
Y111B2A.15	10019	C	5	pL4440-DEST	HT115(DE3) (Fire lab)	AMP	AAC36062	1143	1143	III	12662095	12652170	mv_AAC36062
F36H1.4	10019	F	10	pL4440-DEST	HT115(DE3) (Fire lab)	AMP	CAA48207	1317	1317	IV	11054286	11063591	mv_CAA48207
Y48A6C.5	10020	F	5	pL4440-DEST	HT115(DE3) (Fire lab)	AMP	CAA52066	1476	1476	III	11131601	11136516	mv_CAA52066
C37A2.4	10020	G	9	pL4440-DEST	HT115(DE3) (Fire lab)	AMP	AAC63505	1575	1575	I	6788867	6791963	mv_AAC63505
F44A6.2	10020	H	10	pL4440-DEST	HT115(DE3) (Fire lab)	AMP	G_YK7607	1605	1605	X	10205350	10201255	mv_G_YK7607
R10H10.2	10021	D	4	pL4440-DEST	HT115(DE3) (Fire lab)	AMP	AAB60235	1713	1713	IV	10391915	10389601	mv_AAB60235
F44A6.2	10021	F	2	pL4440-DEST	HT115(DE3) (Fire lab)	AMP	G_YK7607	1605	1605	X	10205350	10201255	mv_G_YK7607
W02D3.9	10021	H	7	pL4440-DEST	HT115(DE3) (Fire lab)	AMP	AAB84234	1839	1839	I	6753404	6750356	mv_AAB84234
F07A5.7	10022	F	8	pL4440-DEST	HT115(DE3) (Fire lab)	AMP	CAA30857	2619	2649	I	7391257	7384685	mv_CAA30857
F46A9.4	10024	A	4	pL4440-DEST	HT115(DE3) (Fire lab)	AMP	F46A9.4	525	525	I	9477741	9478690	mv_F46A9.4
R13F6.1	10024	B	3	pL4440-DEST	HT115(DE3) (Fire lab)	AMP	R13F6.1	450	450	III	6869571	6870164	mv_R13F6.1
C06A8.4	10024	C	4	pL4440-DEST	HT115(DE3) (Fire lab)	AMP	C06A8.4	543	543	II	7783771	7784568	mv_C06A8.4
C27A2.3	10024	E	9	pL4440-DEST	HT115(DE3) (Fire lab)	AMP	C27A2.3	735	735	II	5055163	5054128	mv_C27A2.3
T12F5.1	10024	G	9	pL4440-DEST	HT115(DE3) (Fire lab)	AMP	T12F5.1	750	750	I	3741470	3742530	mv_T12F5.1
F35G12.5	10025	A	9	pL4440-DEST	HT115(DE3) (Fire lab)	AMP	F35G12.5	1023	1023	III	4584897	4586439	mv_F35G12.5
F30A10.5	10025	C	8	pL4440-DEST	HT115(DE3) (Fire lab)	AMP	F30A10.5	984	1005	I	9496084	9494760	mv_F30A10.5
T10B5.6	10025	D	9	pL4440-DEST	HT115(DE3) (Fire lab)	AMP	T10B5.6	1032	1032	V	1869042	1870320	mv_T10B5.6
B0035.11	10026	B	7	pL4440-DEST	HT115(DE3) (Fire lab)	AMP	B0035.11	1293	1293	IV	11329353	11327603	mv_B0035.11
B0336.6	10026	B	8	pL4440-DEST	HT115(DE3) (Fire lab)	AMP	B0336.6	1410	1311	III	5692691	5690056	mv_B0336.6
F33D11.10	10026	E	4	pL4440-DEST	HT115(DE3) (Fire lab)	AMP	F33D11.10	1200	1200	I	5876279	5874559	mv_F33D11.10
C18A3.5	10026	E	9	pL4440-DEST	HT115(DE3) (Fire lab)	AMP	C18A3.5	1227	1347	II	5714788	5712323	mv_C18A3.5
T05E11.4	10026	G	6	pL4440-DEST	HT115(DE3) (Fire lab)	AMP	T05E11.4	1278	1278	IV	11124713	11123137	mv_T05E11.4
C08B11.2	10027	D	4	pL4440-DEST	HT115(DE3) (Fire lab)	AMP	C08B11.2	1524	1524	II	8022482	8020762	mv_C08B11.2
C26E6.8	10027	F	6	pL4440-DEST	HT115(DE3) (Fire lab)	AMP	C26E6.8	1626	1578	III	4920290	4918239	mv_C26E6.8
F35C8.7	10028	A	11	pL4440-DEST	HT115(DE3) (Fire lab)	AMP	F35C8.7	2316	2316	X	5359905	5355604	mv_F35C8.7
F22B3.4	10028	B	8	pL4440-DEST	HT115(DE3) (Fire lab)	AMP	F22B3.4	2133	2133	IV	11410460	11412956	mv_F22B3.4
T13F2.7	10028	C	6	pL4440-DEST	HT115(DE3) (Fire lab)	AMP	T13F2.7	1992	1992	IV	9777647	9774583	mv_T13F2.7
T01G9.4	10028	E	2	pL4440-DEST	HT115(DE3) (Fire lab)	AMP	T01G9.4	1797	1797	I	8301697	8299361	mv_T01G9.4
T09B4.1	10028	E	6	pL4440-DEST	HT115(DE3) (Fire lab)	AMP	T09B4.1	2019	2019	I	6193527	6196123	mv_T09B4.1
T23G5.1	10029	B	1	pL4440-DEST	HT115(DE3) (Fire lab)	AMP	T23G5.1	2367	2367	III	9228686	9225276	mv_T23G5.1
ZK1127.9	10029	G	6	pL4440-DEST	HT115(DE3) (Fire lab)	AMP	ZK1127.9	2745	2841	II	7049999	7045967	mv_ZK1127.9
F29C4.2	10036	B	9	pL4440-DEST	HT115(DE3) (Fire lab)	AMP	G_YK3974	273	273	IV	126729	127642	mv_G_YK3974
Y92C3B.1	10036	C	1	pL4440-DEST	HT115(DE3) (Fire lab)	AMP	G_YK7763	294	294	III	1080894	1081290	mv_G_YK7763
B0464.7	10036	C	8	pL4440-DEST	HT115(DE3) (Fire lab)	AMP	G_YK5313	270	354	III	9467351	9468012	mv_G_YK5313
Y41C4A.10	10036	D	8	pL4440-DEST	HT115(DE3) (Fire lab)	AMP	G_YK3313	357	357	III	11719279	11718662	mv_G_YK3313
Y95D11A.1	10036	E	12	pL4440-DEST	HT115(DE3) (Fire lab)	AMP	G_YK8402	435	435	I	10952262	10953677	mv_G_YK8402
F45G2.8	10036	E	5	pL4440-DEST	HT115(DE3) (Fire lab)	AMP	G_YK8501	411	411	III	13435139	13434387	mv_G_YK8501
Y47D7A.1	10037	C	1	pL4440-DEST	HT115(DE3) (Fire lab)	AMP	G_YK2909_3	585	585	V	4422218	4422879	mv_G_YK2909_3
T01E8.6	10037	D	5	pL4440-DEST	HT115(DE3) (Fire lab)	AMP	T01E8.6	600	312	II	10242396	10240215	mv_T01E8.6
ZK1248.11	10037	D	6	pL4440-DEST	HT115(DE3) (Fire lab)	AMP	ZK1248.11	606	606	II	5828550	5827612	mv_ZK1248.11
W05F2.3	10037	E	6	pL4440-DEST	HT115(DE3) (Fire lab)	AMP	G_YK2381	669	669	I	3368553	3367635	mv_G_YK2381
K07E8.3	10037	G	3	pL4440-DEST	HT115(DE3) (Fire lab)	AMP	K07E8.3	711	696	II	658673	659853	mv_K07E8.3
F58A4.3	10038	C	10	pL4440-DEST	HT115(DE3) (Fire lab)	AMP	G_YK2579_1	867	867	III	9616360	9615218	mv_G_YK2579_1
W08F4.8	10039	E	1	pL4440-DEST	HT115(DE3) (Fire lab)	AMP	G_YK4064	1113	1113	II	579892	577802	mv_G_YK4064
T11G6.8	10040	B	8	pL4440-DEST	HT115(DE3) (Fire lab)	AMP	G_YK3613	1227	1227	IV	10861375	10864204	mv_G_YK3613
M18.8	10040	D	11	pL4440-DEST	HT115(DE3) (Fire lab)	AMP	G_YK4263	1296	1296	IV	12124927	12126722	mv_G_YK4263
K12H4.5	10042	C	6	pL4440-DEST	HT115(DE3) (Fire lab)	AMP	K12H4.5	294	294	III	8044402	8044701	mv_K12H4.5
F54C8.2	10043	G	5	pL4440-DEST	HT115(DE3) (Fire lab)	AMP	F54C8.2	786	786	III	9433968	9434900	mv_F54C8.2
F09G8.3	10044	G	8	pL4440-DEST	HT115(DE3) (Fire lab)	AMP	F09G8.3	1179	1179	III	8265975	8267644	mv_F09G8.3
F23H11.5	10051	A	6	pL4440-DEST	HT115(DE3) (Fire lab)	AMP	F23H11.5	291	291	III	910571	909705	mv_F23H11.5
F26F4.11	10051	C	2	pL4440-DEST	HT115(DE3) (Fire lab)	AMP	F26F4.11	447	447	III	4917971	4917193	mv_F26F4.11
Y56A3A.1	10051	E	4	pL4440-DEST	HT115(DE3) (Fire lab)	AMP	C18D11.5	2106	597	III	11846288	11831296	mv_C18D11.5
F40F12.7	10051	F	4	pL4440-DEST	HT115(DE3) (Fire lab)	AMP	F40F12.7	600	600	III	9914427	9915666	mv_F40F12.7
Y49E10.6	10055	C	12	pL4440-DEST	HT115(DE3) (Fire lab)	AMP	Y49E10.6	411	411	III	12367992	12367028	mv_Y49E10.6
W06E11.2	10055	H	7	pL4440-DEST	HT115(DE3) (Fire lab)	AMP	W06E11.2	591	591	III	640791	641537	mv_W06E11.2
Y71H2B.6	10055	H	9	pL4440-DEST	HT115(DE3) (Fire lab)	AMP	Y71H2B.6	600	600	III	2598050	2603139	mv_Y71H2B.6
ZK688.3	10056	A	3	pL4440-DEST	HT115(DE3) (Fire lab)	AMP	ZK688.3	645	645	III	7893690	7894548	mv_ZK688.3
ZK686.3	10056	H	5	pL4440-DEST	HT115(DE3) (Fire lab)	AMP	ZK686.3	996	993	III	7768975	7767493	mv_ZK686.3
F55F8.4	10069	A	6	pL4440-DEST	HT115(DE3) (Fire lab)	AMP	F55F8.4	1683	1683	I	5655862	5653846	mv_F55F8.4
W01A8.4	10069	G	9	pL4440-DEST	HT115(DE3) (Fire lab)	AMP	W01A8.4	519	264	I	7077251	7076175	mv_W01A8.4
D2030.4	10070	H	9	pL4440-DEST	HT115(DE3) (Fire lab)	AMP	D2030.4	372	372	I	7589692	7589003	mv_D2030.4
F44E5.1	10113	C	6	pL4440-DEST	HT115(DE3) (Fire lab)	AMP	F44E5.1	237	237	II	11774459	11773704	mv_F44E5.1
C18E9.4	10113	E	4	pL4440-DEST	HT115(DE3) (Fire lab)	AMP	C18E9.4	312	312	II	8964794	8964231	mv_C18E9.4
H20J04.5	10114	A	1	pL4440-DEST	HT115(DE3) (Fire lab)	AMP	H20J04.5	426	426	II	4326710	4328280	mv_H20J04.5
F29B9.11	10144	A	10	pL4440-DEST	HT115(DE3) (Fire lab)	AMP	F29B9.11	267	267	IV	4660200	4659550	mv_F29B9.11
Y55F3AM.3	10144	B	1	pL4440-DEST	HT115(DE3) (Fire lab)	AMP	Y55F3AM.3a	1743	1956	IV	1012690	1019562	mv_Y55F3AM.3a
D2096.6	10144	H	5	pL4440-DEST	HT115(DE3) (Fire lab)	AMP	D2096.6	516	516	IV	8369210	8368332	mv_D2096.6
C09G12.8	10154	A	9	pL4440-DEST	HT115(DE3) (Fire lab)	AMP	AAA28140	390	576	IV	3509510	3507382	mv_AAA28140
T01G9.6	10154	B	1	pL4440-DEST	HT115(DE3) (Fire lab)	AMP	T01G9.6b	705	708	I	8299132	8297015	mv_T01G9.6b
F32D1.2	10192	A	3	pL4440-DEST	HT115(DE3) (Fire lab)	AMP	F32D1.2	165	165	V	4346239	4345902	mv_F32D1.2
W04A8.7	11001	E	2	pL4440-DEST	HT115(DE3) (Fire lab)	AMP	Y71A12B.b	5379	1881	I	13869523	13895485	mv_Y71A12B.b
Y32F6A.3	11001	H	5	pL4440-DEST	HT115(DE3) (Fire lab)	AMP	Y32F6A.3	1968	1968	V	10444570	10448392	mv_Y32F6A.3
T01G9.6	11002	B	10	pL4440-DEST	HT115(DE3) (Fire lab)	AMP	T01G9.6b	705	708	I	8299132	8297015	mv_T01G9.6b
ZK287.5	11002	F	10	pL4440-DEST	HT115(DE3) (Fire lab)	AMP	ZK287.5	333	333	V	9693198	9692300	mv_ZK287.5
R01H10.1	11002	H	8	pL4440-DEST	HT115(DE3) (Fire lab)	AMP	R01H10.1	1746	1809	III	10248419	10244960	mv_R01H10.1
F25H2.5	11003	C	2	pL4440-DEST	HT115(DE3) (Fire lab)	AMP	F25H2.5	462	462	I	10561939	10561162	mv_F25H2.5
F37C12.1	11003	C	7	pL4440-DEST	HT115(DE3) (Fire lab)	AMP	F37C12.1	972	972	III	7184271	7187774	mv_F37C12.1
H38K22.2	11003	D	5	pL4440-DEST	HT115(DE3) (Fire lab)	AMP	H38K22.2a	888	1011	III	4313895	4317547	mv_H38K22.2a
T28D6.6	11003	G	2	pL4440-DEST	HT115(DE3) (Fire lab)	AMP	T28D6.6	1101	1101	III	11342937	11326482	mv_T28D6.6
F13C5.2	11003	H	2	pL4440-DEST	HT115(DE3) (Fire lab)	AMP	F13C5.2	1125	1125	X	593953	596280	mv_F13C5.2
W04B5.5	11003	H	5	pL4440-DEST	HT115(DE3) (Fire lab)	AMP	W04B5.5	963	963	III	2418193	2411233	mv_W04B5.5
F44A6.2	11004	E	3	pL4440-DEST	HT115(DE3) (Fire lab)	AMP	G_YK7607	1605	1605	X	10205350	10201255	mv_G_YK7607
Y71H2B.3	11005	C	12	pL4440-DEST	HT115(DE3) (Fire lab)	AMP	Y71H2B.3	984	984	III	2619928	2622330	mv_Y71H2B.3
T02C12.2	11006	G	6	pL4440-DEST	HT115(DE3) (Fire lab)	AMP	T02C12.2	1257	1257	III	4020132	4021749	mv_T02C12.2
Y47D3B.1	11007	B	1	pL4440-DEST	HT115(DE3) (Fire lab)	AMP	Y47D3B.1	1464	1440	III	11382850	11388398	mv_Y47D3B.1
F43C1.2	11007	B	2	pL4440-DEST	HT115(DE3) (Fire lab)	AMP	AAA73482	1131	1131	III	4228066	4216734	mv_AAA73482
F43C1.2	11007	B	6	pL4440-DEST	HT115(DE3) (Fire lab)	AMP	AAA73482	1131	1131	III	4228066	4216734	mv_AAA73482
C54C6.2	11007	G	7	pL4440-DEST	HT115(DE3) (Fire lab)	AMP	C54C6.2	1335	1359	III	3541591	3538276	mv_C54C6.2
F13B10.1	11008	C	2	pL4440-DEST	HT115(DE3) (Fire lab)	AMP	F13B10.1b	2793	1761	III	3891427	3869572	mv_F13B10.1b
F11H8.4	11008	C	9	pL4440-DEST	HT115(DE3) (Fire lab)	AMP	F11H8.4	4299	4305	III	7029124	7023569	mv_F11H8.4
K04H4.2	11008	D	12	pL4440-DEST	HT115(DE3) (Fire lab)	AMP	K04H4.2b	1887	2220	III	9355353	9347719	mv_K04H4.2b
F10C5.1	11008	E	6	pL4440-DEST	HT115(DE3) (Fire lab)	AMP	F10C5.1	2022	1611	III	475451	482305	mv_F10C5.1
F37A4.8	11008	F	10	pL4440-DEST	HT115(DE3) (Fire lab)	AMP	F37A4.8	3030	2916	III	6709990	6703947	mv_F37A4.8
K04H4.2	11008	G	8	pL4440-DEST	HT115(DE3) (Fire lab)	AMP	K04H4.2b	1887	2220	III	9355353	9347719	mv_K04H4.2b
ZK1128.5	11009	B	3	pL4440-DEST	HT115(DE3) (Fire lab)	AMP	ZK1128.5	1341	1341	III	10120618	10122759	mv_ZK1128.5
R02F2.7	11009	D	12	pL4440-DEST	HT115(DE3) (Fire lab)	AMP	R02F2.7	2082	1812	III	5483740	5480269	mv_R02F2.7
Y79H2A.6	11009	H	5	pL4440-DEST	HT115(DE3) (Fire lab)	AMP	Y79H2A.6	1107	1107	III	12058294	12052289	mv_Y79H2A.6
R05D3.4	11010	F	10	pL4440-DEST	HT115(DE3) (Fire lab)	AMP	R05D3.4	2505	2505	III	8358539	8362337	mv_R05D3.4
Y47D3B.7	11010	G	6	pL4440-DEST	HT115(DE3) (Fire lab)	AMP	Y47D3B.7	3342	3342	III	11442395	11428192	mv_Y47D3B.7
M01B12.3	11013	D	5	pL4440-DEST	HT115(DE3) (Fire lab)	AMP	M01B12.d	459	633	I	3070141	3069393	mv_M01B12.d
T08B2.8	11013	H	6	pL4440-DEST	HT115(DE3) (Fire lab)	AMP	T08B2.8	480	480	I	6219948	6219426	mv_T08B2.8
W10D5.2	11014	E	2	pL4440-DEST	HT115(DE3) (Fire lab)	AMP	W10D5.2	600	600	I	9118973	9116245	mv_W10D5.2
C48B6.2	11014	F	4	pL4440-DEST	HT115(DE3) (Fire lab)	AMP	C48B6.2	552	552	I	6924827	6925614	mv_C48B6.2
M01B12.3	11014	H	8	pL4440-DEST	HT115(DE3) (Fire lab)	AMP	M01B12.d	459	633	I	3070141	3069393	mv_M01B12.d
F43G9.5	11015	C	4	pL4440-DEST	HT115(DE3) (Fire lab)	AMP	F43G9.5	684	684	I	8623444	8624409	mv_F43G9.5
T01G9.6	11015	H	3	pL4440-DEST	HT115(DE3) (Fire lab)	AMP	T01G9.6b	705	708	I	8299132	8297015	mv_T01G9.6b
F57B10.8	11015	H	9	pL4440-DEST	HT115(DE3) (Fire lab)	AMP	F57B10.8	807	807	I	6558413	6556864	mv_F57B10.8
C37A5.9	11017	H	4	pL4440-DEST	HT115(DE3) (Fire lab)	AMP	C37A5.9	1761	1011	I	14187401	14180879	mv_C37A5.9
T23G11.2	11018	A	1	pL4440-DEST	HT115(DE3) (Fire lab)	AMP	T23G11.2	1044	1044	I	7707744	7709207	mv_T23G11.2
Y47H9C.7	11018	A	4	pL4440-DEST	HT115(DE3) (Fire lab)	AMP	Y47H9C.7	1023	1023	I	11901771	11899695	mv_Y47H9C.7
T23D8.3	11019	C	11	pL4440-DEST	HT115(DE3) (Fire lab)	AMP	T23D8.3	1233	1233	I	9984367	9981018	mv_T23D8.3
Y54E10BL.6	11019	E	2	pL4440-DEST	HT115(DE3) (Fire lab)	AMP	AAA85118	1164	1164	I	3013451	3005880	mv_AAA85118
F55F8.4	11021	B	9	pL4440-DEST	HT115(DE3) (Fire lab)	AMP	F55F8.4	1683	1683	I	5655862	5653846	mv_F55F8.4
Y87G2A.1	11021	B	10	pL4440-DEST	HT115(DE3) (Fire lab)	AMP	Y87G2A.1	1776	1776	I	13522592	13534239	mv_Y87G2A.1
R06C1.3	11021	C	1	pL4440-DEST	HT115(DE3) (Fire lab)	AMP	R06C1.3	1524	1524	I	11937558	11933326	mv_R06C1.3
Y110A7A.17	11022	B	11	pL4440-DEST	HT115(DE3) (Fire lab)	AMP	Y110A7A.17	2367	2367	I	5127205	5123918	mv_Y110A7A.17
T23G11.6	11022	C	8	pL4440-DEST	HT115(DE3) (Fire lab)	AMP	T23G11.6	1962	1962	I	7697463	7692940	mv_T23G11.6
F47G6.4	11023	A	12	pL4440-DEST	HT115(DE3) (Fire lab)	AMP	F47G6.4	3660	3660	I	1446667	1465341	mv_F47G6.4
W05F2.4	11023	B	11	pL4440-DEST	HT115(DE3) (Fire lab)	AMP	W05F2.4	2421	2559	I	3383184	3374791	mv_W05F2.4
C36B1.8	11023	D	12	pL4440-DEST	HT115(DE3) (Fire lab)	AMP	C36B1.8	3150	3390	I	8745128	8750541	mv_C36B1.8
ZC308.1	11023	E	5	pL4440-DEST	HT115(DE3) (Fire lab)	AMP	ZC308.1	3342	2616	I	6378029	6393777	mv_ZC308.1
Y106G6H.7	11023	F	10	pL4440-DEST	HT115(DE3) (Fire lab)	AMP	Y106G6H.7	2682	2718	I	10454729	10460111	mv_Y106G6H.7
F25H5.5	11023	G	2	pL4440-DEST	HT115(DE3) (Fire lab)	AMP	F25H5.5	2178	2178	I	9171280	9168035	mv_F25H5.5
F41C3.4	11025	A	5	pL4440-DEST	HT115(DE3) (Fire lab)	AMP	F41C3.4	339	339	II	4740566	4741196	mv_F41C3.4
T01E8.6	11025	D	2	pL4440-DEST	HT115(DE3) (Fire lab)	AMP	T01E8.6	600	312	II	10242396	10240215	mv_T01E8.6
Y38E10A.24	11025	F	1	pL4440-DEST	HT115(DE3) (Fire lab)	AMP	Y38E10A.24	207	207	II	12678926	12679671	mv_Y38E10A.24
F40F8.9	11025	H	5	pL4440-DEST	HT115(DE3) (Fire lab)	AMP	F40F8.9	378	378	II	11126860	11127288	mv_F40F8.9
ZK1248.11	11027	B	2	pL4440-DEST	HT115(DE3) (Fire lab)	AMP	ZK1248.11	606	606	II	5828550	5827612	mv_ZK1248.11
T09A5.6	11027	G	1	pL4440-DEST	HT115(DE3) (Fire lab)	AMP	T09A5.6	522	522	II	7854928	7853867	mv_T09A5.6
K07E8.3	11027	G	11	pL4440-DEST	HT115(DE3) (Fire lab)	AMP	K07E8.3	711	696	II	658673	659853	mv_K07E8.3
T24H10.7	11028	E	5	pL4440-DEST	HT115(DE3) (Fire lab)	AMP	T24H10.7	711	711	II	9113123	9123244	mv_T24H10.7
T13H5.5	11028	H	7	pL4440-DEST	HT115(DE3) (Fire lab)	AMP	T13H5.5	717	717	II	8525606	8526605	mv_T13H5.5
C07D10.4	11031	H	6	pL4440-DEST	HT115(DE3) (Fire lab)	AMP	C07D10.4	1149	1257	II	7402633	7400651	mv_C07D10.4
R53.2	11033	C	9	pL4440-DEST	HT115(DE3) (Fire lab)	AMP	R53.2	657	657	II	9967002	9962873	mv_R53.2
Y46G5A.4	11033	D	2	pL4440-DEST	HT115(DE3) (Fire lab)	AMP	Y46G5A.4	6438	6438	II	12736764	12726857	mv_Y46G5A.4
F52C6.3	11033	F	8	pL4440-DEST	HT115(DE3) (Fire lab)	AMP	F52C6.3	729	729	II	1924768	1925722	mv_F52C6.3
W03C9.3	11033	G	3	pL4440-DEST	HT115(DE3) (Fire lab)	AMP	W03C9.3	630	630	II	11966834	11965235	mv_W03C9.3
T24H7.5	11033	H	5	pL4440-DEST	HT115(DE3) (Fire lab)	AMP	T24H7.5a	3639	3639	II	6244179	6236790	mv_T24H7.5a
C01F1.2	11034	D	5	pL4440-DEST	HT115(DE3) (Fire lab)	AMP	C01F1.2	939	939	II	4299649	4300801	mv_C01F1.2
Y62F5A.1	11034	D	6	pL4440-DEST	HT115(DE3) (Fire lab)	AMP	Y62F5A.1b	978	894	II	11533713	11527140	mv_Y62F5A.1b
Y62F5A.1	11034	H	5	pL4440-DEST	HT115(DE3) (Fire lab)	AMP	Y62F5A.1b	978	894	II	11533713	11527140	mv_Y62F5A.1b
R05F9.10	11034	H	7	pL4440-DEST	HT115(DE3) (Fire lab)	AMP	R05F9.10	1014	1014	II	4903782	4902281	mv_R05F9.10
B0491.5	11034	H	8	pL4440-DEST	HT115(DE3) (Fire lab)	AMP	B0491.5	984	984	II	11345526	11343622	mv_B0491.5
M110.5	11035	B	4	pL4440-DEST	HT115(DE3) (Fire lab)	AMP	M110.5a	1416	1416	II	8226029	8228242	mv_M110.5a
T01D1.2	11035	D	6	pL4440-DEST	HT115(DE3) (Fire lab)	AMP	T01D1.2b	1755	1257	II	163084	170628	mv_T01D1.2b
F21H12.5	11036	A	8	pL4440-DEST	HT115(DE3) (Fire lab)	AMP	F21H12.5	1899	1899	II	6091406	6088828	mv_F21H12.5
Y48E1B.5	11036	B	9	pL4440-DEST	HT115(DE3) (Fire lab)	AMP	Y48E1B.5	1488	1908	II	13574951	13568039	mv_Y48E1B.5
C24H12.5	11036	B	10	pL4440-DEST	HT115(DE3) (Fire lab)	AMP	C24H12.5	1833	1833	II	410929	406140	mv_C24H12.5
F08B1.1	11036	D	4	pL4440-DEST	HT115(DE3) (Fire lab)	AMP	F08B1.1	1974	1860	II	5331455	5340631	mv_F08B1.1
Y17G7B.2	11036	D	6	pL4440-DEST	HT115(DE3) (Fire lab)	AMP	Y17G7B.2a	1713	1713	II	11980371	11988746	mv_Y17G7B.2a
Y51H1A.6	11036	F	7	pL4440-DEST	HT115(DE3) (Fire lab)	AMP	Y51H1A.6	1725	1725	II	13888545	13893889	mv_Y51H1A.6
E04F6.4	11036	F	9	pL4440-DEST	HT115(DE3) (Fire lab)	AMP	E04F6.4	1908	1908	II	7189347	7192434	mv_E04F6.4
T24H7.5	11037	B	5	pL4440-DEST	HT115(DE3) (Fire lab)	AMP	T24H7.5a	3639	3639	II	6244179	6236790	mv_T24H7.5a
T01H3.2	11037	B	8	pL4440-DEST	HT115(DE3) (Fire lab)	AMP	T01H3.2	2943	2943	II	7877914	7874175	mv_T01H3.2
F42G2.6	11037	D	2	pL4440-DEST	HT115(DE3) (Fire lab)	AMP	F42G2.6	2202	2502	II	2429944	2426406	mv_F42G2.6
F39H2.2	11037	F	12	pL4440-DEST	HT115(DE3) (Fire lab)	AMP	F39H2.2	1284	1146	I	8654505	8659773	mv_F39H2.2
Y38A8.3	11037	G	3	pL4440-DEST	HT115(DE3) (Fire lab)	AMP	Y38A8.3	2682	2763	II	4959834	4955629	mv_Y38A8.3
R06F6.2	11037	H	5	pL4440-DEST	HT115(DE3) (Fire lab)	AMP	R06F6.2	2853	2853	II	10793400	10788086	mv_R06F6.2
W03H9.4	11038	C	7	pL4440-DEST	HT115(DE3) (Fire lab)	AMP	W03H9.4	2004	2004	II	14142066	14133293	mv_W03H9.4
C45G3.3	11038	C	11	pL4440-DEST	HT115(DE3) (Fire lab)	AMP	C45G3.3	2739	2739	I	9235046	9240071	mv_C45G3.3
F55A8.1	11039	A	10	pL4440-DEST	HT115(DE3) (Fire lab)	AMP	F55A8.1	1131	933	IV	1913452	1917394	mv_F55A8.1
F55A8.1	11039	B	8	pL4440-DEST	HT115(DE3) (Fire lab)	AMP	F55A8.1	1131	933	IV	1913452	1917394	mv_F55A8.1
F23B2.13	11039	C	4	pL4440-DEST	HT115(DE3) (Fire lab)	AMP	F23B2.13	189	189	IV	9146855	9146461	mv_F23B2.13
F29D11.2	11039	F	3	pL4440-DEST	HT115(DE3) (Fire lab)	AMP	F29D11.2	3462	3462	I	7647838	7642563	mv_F29D11.2
Y77E11A.9	11042	A	4	pL4440-DEST	HT115(DE3) (Fire lab)	AMP	Y77E11A.9	891	723	IV	1426892	1425487	mv_Y77E11A.9
C49H3.8	11043	D	6	pL4440-DEST	HT115(DE3) (Fire lab)	AMP	C49H3.8	918	918	IV	7901980	7900270	mv_C49H3.8
K01H12.2	11043	D	8	pL4440-DEST	HT115(DE3) (Fire lab)	AMP	K01H12.2	942	942	IV	9709241	9708200	mv_K01H12.2
C33H5.7	11044	B	1	pL4440-DEST	HT115(DE3) (Fire lab)	AMP	C33H5.7	981	981	IV	7774437	7775776	mv_C33H5.7
R08C7.4	11044	C	12	pL4440-DEST	HT115(DE3) (Fire lab)	AMP	R08C7.4	1068	1068	IV	4435126	4437298	mv_R08C7.4
Y54G2A.17	11045	A	8	pL4440-DEST	HT115(DE3) (Fire lab)	AMP	Y54G2A.u	1632	1188	IV	2890454	2872227	mv_Y54G2A.u
B0513.7	11047	D	2	pL4440-DEST	HT115(DE3) (Fire lab)	AMP	B0513.7	2127	2127	IV	13852565	13847754	mv_B0513.7
ZK792.6	11047	D	11	pL4440-DEST	HT115(DE3) (Fire lab)	AMP	AAA28103	555	555	IV	11691064	11688203	mv_AAA28103
Y105C5A.23	11049	A	7	pL4440-DEST	HT115(DE3) (Fire lab)	AMP	Y105C5A.23	1248	1248	IV	15820019	15825584	mv_Y105C5A.23
C06E7.1	11049	A	12	pL4440-DEST	HT115(DE3) (Fire lab)	AMP	C06E7.1	1215	1215	IV	5848646	5850828	mv_C06E7.1
F55A8.1	11049	F	2	pL4440-DEST	HT115(DE3) (Fire lab)	AMP	F55A8.1	1131	933	IV	1913452	1917394	mv_F55A8.1
Y55F3AM.15	11049	F	3	pL4440-DEST	HT115(DE3) (Fire lab)	AMP	Y55F3AM.15	1239	1239	IV	1087016	1077520	mv_Y55F3AM.15
B0547.1	11049	F	6	pL4440-DEST	HT115(DE3) (Fire lab)	AMP	B0547.1	1107	1107	IV	5649522	5651047	mv_B0547.1
F42G8.3	11049	F	11	pL4440-DEST	HT115(DE3) (Fire lab)	AMP	F42G8.3	1260	1347	IV	8143485	8148625	mv_F42G8.3
T19E7.2	11049	F	12	pL4440-DEST	HT115(DE3) (Fire lab)	AMP	T19E7.2	1872	1161	IV	5660516	5651089	mv_T19E7.2
T13A10.11	11049	G	10	pL4440-DEST	HT115(DE3) (Fire lab)	AMP	T13A10.11	1215	1260	IV	6279503	6277471	mv_T13A10.11
Y55F3AM.3	11050	A	10	pL4440-DEST	HT115(DE3) (Fire lab)	AMP	Y55F3AM.3a	1743	1956	IV	1012690	1019562	mv_Y55F3AM.3a
F11A10.5	11050	F	2	pL4440-DEST	HT115(DE3) (Fire lab)	AMP	F11A10.5	1611	1611	IV	12094340	12096626	mv_F11A10.5
T07A9.2	11050	G	4	pL4440-DEST	HT115(DE3) (Fire lab)	AMP	T07A9.2	1446	1425	IV	390414	388711	mv_T07A9.2
M04B2.1	11051	B	8	pL4440-DEST	HT115(DE3) (Fire lab)	AMP	M04B2.1	2613	2562	IV	11524617	11527936	mv_M04B2.1
R09E10.7	11052	A	2	pL4440-DEST	HT115(DE3) (Fire lab)	AMP	R09E10.7	5376	5376	IV	10285638	10292960	mv_R09E10.7
Y76B12C.7	11052	A	3	pL4440-DEST	HT115(DE3) (Fire lab)	AMP	Y76B12C.7	4365	4806	IV	2032997	2009044	mv_Y76B12C.7
F43C1.2	11052	A	8	pL4440-DEST	HT115(DE3) (Fire lab)	AMP	AAA73482	1131	1131	III	4228066	4216734	mv_AAA73482
F43C1.2	11052	A	11	pL4440-DEST	HT115(DE3) (Fire lab)	AMP	AAA73482	1131	1131	III	4228066	4216734	mv_AAA73482
F58E10.2	11052	F	7	pL4440-DEST	HT115(DE3) (Fire lab)	AMP	AAB97516	666	666	V	13987726	13989589	mv_AAB97516
C35B1.1	11052	G	8	pL4440-DEST	HT115(DE3) (Fire lab)	AMP	AAA83388	579	579	IV	4103017	4105241	mv_AAA83388
F38A6.1	11053	B	3	pL4440-DEST	HT115(DE3) (Fire lab)	AMP	AAA96319	1521	1521	V	20750988	20758355	mv_AAA96319
M7.1	11053	D	7	pL4440-DEST	HT115(DE3) (Fire lab)	AMP	AAB25489	444	444	IV	11082233	11081066	mv_AAB25489
ZK792.6	11053	F	8	pL4440-DEST	HT115(DE3) (Fire lab)	AMP	AAA28103	555	555	IV	11691064	11688203	mv_AAA28103
Y54E10BL.6	11053	G	8	pL4440-DEST	HT115(DE3) (Fire lab)	AMP	AAA85118	1164	1164	I	3013451	3005880	mv_AAA85118
Y50E8A.3	11055	G	7	pL4440-DEST	HT115(DE3) (Fire lab)	AMP	Y50E8A.3	456	456	V	14732247	14733668	mv_Y50E8A.3
Y37D8A.1	11056	G	6	pL4440-DEST	HT115(DE3) (Fire lab)	AMP	Y37D8A.1	552	552	III	12817920	12816679	mv_Y37D8A.1
CD4.4	11057	F	10	pL4440-DEST	HT115(DE3) (Fire lab)	AMP	CD4.4	705	705	V	5595302	5596112	mv_CD4.4
F46F3.1	11060	B	2	pL4440-DEST	HT115(DE3) (Fire lab)	AMP	F46F3.1	882	942	V	11667287	11664260	mv_F46F3.1
ZC250.3	11063	C	3	pL4440-DEST	HT115(DE3) (Fire lab)	AMP	ZC250.3	1080	1080	V	5800722	5797457	mv_ZC250.3
Y59A8A.1	11063	G	5	pL4440-DEST	HT115(DE3) (Fire lab)	AMP	Y59A8A.c	1806	1095	V	17873225	17863962	mv_Y59A8A.c
Y80D3A.5	11065	A	11	pL4440-DEST	HT115(DE3) (Fire lab)	AMP	Y80D3A.5	1395	1395	V	18914613	18919338	mv_Y80D3A.5
Y105E8B.2	11066	D	6	pL4440-DEST	HT115(DE3) (Fire lab)	AMP	Y105E8B.d	2061	1500	I	14650692	14642511	mv_Y105E8B.d
F25G6.6	11067	B	5	pL4440-DEST	HT115(DE3) (Fire lab)	AMP	F25G6.6	1656	1656	V	8548877	8551461	mv_F25G6.6
W04A8.7	11067	G	8	pL4440-DEST	HT115(DE3) (Fire lab)	AMP	Y71A12B.b	5379	1881	I	13869523	13895485	mv_Y71A12B.b
F32D1.5	11069	F	11	pL4440-DEST	HT115(DE3) (Fire lab)	AMP	F32D1.5	1077	1077	V	4371392	4369165	mv_F32D1.5
W05E10.3	11070	D	1	pL4440-DEST	HT115(DE3) (Fire lab)	AMP	W05E10.3	1320	1290	V	11707992	11704351	mv_W05E10.3
Y113G7B.23	11071	F	10	pL4440-DEST	HT115(DE3) (Fire lab)	AMP	Y113G7B.23	2370	2370	V	20247482	20237243	mv_Y113G7B.23
T27C4.4	11071	F	11	pL4440-DEST	HT115(DE3) (Fire lab)	AMP	T27C4.4a	3069	3069	V	3704803	3712332	mv_T27C4.4a
F38B7.5	11071	H	9	pL4440-DEST	HT115(DE3) (Fire lab)	AMP	F38B7.5	2469	2346	V	11557392	11560651	mv_F38B7.5
T27C4.4	11072	B	6	pL4440-DEST	HT115(DE3) (Fire lab)	AMP	T27C4.4a	3069	3069	V	3704803	3712332	mv_T27C4.4a
F44C4.4	11072	F	1	pL4440-DEST	HT115(DE3) (Fire lab)	AMP	F44C4.4	2724	2673	V	6613758	6609038	mv_F44C4.4
F09E10.5	11076	F	1	pL4440-DEST	HT115(DE3) (Fire lab)	AMP	F09E10.5	795	795	X	1494351	1490124	mv_F09E10.5
C39E6.1	11080	C	12	pL4440-DEST	HT115(DE3) (Fire lab)	AMP	C39E6.1	1527	1257	X	4749054	4738933	mv_C39E6.1
F49H12.1	11080	E	8	pL4440-DEST	HT115(DE3) (Fire lab)	AMP	F49H12.1	1098	1149	X	2089660	2093235	mv_F49H12.1
ZK867.1	11081	E	5	pL4440-DEST	HT115(DE3) (Fire lab)	AMP	ZK867.1	1074	1485	X	7220658	7225970	mv_ZK867.1
C23H4.1	11081	F	2	pL4440-DEST	HT115(DE3) (Fire lab)	AMP	C23H4.1	1278	1278	X	12212969	12199575	mv_C23H4.1
F13E6.2	11082	A	3	pL4440-DEST	HT115(DE3) (Fire lab)	AMP	F13E6.2	2190	2211	X	10674217	10668204	mv_F13E6.2
F09F9.4	11082	B	4	pL4440-DEST	HT115(DE3) (Fire lab)	AMP	F09F9.4	1965	1965	X	4128406	4122393	mv_F09F9.4
C04A11.3	11083	F	2	pL4440-DEST	HT115(DE3) (Fire lab)	AMP	C04A11.3	3687	3687	X	13677178	13681996	mv_C04A11.3
F52C6.3	11201	A	3	pL4440-DEST	HT115(DE3) (Fire lab)	AMP	F52C6.3	729	729	II	1924768	1925722	mv_F52C6.3
H38K22.2	11201	A	11	pL4440-DEST	HT115(DE3) (Fire lab)	AMP	H38K22.2a	888	1011	III	4313895	4317547	mv_H38K22.2a
H38K22.2	11201	B	11	pL4440-DEST	HT115(DE3) (Fire lab)	AMP	H38K22.2a	888	1011	III	4313895	4317547	mv_H38K22.2a
C29E4.8	11201	F	10	pL4440-DEST	HT115(DE3) (Fire lab)	AMP	C29E4.8	756	792	III	7951526	7949916	mv_C29E4.8
R144.7	11201	F	12	pL4440-DEST	HT115(DE3) (Fire lab)	AMP	R144.f	3198	393	III	5017611	5009676	mv_R144.f
F08B4.5	11201	H	5	pL4440-DEST	HT115(DE3) (Fire lab)	AMP	F08B4.5	1605	1581	IV	8686600	8682477	mv_F08B4.5
M05B5.2	11202	E	7	pL4440-DEST	HT115(DE3) (Fire lab)	AMP	M05B5.2	387	522	I	7182188	7180538	mv_M05B5.2
Y54E10A.15	11203	A	2	pL4440-DEST	HT115(DE3) (Fire lab)	AMP	Y54E10A.15	2226	2226	I	3228023	3223223	mv_Y54E10A.15
T05F1.6	11203	F	2	pL4440-DEST	HT115(DE3) (Fire lab)	AMP	T05F1.6a	3456	3456	I	9634314	9638856	mv_T05F1.6a
F41E6.4	11206	B	9	pL4440-DEST	HT115(DE3) (Fire lab)	AMP	F41E6.4	3318	576	V	8610391	8617668	mv_F41E6.4
T12A2.7	11301	B	8	pL4440-DEST	HT115(DE3) (Fire lab)	AMP	T12A2.7	717	765	III	6245978	6244769	mv_T12A2.7
C13B9.1	11301	E	9	pL4440-DEST	HT115(DE3) (Fire lab)	AMP	C13B9.1	432	833	III	6629981	6631475	mv_C13B9.1
Y48A6C.2	11301	H	6	pL4440-DEST	HT115(DE3) (Fire lab)	AMP	Y48A6C.2	663	663	III	11116050	11107925	mv_Y48A6C.2
Y42H9B.3	11302	E	6	pL4440-DEST	HT115(DE3) (Fire lab)	AMP	Y42H9B.d	888	525	IV	8012415	8011281	mv_Y42H9B.d
F25H5.6	11302	F	6	pL4440-DEST	HT115(DE3) (Fire lab)	AMP	F25H5.6	402	468	I	9167812	9167146	mv_F25H5.6
M110.5	11304	F	6	pL4440-DEST	HT115(DE3) (Fire lab)	AMP	M110.5a	1416	1416	II	8226029	8228242	mv_M110.5a

## Sheet: WS240 targets
WS112 name	WS240 Gene WB ID	Sequence Name (Gene)	Note
B0035.11	WBGene00007110	B0035.11
B0286.4	WBGene00003825	B0286.4
B0336.6	WBGene00015146	B0336.6
B0464.7	WBGene00000235	B0464.7
B0491.5	WBGene00007192	B0491.5
B0513.1	WBGene00001562	B0513.1
B0513.7	WBGene00007199	B0513.7
B0547.1	WBGene00000817	B0547.1
C01F1.2	WBGene00015297	C01F1.2
C04A11.3	WBGene00007287	C04A11.3
C06A8.4	WBGene00004823	C06A8.4
C06E7.1	WBGene00015538	C06E7.1
C07D10.4	WBGene00003526	C07D10.4
C08B11.2	WBGene00001835	C08B11.2
C09G12.8	WBGene00000424	C09G12.8
C13B9.1			Killed WS203
C18A3.5	WBGene00015943	C18A3.5
C18D11.4	WBGene00004705	C18D11.4
C18E9.4	WBGene00007684	C18E9.4
C23H4.1	WBGene00000277	C23H4.1
C24H12.5	WBGene00016074	C24H12.5
C26E6.8	WBGene00006735	C26E6.8
C27A2.3	WBGene00002068	C27A2.3
C29E4.8	WBGene00002879	C29E4.8
C33H5.7	WBGene00016374	C33H5.7
C35B1.1	WBGene00006701	C35B1.1
C36B1.7	WBGene00007974	C36B1.7
C36B1.8	WBGene00007975	C36B1.8
C37A2.4	WBGene00000871	C37A2.4
C37A5.9	WBGene00004202	C37A5.9
C39E6.1	WBGene00003056	C39E6.1
C41G7.2	WBGene00002226	C41G7.2
C45G3.3	WBGene00001590	C45G3.3
C48B6.2	WBGene00016740	C48B6.2
C49H3.8	WBGene00016793	C49H3.8
C54C6.2	WBGene00000248	C54C6.2
C54H2.5	WBGene00004788	C54H2.5
CD4.4	WBGene00016990	CD4.4
D1081.2	WBGene00006844	D1081.2
D2030.4	WBGene00008414	D2030.4
D2096.6	WBGene00017073	D2096.6
DY3.2	WBGene00003052	DY3.2
E04F6.4	WBGene00017124	E04F6.4
F07A5.7	WBGene00006754	F07A5.7
F08B1.1	WBGene00006923	F08B1.1
F08B4.5	WBGene00017237	F08B4.5
F09E10.5	WBGene00017295	F09E10.5
F09F9.4	WBGene00017309	F09F9.4
F09G8.3	WBGene00017319	F09G8.3
F10C5.1	WBGene00003134	F10C5.1
F11A10.5	WBGene00008686	F11A10.5
F11H8.4	WBGene00000872	F11H8.4
F13B10.1	WBGene00006575	F13B10.1
F13C5.2	WBGene00017423	F13C5.2
F13E6.2	WBGene00008746	F13E6.2
F21H12.5	WBGene00001402	F21H12.5
F22B3.4	WBGene00009035	F22B3.4
F23B2.13	WBGene00009078	F23B2.13
F23H11.5	WBGene00000263	F23H11.5
F25B4.9	WBGene00017772	F25B4.9
F25G6.6	WBGene00003816	F25G6.6
F25H2.11	WBGene00009122	F25H2.11
F25H2.5	WBGene00009119	F25H2.5
F25H5.5	WBGene00009127	F25H5.5
F25H5.6	WBGene00009128	F25H5.6
F26F4.11	WBGene00017830	F26F4.11
F29B9.11	WBGene00017925	F29B9.11
F29C4.2	WBGene00017926	F29C4.2
F29D11.2	WBGene00009254	F29D11.2
F30A10.5	WBGene00006061	F30A10.5
F32D1.2	WBGene00017982	F32D1.2
F32D1.5	WBGene00017984	F32D1.5
F33D11.10	WBGene00018007	F33D11.10
F35C8.7	WBGene00018037	F35C8.7
F35G12.5	WBGene00009442	F35G12.5
F35H8.3	WBGene00009448	F35H8.3
F36H1.4	WBGene00002992	F36H1.4
F37A4.8	WBGene00002169	F37A4.8
F37C12.1	WBGene00018149	F37C12.1
F38A6.1	WBGene00004013	F38A6.1
F38B7.5	WBGene00001110	F38B7.5
F39H2.2	WBGene00000890	F39H2.2
F40F12.7	WBGene00009595	F40F12.7
F40F8.9	WBGene00003076	F40F8.9
F41C3.4	WBGene00018270	F41C3.4
F41E6.4	WBGene00018285	F41E6.4
F42A8.2	WBGene00006433	F42A8.2
F42G2.6	WBGene00018355	F42G2.6
F42G8.3	WBGene00004056	F42G8.3
F43C1.2	WBGene00003401	F43C1.2
F43G9.5	WBGene00009668	F43G9.5
F44A6.2	WBGene00004786	F44A6.2
F44C4.4	WBGene00002148	F44C4.4
F44E5.1	WBGene00009688	F44E5.1
F45G2.8	WBGene00009734	F45G2.8
F46A9.4	WBGene00004808	F46A9.4
F46A9.5	WBGene00004807	F46A9.5
F46F3.1	WBGene00000449	F46F3.1
F47G6.4	WBGene00004969	F47G6.4
F49B2.5	WBGene00005078	F49B2.5
F49H12.1	WBGene00003087	F49H12.1
F52C6.3	WBGene00018660	F52C6.3
F54C4.1	WBGene00018793	F54C4.1
F54C8.2	WBGene00010036	F54C8.2
F54C9.9	WBGene00010044	F54C9.9
F55A11.2	WBGene00006373	F55A11.2
F55A8.1	WBGene00001186	F55A8.1
F55F8.4	WBGene00018892	F55F8.4
F56F11.4	WBGene00018991	F56F11.4
F57B10.8	WBGene00019005	F57B10.8
F58A4.3	WBGene00001831	F58A4.3
F58A4.4	WBGene00004180	F58A4.4
F58E10.2	WBGene00001310	F58E10.2
F59A2.4	WBGene00010304	F59A2.4
H20J04.5	WBGene00019220	H20J04.5
H38K22.2	WBGene00010428	H38K22.2
K01H12.2	WBGene00010485	K01H12.2
K02A11.1	WBGene00001582	K02A11.1
K04H4.2	WBGene00010573	K04H4.2
K07E8.3	WBGene00019495	K07E8.3
K12H4.5	WBGene00019680	K12H4.5
M01B12.3	WBGene00000205	M01B12.3
M04B2.1	WBGene00003218	M04B2.1
M05B5.2	WBGene00010870	M05B5.2
M106.5	WBGene00000293	M106.5
M110.5	WBGene00000894	M110.5
M18.8	WBGene00010892	M18.8
M7.1	WBGene00002344	M7.1
R01H10.1	WBGene00001002	R01H10.1
R02D3.5	WBGene00019823	R02D3.5
R02F2.7	WBGene00019836	R02F2.7
R05D3.4	WBGene00007008	R05D3.4
R05F9.10	WBGene00019893	R05F9.10
R06C1.3	WBGene00006958	R06C1.3
R06F6.2	WBGene00011067	R06F6.2
R08C7.3	WBGene00019947	R08C7.3
R08C7.4	WBGene00019948	R08C7.4
R09E10.7	WBGene00004140	R09E10.7
R10H10.2	WBGene00004972	R10H10.2
R13F6.1	WBGene00020064	R13F6.1
R144.7	WBGene00020097	R144.7
R53.2	WBGene00011272	R53.2
T01D1.2	WBGene00001340	T01D1.2
T01E8.6	WBGene00011334	T01E8.6
T01G9.4	WBGene00003788	T01G9.4
T01G9.6	WBGene00002196	T01G9.6
T01H3.2	WBGene00011348	T01H3.2
T02C12.2	WBGene00011367	T02C12.2
T05A6.1	WBGene00000516	T05A6.1
T05E11.4	WBGene00004985	T05E11.4
T05F1.6	WBGene00002027	T05F1.6
T07A9.2	WBGene00001338	T07A9.2
T08B2.8	WBGene00020348	T08B2.8
T09A5.6	WBGene00007014	T09A5.6
T09B4.1	WBGene00020375	T09B4.1
T10B5.6	WBGene00020392	T10B5.6
T11G6.8	WBGene00011722	T11G6.8
T12A2.7	WBGene00020441	T12A2.7
T12F5.1	WBGene00020466	T12F5.1
T13A10.11	WBGene00006416	T13A10.11
T13F2.7	WBGene00011747	T13F2.7
T13H5.5	WBGene00011759	T13H5.5
T19B10.2	WBGene00011831	T19B10.2
T19E7.2	WBGene00004804	T19E7.2
T21C9.5	WBGene00003065	T21C9.5
T23D8.3	WBGene00011944	T23D8.3
T23G11.2	WBGene00001647	T23G11.2
T23G11.6	WBGene00011971	T23G11.6
T23G5.1	WBGene00004391	T23G5.1
T23H2.5	WBGene00004273	T23H2.5
T24H10.7	WBGene00012005	T24H10.7
T24H7.5	WBGene00020784	T24H7.5
T26E3.3	WBGene00003921	T26E3.3
T27C4.4	WBGene00003025	T27C4.4
T28D6.6	WBGene00012126	T28D6.6
W01A8.4	WBGene00012166	W01A8.4
W02D3.9	WBGene00006773	W02D3.9
W02F12.5	WBGene00020950	W02F12.5
W03C9.3	WBGene00004271	W03C9.3
W03H9.4	WBGene00012230	W03H9.4
W04A8.7	WBGene00006382	W04A8.7
W04B5.5	WBGene00021022	W04B5.5
W05E10.3	WBGene00000453	W05E10.3
W05F2.3	WBGene00021035	W05F2.3
W05F2.4	WBGene00021036	W05F2.4
W06E11.2	WBGene00044318	W06E11.2
W08F4.8	WBGene00021097	W08F4.8
W09C5.2	WBGene00006793	W09C5.2
W10D5.2	WBGene00012376	W10D5.2
Y105C5A.23	WBGene00013642	Y105C5A.23
Y105C5B.13	WBGene00004816	Y105C5B.13
Y105E8B.2	WBGene00013687	Y105E8B.2
Y106G6H.7	WBGene00004753	Y106G6H.7
Y110A7A.17	WBGene00003132	Y110A7A.17
Y111B2A.15	WBGene00013737	Y111B2A.15
Y113G7B.23	WBGene00004203	Y113G7B.23
Y17G7B.2	WBGene00012458	Y17G7B.2
Y32F6A.3	WBGene00012528	Y32F6A.3
Y37D8A.1	WBGene00000203	Y37D8A.1
Y38A8.3	WBGene00006737	Y38A8.3
Y38E10A.24	WBGene00012602	Y38E10A.24
Y41C4A.10	WBGene00001235	Y41C4A.10
Y42H9B.3	WBGene00021541	Y42H9B.3
Y46G5A.4	WBGene00012896	Y46G5A.4
Y47D3B.1	WBGene00012939	Y47D3B.1
Y47D3B.7	WBGene00004735	Y47D3B.7
Y47D7A.1	WBGene00004813	Y47D7A.1
Y47H9C.7	WBGene00012950	Y47H9C.7
Y48A6C.2	WBGene00012975	Y48A6C.2
Y48A6C.5	WBGene00004010	Y48A6C.5
Y48E1B.12	WBGene00000804	Y48E1B.12
Y48E1B.5	WBGene00013004	Y48E1B.5
Y49E10.6	WBGene00001946	Y49E10.6
Y50E8A.3	WBGene00003861	Y50E8A.3
Y51H1A.6	WBGene00013096	Y51H1A.6
Y54E10A.15	WBGene00000413	Y54E10A.15
Y54E10BL.6	WBGene00003186	Y54E10BL.6
Y54G2A.17	WBGene00021882	Y54G2A.17
Y55F3AM.15	WBGene00000816	Y55F3AM.15
Y55F3AM.3	WBGene00021921	Y55F3AM.3
Y56A3A.1	WBGene00003826	Y56A3A.1
Y57A10A.19	WBGene00013260	Y57A10A.19
Y59A8A.1	WBGene00000813	Y59A8A.1
Y62F5A.1	WBGene00007013	Y62F5A.1
Y71H2B.3	WBGene00022193	Y71H2B.3
Y71H2B.6	WBGene00007019	Y71H2B.6
Y76B12C.7	WBGene00022301	Y76B12C.7
Y77E11A.9	WBGene00022312	Y77E11A.9
Y79H2A.6	WBGene00000201	Y79H2A.6
Y80D3A.5	WBGene00013585	Y80D3A.5
Y87G2A.1	WBGene00013593	Y87G2A.1
Y92C3B.1	WBGene00022357	Y92C3B.1
Y95D11A.1	WBGene00013605	Y95D11A.1
ZC250.3	WBGene00022577	ZC250.3
ZC308.1	WBGene00001596	ZC308.1
ZC328.4	WBGene00004721	ZC328.4
ZK1127.9	WBGene00022855	ZK1127.9
ZK1128.5	WBGene00044072	ZK1128.5
ZK1248.11	WBGene00022881	ZK1248.11
ZK154.3	WBGene00003171	ZK154.3
ZK287.5	WBGene00004320	ZK287.5
ZK686.3	WBGene00022793	ZK686.3
ZK688.3	WBGene00022798	ZK688.3
ZK792.6	WBGene00002335	ZK792.6
ZK867.1	WBGene00044068	ZK867.1

## Sheet: Ceron Only
WS112 name	WS240 Gene WB ID	Sequence Name (Gene)
B0513.7	WBGene00007199	B0513.7
C45G3.3	WBGene00001590	C45G3.3
F07A5.7	WBGene00006754	F07A5.7
F25H5.6	WBGene00009128	F25H5.6
F41E6.4	WBGene00018285	F41E6.4
F55A8.1	WBGene00001186	F55A8.1
M05B5.2	WBGene00010870	M05B5.2
M110.5	WBGene00000894	M110.5
R09E10.7	WBGene00004140	R09E10.7
T12A2.7	WBGene00020441	T12A2.7
T28D6.6	WBGene00012126	T28D6.6
Y42H9B.3	WBGene00021541	Y42H9B.3
Y48A6C.2	WBGene00012975	Y48A6C.2
Y51H1A.6	WBGene00013096	Y51H1A.6
Y80D3A.5	WBGene00013585	Y80D3A.5

## Sheet: Ceron_CloneMapperTargets full
Sequence #	Clone Name	Transcript for Clone	Target WBids	Target Transcript	Gene	Sequence name	# PNO	# MNO	# POS	# MOS	# RNOS	# ROS	Score
1	mv_Y46G5A.4	Y46G5A.4	WBGene00012896	Y46G5A.4	snrp-200	Y46G5A.4	306	306	6415	6414	1	0.99984	100
2	mv_K04H4.2b	K04H4.2c.2	WBGene00010573	K04H4.2c.3		K04H4.2	209	208	4369	4368	0.99522	0.99977	100
3	mv_K04H4.2b	K04H4.2c.3	WBGene00010573	K04H4.2c.3		K04H4.2	209	208	4369	4368	0.99522	0.99977	100
4	mv_K04H4.2b	K04H4.2c.2	WBGene00010573	K04H4.2c.2		K04H4.2	209	208	4369	4368	0.99522	0.99977	100
5	mv_K04H4.2b	K04H4.2c.3	WBGene00010573	K04H4.2c.2		K04H4.2	209	208	4369	4368	0.99522	0.99977	100
6	mv_K04H4.2b	K04H4.2c.1	WBGene00010573	K04H4.2c.3		K04H4.2	209	208	4369	4368	0.99522	0.99977	100
7	mv_K04H4.2b	K04H4.2c.2	WBGene00010573	K04H4.2c.1		K04H4.2	209	208	4369	4368	0.99522	0.99977	100
8	mv_K04H4.2b	K04H4.2c.3	WBGene00010573	K04H4.2c.1		K04H4.2	209	208	4369	4368	0.99522	0.99977	100
9	mv_K04H4.2b	K04H4.2c.1	WBGene00010573	K04H4.2c.1		K04H4.2	209	208	4369	4368	0.99522	0.99977	100
10	mv_K04H4.2b	K04H4.2c.1	WBGene00010573	K04H4.2c.2		K04H4.2	209	208	4369	4368	0.99522	0.99977	100
11	mv_Y76B12C.7	Y76B12C.7a.2	WBGene00022301	Y76B12C.7a.1	cpsf-1	Y76B12C.7	207	207	4342	4341	1	0.99977	100
12	mv_Y76B12C.7	Y76B12C.7a.1	WBGene00022301	Y76B12C.7a.1	cpsf-1	Y76B12C.7	207	207	4342	4341	1	0.99977	100
13	mv_Y76B12C.7	Y76B12C.7a.1	WBGene00022301	Y76B12C.7a.2	cpsf-1	Y76B12C.7	207	207	4342	4341	1	0.99977	100
14	mv_Y76B12C.7	Y76B12C.7a.2	WBGene00022301	Y76B12C.7a.2	cpsf-1	Y76B12C.7	207	207	4342	4341	1	0.99977	100
15	mv_F11H8.4	F11H8.4a	WBGene00000872	F11H8.4b	cyk-1	F11H8.4	204	204	4275	4254	1	0.99509	100
16	mv_F11H8.4	F11H8.4b	WBGene00000872	F11H8.4b	cyk-1	F11H8.4	204	204	4281	4280	1	0.99977	100
17	mv_F11H8.4	F11H8.4b	WBGene00000872	F11H8.4a	cyk-1	F11H8.4	204	204	4281	4254	1	0.99369	100
18	mv_F11H8.4	F11H8.4a	WBGene00000872	F11H8.4a	cyk-1	F11H8.4	204	204	4275	4274	1	0.99977	100
19	mv_Y76B12C.7	Y76B12C.7a.1	WBGene00022301	Y76B12C.7b.2	cpsf-1	Y76B12C.7	207	180	4342	3770	0.86957	0.86826	100
20	mv_Y76B12C.7	Y76B12C.7a.2	WBGene00022301	Y76B12C.7b.1	cpsf-1	Y76B12C.7	207	180	4342	3770	0.86957	0.86826	100
21	mv_Y76B12C.7	Y76B12C.7a.1	WBGene00022301	Y76B12C.7b.1	cpsf-1	Y76B12C.7	207	180	4342	3770	0.86957	0.86826	100
22	mv_Y76B12C.7	Y76B12C.7a.2	WBGene00022301	Y76B12C.7b.2	cpsf-1	Y76B12C.7	207	180	4342	3770	0.86957	0.86826	100
23	mv_C04A11.3	C04A11.3	WBGene00007287	C04A11.3	gck-4	C04A11.3	175	175	3664	3663	1	0.99973	100
24	mv_F47G6.4	F47G6.4	WBGene00004969	F47G6.4	spe-15	F47G6.4	174	174	3637	3636	1	0.99973	100
25	mv_T24H7.5a	T24H7.5a	WBGene00020784	T24H7.5a	tat-4	T24H7.5	173	173	3616	3615	1	0.99972	100
26	mv_T24H7.5a	T24H7.5a	WBGene00020784	T24H7.5b	tat-4	T24H7.5	173	171	3616	3563	0.98844	0.98534	100
27	mv_T05F1.6a	T05F1.6	WBGene00002027	T05F1.6	hsr-9	T05F1.6	166	166	3475	3474	1	0.99971	100
28	mv_F29D11.2	F29D11.2	WBGene00009254	F29D11.2	capg-1	F29D11.2	164	164	3439	3438	1	0.99971	100
29	mv_Y47D3B.7	Y47D3B.7	WBGene00004735	Y47D3B.7	sbp-1	Y47D3B.7	159	158	3319	3318	0.99371	0.9997	100
30	mv_C36B1.8	C36B1.8b	WBGene00007975	C36B1.8b	gls-1	C36B1.8	150	150	3136	3135	1	0.99968	100
31	mv_C36B1.8	C36B1.8a	WBGene00007975	C36B1.8a	gls-1	C36B1.8	149	149	3127	3126	1	0.99968	100
32	mv_C36B1.8	C36B1.8b	WBGene00007975	C36B1.8a	gls-1	C36B1.8	150	149	3136	3106	0.99333	0.99043	100
33	mv_C36B1.8	C36B1.8a	WBGene00007975	C36B1.8b	gls-1	C36B1.8	149	149	3127	3106	1	0.99328	100
34	mv_C36B1.8	C36B1.8b	WBGene00007975	C36B1.8c	gls-1	C36B1.8	150	147	3136	3072	0.98	0.97959	100
35	mv_C36B1.8	C36B1.8a	WBGene00007975	C36B1.8c	gls-1	C36B1.8	149	146	3127	3043	0.97987	0.97314	100
36	mv_T27C4.4a	T27C4.4a	WBGene00003025	T27C4.4a	lin-40	T27C4.4	146	145	3046	3045	0.99315	0.99967	100
37	mv_F37A4.8	F37A4.8	WBGene00002169	F37A4.8	isw-1	F37A4.8	139	139	2917	2916	1	0.99966	100
38	mv_R06F6.2	R06F6.2	WBGene00011067	R06F6.2	vps-11	R06F6.2	140	139	2920	2919	0.99286	0.99966	100
39	mv_T01H3.2	T01H3.2	WBGene00011348	T01H3.2		T01H3.2	140	139	2920	2919	0.99286	0.99966	100
40	mv_T27C4.4a	T27C4.4b	WBGene00003025	T27C4.4a	lin-40	T27C4.4	131	131	2735	2714	1	0.99232	100
41	mv_T27C4.4a	T27C4.4a	WBGene00003025	T27C4.4b	lin-40	T27C4.4	146	131	3046	2714	0.89726	0.891	100
42	mv_T27C4.4a	T27C4.4b	WBGene00003025	T27C4.4b	lin-40	T27C4.4	131	131	2735	2734	1	0.99963	100
43	mv_ZK1127.9	ZK1127.9a	WBGene00022855	ZK1127.9a	tcer-1	ZK1127.9	130	130	2722	2721	1	0.99963	100
44	mv_ZK1127.9	ZK1127.9a	WBGene00022855	ZK1127.9b	tcer-1	ZK1127.9	130	129	2722	2675	0.99231	0.98273	100
45	mv_ZK1127.9	ZK1127.9b	WBGene00022855	ZK1127.9b	tcer-1	ZK1127.9	129	129	2695	2694	1	0.99963	100
46	mv_ZK1127.9	ZK1127.9b	WBGene00022855	ZK1127.9a	tcer-1	ZK1127.9	129	129	2695	2675	1	0.99258	100
47	mv_Y106G6H.7	Y106G6H.7	WBGene00004753	Y106G6H.7	sec-8	Y106G6H.7	127	127	2659	2658	1	0.99962	100
48	mv_Y38A8.3	Y38A8.3	WBGene00006737	Y38A8.3	ulp-2	Y38A8.3	127	127	2659	2658	1	0.99962	100
49	mv_ZC308.1	ZC308.1b	WBGene00001596	ZC308.1b	gld-2	ZC308.1	124	124	2593	2592	1	0.99961	100
50	mv_F44C4.4	F44C4.4a	WBGene00002148	F44C4.4a	gon-14	F44C4.4	124	124	2602	2599	1	0.99885	100
51	mv_T27C4.4a	T27C4.4a	WBGene00003025	T27C4.4d	lin-40	T27C4.4	146	124	3046	2586	0.84932	0.84898	100
52	mv_T27C4.4a	T27C4.4b	WBGene00003025	T27C4.4d	lin-40	T27C4.4	131	124	2735	2586	0.94656	0.94552	100
53	mv_M04B2.1	M04B2.1	WBGene00003218	M04B2.1	mep-1	M04B2.1	124	124	2590	2589	1	0.99961	100
54	mv_F44C4.4	F44C4.4a	WBGene00002148	F44C4.4b	gon-14	F44C4.4	124	123	2602	2565	0.99194	0.98578	100
55	mv_R05D3.4	R05D3.4b	WBGene00007008	R05D3.4b	rfp-1	R05D3.4	119	119	2491	2490	1	0.9996	100
56	mv_R05D3.4	R05D3.4a	WBGene00007008	R05D3.4b	rfp-1	R05D3.4	119	119	2482	2463	1	0.99234	100
57	mv_R05D3.4	R05D3.4a	WBGene00007008	R05D3.4a	rfp-1	R05D3.4	119	119	2482	2481	1	0.9996	100
58	mv_R05D3.4	R05D3.4b	WBGene00007008	R05D3.4a	rfp-1	R05D3.4	119	119	2491	2463	1	0.98876	100
59	mv_F38B7.5	F38B7.5	WBGene00001110	F38B7.5	duo-1	F38B7.5	117	117	2446	2445	1	0.99959	100
60	mv_W05F2.4	W05F2.4b	WBGene00021036	W05F2.4d		W05F2.4	115	115	2398	2397	1	0.99958	100
61	mv_W05F2.4	W05F2.4d	WBGene00021036	W05F2.4d		W05F2.4	115	115	2398	2397	1	0.99958	100
62	mv_W05F2.4	W05F2.4b	WBGene00021036	W05F2.4a		W05F2.4	115	115	2398	2397	1	0.99958	100
63	mv_W05F2.4	W05F2.4b	WBGene00021036	W05F2.4b		W05F2.4	115	115	2398	2397	1	0.99958	100
64	mv_W05F2.4	W05F2.4a	WBGene00021036	W05F2.4b		W05F2.4	115	115	2398	2397	1	0.99958	100
65	mv_W05F2.4	W05F2.4a	WBGene00021036	W05F2.4a		W05F2.4	115	115	2398	2397	1	0.99958	100
66	mv_W05F2.4	W05F2.4a	WBGene00021036	W05F2.4d		W05F2.4	115	115	2398	2397	1	0.99958	100
67	mv_W05F2.4	W05F2.4d	WBGene00021036	W05F2.4b		W05F2.4	115	115	2398	2397	1	0.99958	100
68	mv_W05F2.4	W05F2.4d	WBGene00021036	W05F2.4a		W05F2.4	115	115	2398	2397	1	0.99958	100
69	mv_Y113G7B.23	Y113G7B.23c	WBGene00004203	Y113G7B.23b.1	swsn-1	Y113G7B.23	113	113	2356	2310	1	0.98048	100
70	mv_Y113G7B.23	Y113G7B.23c	WBGene00004203	Y113G7B.23b.2	swsn-1	Y113G7B.23	113	113	2356	2310	1	0.98048	100
71	mv_Y113G7B.23	Y113G7B.23c	WBGene00004203	Y113G7B.23a	swsn-1	Y113G7B.23	113	113	2356	2329	1	0.98854	100
72	mv_Y113G7B.23	Y113G7B.23c	WBGene00004203	Y113G7B.23c	swsn-1	Y113G7B.23	113	113	2356	2355	1	0.99958	100
73	mv_Y110A7A.17	Y110A7A.17a	WBGene00003132	Y110A7A.17a	mat-1	Y110A7A.17	112	112	2344	2343	1	0.99957	100
74	mv_Y113G7B.23	Y113G7B.23a	WBGene00004203	Y113G7B.23b.1	swsn-1	Y113G7B.23	112	112	2347	2327	1	0.99148	100
75	mv_Y113G7B.23	Y113G7B.23a	WBGene00004203	Y113G7B.23b.2	swsn-1	Y113G7B.23	112	112	2347	2327	1	0.99148	100
76	mv_Y113G7B.23	Y113G7B.23b.1	WBGene00004203	Y113G7B.23c	swsn-1	Y113G7B.23	112	112	2346	2310	1	0.98465	100
77	mv_Y113G7B.23	Y113G7B.23b.1	WBGene00004203	Y113G7B.23b.2	swsn-1	Y113G7B.23	112	112	2346	2345	1	0.99957	100
78	mv_Y113G7B.23	Y113G7B.23a	WBGene00004203	Y113G7B.23c	swsn-1	Y113G7B.23	112	112	2347	2329	1	0.99233	100
79	mv_Y113G7B.23	Y113G7B.23b.2	WBGene00004203	Y113G7B.23c	swsn-1	Y113G7B.23	112	112	2346	2310	1	0.98465	100
80	mv_Y113G7B.23	Y113G7B.23b.1	WBGene00004203	Y113G7B.23a	swsn-1	Y113G7B.23	112	112	2346	2327	1	0.9919	100
81	mv_Y113G7B.23	Y113G7B.23b.2	WBGene00004203	Y113G7B.23b.1	swsn-1	Y113G7B.23	112	112	2346	2345	1	0.99957	100
82	mv_Y113G7B.23	Y113G7B.23b.1	WBGene00004203	Y113G7B.23b.1	swsn-1	Y113G7B.23	112	112	2346	2345	1	0.99957	100
83	mv_Y113G7B.23	Y113G7B.23a	WBGene00004203	Y113G7B.23a	swsn-1	Y113G7B.23	112	112	2347	2346	1	0.99957	100
84	mv_Y113G7B.23	Y113G7B.23b.2	WBGene00004203	Y113G7B.23b.2	swsn-1	Y113G7B.23	112	112	2346	2345	1	0.99957	100
85	mv_Y113G7B.23	Y113G7B.23b.2	WBGene00004203	Y113G7B.23a	swsn-1	Y113G7B.23	112	112	2346	2327	1	0.9919	100
86	mv_T23G5.1	T23G5.1.1	WBGene00004391	T23G5.1.1	rnr-1	T23G5.1	112	112	2344	2343	1	0.99957	100
87	mv_T23G5.1	T23G5.1.2	WBGene00004391	T23G5.1.2	rnr-1	T23G5.1	112	112	2344	2343	1	0.99957	100
88	mv_T23G5.1	T23G5.1.2	WBGene00004391	T23G5.1.1	rnr-1	T23G5.1	112	112	2344	2343	1	0.99957	100
89	mv_T23G5.1	T23G5.1.1	WBGene00004391	T23G5.1.2	rnr-1	T23G5.1	112	112	2344	2343	1	0.99957	100
90	mv_K04H4.2b	K04H4.2b.3	WBGene00010573	K04H4.2b.2		K04H4.2	112	112	2344	2343	1	0.99957	100
91	mv_K04H4.2b	K04H4.2c.2	WBGene00010573	K04H4.2b.2		K04H4.2	209	112	4369	2303	0.53589	0.52712	100
92	mv_K04H4.2b	K04H4.2b.1	WBGene00010573	K04H4.2b.1		K04H4.2	112	112	2344	2343	1	0.99957	100
93	mv_K04H4.2b	K04H4.2b.3	WBGene00010573	K04H4.2c.1		K04H4.2	112	112	2344	2303	1	0.98251	100
94	mv_K04H4.2b	K04H4.2b.1	WBGene00010573	K04H4.2c.2		K04H4.2	112	112	2344	2303	1	0.98251	100
95	mv_K04H4.2b	K04H4.2b.1	WBGene00010573	K04H4.2b.2		K04H4.2	112	112	2344	2343	1	0.99957	100
96	mv_K04H4.2b	K04H4.2c.2	WBGene00010573	K04H4.2b.1		K04H4.2	209	112	4369	2303	0.53589	0.52712	100
97	mv_K04H4.2b	K04H4.2b.1	WBGene00010573	K04H4.2c.3		K04H4.2	112	112	2344	2303	1	0.98251	100
98	mv_K04H4.2b	K04H4.2b.2	WBGene00010573	K04H4.2c.2		K04H4.2	112	112	2344	2303	1	0.98251	100
99	mv_K04H4.2b	K04H4.2b.2	WBGene00010573	K04H4.2c.1		K04H4.2	112	112	2344	2303	1	0.98251	100
100	mv_K04H4.2b	K04H4.2b.3	WBGene00010573	K04H4.2c.3		K04H4.2	112	112	2344	2303	1	0.98251	100
101	mv_K04H4.2b	K04H4.2b.3	WBGene00010573	K04H4.2c.2		K04H4.2	112	112	2344	2303	1	0.98251	100
102	mv_K04H4.2b	K04H4.2c.1	WBGene00010573	K04H4.2b.2		K04H4.2	209	112	4369	2303	0.53589	0.52712	100
103	mv_K04H4.2b	K04H4.2c.3	WBGene00010573	K04H4.2b.2		K04H4.2	209	112	4369	2303	0.53589	0.52712	100
104	mv_K04H4.2b	K04H4.2b.2	WBGene00010573	K04H4.2b.2		K04H4.2	112	112	2344	2343	1	0.99957	100
105	mv_K04H4.2b	K04H4.2b.3	WBGene00010573	K04H4.2b.3		K04H4.2	112	112	2344	2343	1	0.99957	100
106	mv_K04H4.2b	K04H4.2b.2	WBGene00010573	K04H4.2c.3		K04H4.2	112	112	2344	2303	1	0.98251	100
107	mv_K04H4.2b	K04H4.2c.3	WBGene00010573	K04H4.2b.3		K04H4.2	209	112	4369	2303	0.53589	0.52712	100
108	mv_K04H4.2b	K04H4.2b.2	WBGene00010573	K04H4.2b.3		K04H4.2	112	112	2344	2343	1	0.99957	100
109	mv_K04H4.2b	K04H4.2c.2	WBGene00010573	K04H4.2b.3		K04H4.2	209	112	4369	2303	0.53589	0.52712	100
110	mv_K04H4.2b	K04H4.2b.1	WBGene00010573	K04H4.2b.3		K04H4.2	112	112	2344	2343	1	0.99957	100
111	mv_K04H4.2b	K04H4.2c.1	WBGene00010573	K04H4.2b.3		K04H4.2	209	112	4369	2303	0.53589	0.52712	100
112	mv_K04H4.2b	K04H4.2c.1	WBGene00010573	K04H4.2b.1		K04H4.2	209	112	4369	2303	0.53589	0.52712	100
113	mv_K04H4.2b	K04H4.2c.3	WBGene00010573	K04H4.2b.1		K04H4.2	209	112	4369	2303	0.53589	0.52712	100
114	mv_K04H4.2b	K04H4.2b.1	WBGene00010573	K04H4.2c.1		K04H4.2	112	112	2344	2303	1	0.98251	100
115	mv_K04H4.2b	K04H4.2b.2	WBGene00010573	K04H4.2b.1		K04H4.2	112	112	2344	2343	1	0.99957	100
116	mv_K04H4.2b	K04H4.2b.3	WBGene00010573	K04H4.2b.1		K04H4.2	112	112	2344	2343	1	0.99957	100
117	mv_Y87G2A.1	Y87G2A.1	WBGene00013593	Y87G2A.1		Y87G2A.1	111	111	2320	2319	1	0.99957	100
118	mv_F35C8.7	F35C8.7c.1	WBGene00018037	F35C8.7a.2	chtl-1	F35C8.7	110	110	2299	2284	1	0.99348	100
119	mv_F35C8.7	F35C8.7c.1	WBGene00018037	F35C8.7c.1	chtl-1	F35C8.7	110	110	2299	2298	1	0.99957	100
120	mv_F35C8.7	F35C8.7a.2	WBGene00018037	F35C8.7a.1	chtl-1	F35C8.7	110	110	2293	2292	1	0.99956	100
121	mv_F35C8.7	F35C8.7c.2	WBGene00018037	F35C8.7a.1	chtl-1	F35C8.7	110	110	2299	2284	1	0.99348	100
122	mv_F35C8.7	F35C8.7a.2	WBGene00018037	F35C8.7c.1	chtl-1	F35C8.7	110	110	2293	2284	1	0.99608	100
123	mv_F35C8.7	F35C8.7c.1	WBGene00018037	F35C8.7a.1	chtl-1	F35C8.7	110	110	2299	2284	1	0.99348	100
124	mv_F35C8.7	F35C8.7a.2	WBGene00018037	F35C8.7c.2	chtl-1	F35C8.7	110	110	2293	2284	1	0.99608	100
125	mv_F35C8.7	F35C8.7a.1	WBGene00018037	F35C8.7a.2	chtl-1	F35C8.7	110	110	2293	2292	1	0.99956	100
126	mv_F35C8.7	F35C8.7a.1	WBGene00018037	F35C8.7c.2	chtl-1	F35C8.7	110	110	2293	2284	1	0.99608	100
127	mv_F35C8.7	F35C8.7c.2	WBGene00018037	F35C8.7a.2	chtl-1	F35C8.7	110	110	2299	2284	1	0.99348	100
128	mv_F35C8.7	F35C8.7c.2	WBGene00018037	F35C8.7c.1	chtl-1	F35C8.7	110	110	2299	2298	1	0.99957	100
129	mv_F35C8.7	F35C8.7c.1	WBGene00018037	F35C8.7c.2	chtl-1	F35C8.7	110	110	2299	2298	1	0.99957	100
130	mv_F35C8.7	F35C8.7a.2	WBGene00018037	F35C8.7a.2	chtl-1	F35C8.7	110	110	2293	2292	1	0.99956	100
131	mv_F35C8.7	F35C8.7a.1	WBGene00018037	F35C8.7a.1	chtl-1	F35C8.7	110	110	2293	2292	1	0.99956	100
132	mv_F35C8.7	F35C8.7c.2	WBGene00018037	F35C8.7c.2	chtl-1	F35C8.7	110	110	2299	2298	1	0.99957	100
133	mv_F35C8.7	F35C8.7a.1	WBGene00018037	F35C8.7c.1	chtl-1	F35C8.7	110	110	2293	2284	1	0.99608	100
134	mv_Y54E10A.15	Y54E10A.15	WBGene00000413	Y54E10A.15	cdt-1	Y54E10A.15	108	108	2263	2262	1	0.99956	100
135	mv_T27C4.4a	T27C4.4a	WBGene00003025	T27C4.4c	lin-40	T27C4.4	146	107	3046	2235	0.73288	0.73375	100
136	mv_T27C4.4a	T27C4.4b	WBGene00003025	T27C4.4c	lin-40	T27C4.4	131	107	2735	2235	0.81679	0.81718	100
137	mv_F42G2.6	F42G2.6	WBGene00018355	F42G2.6	ceh-86	F42G2.6	106	106	2207	2206	1	0.99955	100
138	mv_F54C9.9	F54C9.9	WBGene00010044	F54C9.9		F54C9.9	105	105	2200	2199	1	0.99955	100
139	mv_ZK1127.9	ZK1127.9a	WBGene00022855	ZK1127.9c.2	tcer-1	ZK1127.9	130	105	2722	2166	0.80769	0.79574	100
140	mv_ZK1127.9	ZK1127.9b	WBGene00022855	ZK1127.9c.2	tcer-1	ZK1127.9	129	105	2695	2166	0.81395	0.80371	100
141	mv_F13E6.2	F13E6.2	WBGene00008746	F13E6.2		F13E6.2	104	104	2167	2166	1	0.99954	100
142	mv_F25H5.5	F25H5.5a	WBGene00009127	F25H5.5a		F25H5.5	103	103	2155	2154	1	0.99954	100
143	mv_W05F2.4	W05F2.4b	WBGene00021036	W05F2.4c		W05F2.4	115	102	2398	2094	0.88696	0.87323	100
144	mv_W05F2.4	W05F2.4a	WBGene00021036	W05F2.4c		W05F2.4	115	102	2398	2094	0.88696	0.87323	100
145	mv_W05F2.4	W05F2.4d	WBGene00021036	W05F2.4c		W05F2.4	115	102	2398	2094	0.88696	0.87323	100
146	mv_F22B3.4	F22B3.4	WBGene00009035	F22B3.4		F22B3.4	101	101	2110	2109	1	0.99953	100
147	mv_W05F2.4	W05F2.4c	WBGene00021036	W05F2.4d		W05F2.4	101	101	2113	2094	1	0.99101	100
148	mv_W05F2.4	W05F2.4c	WBGene00021036	W05F2.4b		W05F2.4	101	101	2113	2094	1	0.99101	100
149	mv_W05F2.4	W05F2.4c	WBGene00021036	W05F2.4a		W05F2.4	101	101	2113	2094	1	0.99101	100
150	mv_W05F2.4	W05F2.4c	WBGene00021036	W05F2.4c		W05F2.4	101	101	2113	2112	1	0.99953	100
151	mv_ZK1127.9	ZK1127.9b	WBGene00022855	ZK1127.9c.1	tcer-1	ZK1127.9	129	99	2695	2067	0.76744	0.76698	100
152	mv_ZK1127.9	ZK1127.9a	WBGene00022855	ZK1127.9c.1	tcer-1	ZK1127.9	130	99	2722	2067	0.76154	0.75937	100
153	mv_F35C8.7	F35C8.7c.2	WBGene00018037	F35C8.7b	chtl-1	F35C8.7	110	98	2299	2028	0.89091	0.88212	100
154	mv_F35C8.7	F35C8.7c.1	WBGene00018037	F35C8.7b	chtl-1	F35C8.7	110	98	2299	2028	0.89091	0.88212	100
155	mv_F35C8.7	F35C8.7a.1	WBGene00018037	F35C8.7b	chtl-1	F35C8.7	110	97	2293	2036	0.88182	0.88792	100
156	mv_F35C8.7	F35C8.7a.2	WBGene00018037	F35C8.7b	chtl-1	F35C8.7	110	97	2293	2036	0.88182	0.88792	100
157	mv_T09B4.1	T09B4.1.1	WBGene00020375	T09B4.1.2		T09B4.1	96	95	1996	1995	0.98958	0.9995	100
158	mv_T09B4.1	T09B4.1.2	WBGene00020375	T09B4.1.1		T09B4.1	96	95	1996	1995	0.98958	0.9995	100
159	mv_T09B4.1	T09B4.1.1	WBGene00020375	T09B4.1.1		T09B4.1	96	95	1996	1995	0.98958	0.9995	100
160	mv_T09B4.1	T09B4.1.2	WBGene00020375	T09B4.1.2		T09B4.1	96	95	1996	1995	0.98958	0.9995	100
161	mv_T13F2.7	T13F2.7	WBGene00011747	T13F2.7	sna-2	T13F2.7	94	94	1969	1968	1	0.99949	100
162	mv_T23G11.6	T23G11.6b	WBGene00011971	T23G11.6b	lron-9	T23G11.6	93	93	1952	1951	1	0.99949	100
163	mv_T23G11.6	T23G11.6a	WBGene00011971	T23G11.6b	lron-9	T23G11.6	93	93	1939	1919	1	0.98969	100
164	mv_T23G11.6	T23G11.6a	WBGene00011971	T23G11.6a	lron-9	T23G11.6	93	93	1939	1938	1	0.99948	100
165	mv_T23G11.6	T23G11.6b	WBGene00011971	T23G11.6a	lron-9	T23G11.6	93	93	1952	1919	1	0.98309	100
166	mv_W03H9.4	W03H9.4a	WBGene00012230	W03H9.4a	cacn-1	W03H9.4	93	93	1951	1950	1	0.99949	100
167	mv_Y32F6A.3	Y32F6A.3.2	WBGene00012528	Y32F6A.3.1	pap-1	Y32F6A.3	93	93	1944	1943	1	0.99949	100
168	mv_Y32F6A.3	Y32F6A.3.2	WBGene00012528	Y32F6A.3.2	pap-1	Y32F6A.3	93	93	1944	1943	1	0.99949	100
169	mv_Y32F6A.3	Y32F6A.3.1	WBGene00012528	Y32F6A.3.2	pap-1	Y32F6A.3	93	93	1944	1943	1	0.99949	100
170	mv_Y32F6A.3	Y32F6A.3.1	WBGene00012528	Y32F6A.3.1	pap-1	Y32F6A.3	93	93	1944	1943	1	0.99949	100
171	mv_F09F9.4	F09F9.4	WBGene00017309	F09F9.4		F09F9.4	93	93	1942	1941	1	0.99949	100
172	mv_ZK1127.9	ZK1127.9a	WBGene00022855	ZK1127.9e.2	tcer-1	ZK1127.9	130	91	2722	1868	0.7	0.68626	100
173	mv_ZK1127.9	ZK1127.9b	WBGene00022855	ZK1127.9e.2	tcer-1	ZK1127.9	129	91	2695	1868	0.70543	0.69314	100
174	mv_F21H12.5	F21H12.5	WBGene00001402	F21H12.5	fbf-2	F21H12.5	90	90	1876	1875	1	0.99947	100
175	mv_ZC308.1	ZC308.1b	WBGene00001596	ZC308.1c	gld-2	ZC308.1	124	90	2593	1875	0.72581	0.7231	100
176	mv_ZC308.1	ZC308.1b	WBGene00001596	ZC308.1d	gld-2	ZC308.1	124	90	2593	1875	0.72581	0.7231	100
177	mv_ZC308.1	ZC308.1b	WBGene00001596	ZC308.1a	gld-2	ZC308.1	124	90	2593	1875	0.72581	0.7231	100
178	mv_E04F6.4	E04F6.4	WBGene00017124	E04F6.4		E04F6.4	90	90	1885	1884	1	0.99947	100
179	mv_R02F2.7	R02F2.7.1	WBGene00019836	R02F2.7.1		R02F2.7	90	90	1882	1871	1	0.99416	100
180	mv_R02F2.7	R02F2.7.2	WBGene00019836	R02F2.7.2		R02F2.7	90	90	1882	1871	1	0.99416	100
181	mv_R02F2.7	R02F2.7.2	WBGene00019836	R02F2.7.1		R02F2.7	90	90	1882	1871	1	0.99416	100
182	mv_R02F2.7	R02F2.7.1	WBGene00019836	R02F2.7.2		R02F2.7	90	90	1882	1871	1	0.99416	100
183	mv_B0513.1	B0513.1a	WBGene00001562	B0513.1a	lin-66	B0513.1	89	89	1861	1860	1	0.99946	100
184	mv_K04H4.2b	K04H4.2a.1	WBGene00010573	K04H4.2b.1		K04H4.2	89	89	1864	1845	1	0.98981	100
185	mv_K04H4.2b	K04H4.2a.2	WBGene00010573	K04H4.2c.3		K04H4.2	89	89	1864	1805	1	0.96835	100
186	mv_K04H4.2b	K04H4.2a.1	WBGene00010573	K04H4.2b.2		K04H4.2	89	89	1864	1845	1	0.98981	100
187	mv_K04H4.2b	K04H4.2a.1	WBGene00010573	K04H4.2c.2		K04H4.2	89	89	1864	1805	1	0.96835	100
188	mv_K04H4.2b	K04H4.2a.1	WBGene00010573	K04H4.2c.3		K04H4.2	89	89	1864	1805	1	0.96835	100
189	mv_K04H4.2b	K04H4.2c.2	WBGene00010573	K04H4.2a.3		K04H4.2	209	89	4369	1805	0.42584	0.41314	100
190	mv_K04H4.2b	K04H4.2c.3	WBGene00010573	K04H4.2a.1		K04H4.2	209	89	4369	1805	0.42584	0.41314	100
191	mv_K04H4.2b	K04H4.2a.3	WBGene00010573	K04H4.2a.3		K04H4.2	89	89	1864	1863	1	0.99946	100
192	mv_K04H4.2b	K04H4.2a.3	WBGene00010573	K04H4.2c.2		K04H4.2	89	89	1864	1805	1	0.96835	100
193	mv_K04H4.2b	K04H4.2b.3	WBGene00010573	K04H4.2a.1		K04H4.2	112	89	2344	1845	0.79464	0.78712	100
194	mv_K04H4.2b	K04H4.2a.2	WBGene00010573	K04H4.2c.2		K04H4.2	89	89	1864	1805	1	0.96835	100
195	mv_K04H4.2b	K04H4.2a.3	WBGene00010573	K04H4.2c.3		K04H4.2	89	89	1864	1805	1	0.96835	100
196	mv_K04H4.2b	K04H4.2c.3	WBGene00010573	K04H4.2a.2		K04H4.2	209	89	4369	1805	0.42584	0.41314	100
197	mv_K04H4.2b	K04H4.2c.1	WBGene00010573	K04H4.2a.2		K04H4.2	209	89	4369	1805	0.42584	0.41314	100
198	mv_K04H4.2b	K04H4.2b.1	WBGene00010573	K04H4.2a.3		K04H4.2	112	89	2344	1845	0.79464	0.78712	100
199	mv_K04H4.2b	K04H4.2c.1	WBGene00010573	K04H4.2a.1		K04H4.2	209	89	4369	1805	0.42584	0.41314	100
200	mv_K04H4.2b	K04H4.2c.2	WBGene00010573	K04H4.2a.1		K04H4.2	209	89	4369	1805	0.42584	0.41314	100
201	mv_K04H4.2b	K04H4.2a.1	WBGene00010573	K04H4.2a.3		K04H4.2	89	89	1864	1863	1	0.99946	100
202	mv_K04H4.2b	K04H4.2a.3	WBGene00010573	K04H4.2b.3		K04H4.2	89	89	1864	1845	1	0.98981	100
203	mv_K04H4.2b	K04H4.2a.3	WBGene00010573	K04H4.2b.1		K04H4.2	89	89	1864	1845	1	0.98981	100
204	mv_K04H4.2b	K04H4.2c.1	WBGene00010573	K04H4.2a.3		K04H4.2	209	89	4369	1805	0.42584	0.41314	100
205	mv_K04H4.2b	K04H4.2a.2	WBGene00010573	K04H4.2b.3		K04H4.2	89	89	1864	1845	1	0.98981	100
206	mv_K04H4.2b	K04H4.2b.1	WBGene00010573	K04H4.2a.2		K04H4.2	112	89	2344	1845	0.79464	0.78712	100
207	mv_K04H4.2b	K04H4.2a.2	WBGene00010573	K04H4.2a.1		K04H4.2	89	89	1864	1863	1	0.99946	100
208	mv_K04H4.2b	K04H4.2a.3	WBGene00010573	K04H4.2a.1		K04H4.2	89	89	1864	1863	1	0.99946	100
209	mv_K04H4.2b	K04H4.2a.2	WBGene00010573	K04H4.2c.1		K04H4.2	89	89	1864	1805	1	0.96835	100
210	mv_K04H4.2b	K04H4.2b.2	WBGene00010573	K04H4.2a.3		K04H4.2	112	89	2344	1845	0.79464	0.78712	100
211	mv_K04H4.2b	K04H4.2a.2	WBGene00010573	K04H4.2b.2		K04H4.2	89	89	1864	1845	1	0.98981	100
212	mv_K04H4.2b	K04H4.2a.1	WBGene00010573	K04H4.2c.1		K04H4.2	89	89	1864	1805	1	0.96835	100
213	mv_K04H4.2b	K04H4.2c.2	WBGene00010573	K04H4.2a.2		K04H4.2	209	89	4369	1805	0.42584	0.41314	100
214	mv_K04H4.2b	K04H4.2a.2	WBGene00010573	K04H4.2a.3		K04H4.2	89	89	1864	1863	1	0.99946	100
215	mv_K04H4.2b	K04H4.2b.1	WBGene00010573	K04H4.2a.1		K04H4.2	112	89	2344	1845	0.79464	0.78712	100
216	mv_K04H4.2b	K04H4.2c.3	WBGene00010573	K04H4.2a.3		K04H4.2	209	89	4369	1805	0.42584	0.41314	100
217	mv_K04H4.2b	K04H4.2a.3	WBGene00010573	K04H4.2b.2		K04H4.2	89	89	1864	1845	1	0.98981	100
218	mv_K04H4.2b	K04H4.2a.3	WBGene00010573	K04H4.2a.2		K04H4.2	89	89	1864	1863	1	0.99946	100
219	mv_K04H4.2b	K04H4.2b.3	WBGene00010573	K04H4.2a.2		K04H4.2	112	89	2344	1845	0.79464	0.78712	100
220	mv_K04H4.2b	K04H4.2a.1	WBGene00010573	K04H4.2a.1		K04H4.2	89	89	1864	1863	1	0.99946	100
221	mv_K04H4.2b	K04H4.2b.2	WBGene00010573	K04H4.2a.1		K04H4.2	112	89	2344	1845	0.79464	0.78712	100
222	mv_K04H4.2b	K04H4.2a.3	WBGene00010573	K04H4.2c.1		K04H4.2	89	89	1864	1805	1	0.96835	100
223	mv_K04H4.2b	K04H4.2a.2	WBGene00010573	K04H4.2b.1		K04H4.2	89	89	1864	1845	1	0.98981	100
224	mv_K04H4.2b	K04H4.2a.1	WBGene00010573	K04H4.2b.3		K04H4.2	89	89	1864	1845	1	0.98981	100
225	mv_K04H4.2b	K04H4.2a.2	WBGene00010573	K04H4.2a.2		K04H4.2	89	89	1864	1863	1	0.99946	100
226	mv_K04H4.2b	K04H4.2b.2	WBGene00010573	K04H4.2a.2		K04H4.2	112	89	2344	1845	0.79464	0.78712	100
227	mv_K04H4.2b	K04H4.2b.3	WBGene00010573	K04H4.2a.3		K04H4.2	112	89	2344	1845	0.79464	0.78712	100
228	mv_K04H4.2b	K04H4.2a.1	WBGene00010573	K04H4.2a.2		K04H4.2	89	89	1864	1863	1	0.99946	100
229	mv_AAB84234	W02D3.9.1	WBGene00006773	W02D3.9.1	unc-37	W02D3.9	87	87	1816	1815	1	0.99945	100
230	mv_AAB84234	W02D3.9.2	WBGene00006773	W02D3.9.2	unc-37	W02D3.9	87	87	1816	1815	1	0.99945	100
231	mv_AAB84234	W02D3.9.2	WBGene00006773	W02D3.9.1	unc-37	W02D3.9	87	87	1816	1815	1	0.99945	100
232	mv_AAB84234	W02D3.9.1	WBGene00006773	W02D3.9.2	unc-37	W02D3.9	87	87	1816	1815	1	0.99945	100
233	mv_C24H12.5	C24H12.5a	WBGene00016074	C24H12.5a		C24H12.5	87	87	1810	1809	1	0.99945	100
234	mv_T01G9.4	T01G9.4	WBGene00003788	T01G9.4	npp-2	T01G9.4	85	85	1774	1773	1	0.99944	100
235	mv_C24H12.5	C24H12.5b	WBGene00016074	C24H12.5b		C24H12.5	85	85	1768	1767	1	0.99943	100
236	mv_C24H12.5	C24H12.5a	WBGene00016074	C24H12.5b		C24H12.5	87	85	1810	1723	0.97701	0.95193	100
237	mv_C24H12.5	C24H12.5b	WBGene00016074	C24H12.5c		C24H12.5	85	85	1768	1743	1	0.98586	100
238	mv_C24H12.5	C24H12.5b	WBGene00016074	C24H12.5a		C24H12.5	85	85	1768	1723	1	0.97455	100
239	mv_C24H12.5	C24H12.5a	WBGene00016074	C24H12.5c		C24H12.5	87	85	1810	1741	0.97701	0.96188	100
240	mv_ZK1127.9	ZK1127.9b	WBGene00022855	ZK1127.9e.1	tcer-1	ZK1127.9	129	85	2695	1769	0.65891	0.6564	100
241	mv_ZK1127.9	ZK1127.9a	WBGene00022855	ZK1127.9e.1	tcer-1	ZK1127.9	130	85	2722	1769	0.65385	0.64989	100
242	mv_C24H12.5	C24H12.5c	WBGene00016074	C24H12.5a		C24H12.5	84	84	1762	1741	1	0.98808	100
243	mv_C24H12.5	C24H12.5c	WBGene00016074	C24H12.5c		C24H12.5	84	84	1762	1761	1	0.99943	100
244	mv_C24H12.5	C24H12.5c	WBGene00016074	C24H12.5b		C24H12.5	84	84	1762	1743	1	0.98922	100
245	mv_C41G7.2	C41G7.2	WBGene00002226	C41G7.2	klp-16	C41G7.2	83	83	1741	1740	1	0.99943	100
246	mv_F13B10.1b	F13B10.1b	WBGene00006575	F13B10.1b	tir-1	F13B10.1	83	83	1738	1737	1	0.99942	100
247	mv_R01H10.1	R01H10.1	WBGene00001002	R01H10.1	div-1	R01H10.1	83	82	1723	1722	0.98795	0.99942	100
248	mv_Y71A12B.b	W04A8.7	WBGene00006382	W04A8.7	taf-1	W04A8.7	83	82	1723	1722	0.98795	0.99942	100
249	mv_F08B1.1	F08B1.1a.2	WBGene00006923	F08B1.1a.3	vhp-1	F08B1.1	82	82	1711	1710	1	0.99942	100
250	mv_F08B1.1	F08B1.1a.2	WBGene00006923	F08B1.1a.1	vhp-1	F08B1.1	82	82	1711	1710	1	0.99942	100
251	mv_F08B1.1	F08B1.1a.3	WBGene00006923	F08B1.1a.3	vhp-1	F08B1.1	82	82	1711	1710	1	0.99942	100
252	mv_F08B1.1	F08B1.1a.1	WBGene00006923	F08B1.1a.1	vhp-1	F08B1.1	82	82	1711	1710	1	0.99942	100
253	mv_F08B1.1	F08B1.1a.3	WBGene00006923	F08B1.1a.2	vhp-1	F08B1.1	82	82	1711	1710	1	0.99942	100
254	mv_F08B1.1	F08B1.1a.2	WBGene00006923	F08B1.1a.2	vhp-1	F08B1.1	82	82	1711	1710	1	0.99942	100
255	mv_F08B1.1	F08B1.1a.1	WBGene00006923	F08B1.1a.3	vhp-1	F08B1.1	82	82	1711	1710	1	0.99942	100
256	mv_F08B1.1	F08B1.1a.1	WBGene00006923	F08B1.1a.2	vhp-1	F08B1.1	82	82	1711	1710	1	0.99942	100
257	mv_F08B1.1	F08B1.1a.3	WBGene00006923	F08B1.1a.1	vhp-1	F08B1.1	82	82	1711	1710	1	0.99942	100
258	mv_Y55F3AM.3a	Y55F3AM.3a	WBGene00021921	Y55F3AM.3a		Y55F3AM.3	82	82	1720	1719	1	0.99942	100
259	mv_AAB60235	R10H10.2	WBGene00004972	R10H10.2	spe-26	R10H10.2	81	81	1690	1689	1	0.99941	100
260	mv_Y17G7B.2a	Y17G7B.2a	WBGene00012458	Y17G7B.2a	ash-2	Y17G7B.2	81	81	1690	1689	1	0.99941	100
261	mv_Y17G7B.2a	Y17G7B.2b	WBGene00012458	Y17G7B.2b	ash-2	Y17G7B.2	81	81	1696	1695	1	0.99941	100
262	mv_Y17G7B.2a	Y17G7B.2a	WBGene00012458	Y17G7B.2b	ash-2	Y17G7B.2	81	81	1690	1669	1	0.98757	100
263	mv_W05F2.4	W05F2.4a	WBGene00021036	W05F2.4e		W05F2.4	115	81	2398	1656	0.70435	0.69058	100
264	mv_W05F2.4	W05F2.4d	WBGene00021036	W05F2.4e		W05F2.4	115	81	2398	1656	0.70435	0.69058	100
265	mv_W05F2.4	W05F2.4b	WBGene00021036	W05F2.4e		W05F2.4	115	81	2398	1656	0.70435	0.69058	100
266	mv_DY3.2	DY3.2.1	WBGene00003052	DY3.2.2	lmn-1	DY3.2	80	80	1678	1677	1	0.9994	100
267	mv_DY3.2	DY3.2.2	WBGene00003052	DY3.2.2	lmn-1	DY3.2	80	80	1678	1677	1	0.9994	100
268	mv_DY3.2	DY3.2.1	WBGene00003052	DY3.2.1	lmn-1	DY3.2	80	80	1678	1677	1	0.9994	100
269	mv_DY3.2	DY3.2.2	WBGene00003052	DY3.2.1	lmn-1	DY3.2	80	80	1678	1677	1	0.9994	100
270	mv_Y17G7B.2a	Y17G7B.2b	WBGene00012458	Y17G7B.2a	ash-2	Y17G7B.2	81	80	1696	1669	0.98765	0.98408	100
271	mv_F55F8.4	F55F8.4.2	WBGene00018892	F55F8.4.2	cir-1	F55F8.4	80	79	1660	1659	0.9875	0.9994	100
272	mv_F55F8.4	F55F8.4.1	WBGene00018892	F55F8.4.2	cir-1	F55F8.4	80	79	1660	1659	0.9875	0.9994	100
273	mv_F55F8.4	F55F8.4.1	WBGene00018892	F55F8.4.1	cir-1	F55F8.4	80	79	1660	1659	0.9875	0.9994	100
274	mv_F55F8.4	F55F8.4.2	WBGene00018892	F55F8.4.1	cir-1	F55F8.4	80	79	1660	1659	0.9875	0.9994	100
275	mv_W05F2.4	W05F2.4c	WBGene00021036	W05F2.4e		W05F2.4	101	79	2113	1641	0.78218	0.77662	100
276	mv_F25G6.6	F25G6.6	WBGene00003816	F25G6.6	asns-1	F25G6.6	78	78	1633	1632	1	0.99939	100
277	mv_C26E6.8	C26E6.8	WBGene00006735	C26E6.8	ula-1	C26E6.8	77	77	1603	1602	1	0.99938	100
278	mv_G_YK7607	F44A6.2.2	WBGene00004786	F44A6.2.1	sex-1	F44A6.2	76	76	1582	1581	1	0.99937	100
279	mv_G_YK7607	F44A6.2.2	WBGene00004786	F44A6.2.2	sex-1	F44A6.2	76	76	1582	1581	1	0.99937	100
280	mv_G_YK7607	F44A6.2.1	WBGene00004786	F44A6.2.2	sex-1	F44A6.2	76	76	1582	1581	1	0.99937	100
281	mv_G_YK7607	F44A6.2.1	WBGene00004786	F44A6.2.1	sex-1	F44A6.2	76	76	1582	1581	1	0.99937	100
282	mv_F11A10.5	F11A10.5	WBGene00008686	F11A10.5		F11A10.5	76	76	1588	1587	1	0.99937	100
283	mv_F08B1.1	F08B1.1a.3	WBGene00006923	F08B1.1b.1	vhp-1	F08B1.1	82	75	1711	1543	0.91463	0.90181	100
284	mv_F08B1.1	F08B1.1a.1	WBGene00006923	F08B1.1c.2	vhp-1	F08B1.1	82	75	1711	1527	0.91463	0.89246	100
285	mv_F08B1.1	F08B1.1a.1	WBGene00006923	F08B1.1b.2	vhp-1	F08B1.1	82	75	1711	1543	0.91463	0.90181	100
286	mv_F08B1.1	F08B1.1a.3	WBGene00006923	F08B1.1b.2	vhp-1	F08B1.1	82	75	1711	1543	0.91463	0.90181	100
287	mv_F08B1.1	F08B1.1a.1	WBGene00006923	F08B1.1b.1	vhp-1	F08B1.1	82	75	1711	1543	0.91463	0.90181	100
288	mv_F08B1.1	F08B1.1a.3	WBGene00006923	F08B1.1c.2	vhp-1	F08B1.1	82	75	1711	1527	0.91463	0.89246	100
289	mv_F08B1.1	F08B1.1a.2	WBGene00006923	F08B1.1b.2	vhp-1	F08B1.1	82	75	1711	1543	0.91463	0.90181	100
290	mv_F08B1.1	F08B1.1a.2	WBGene00006923	F08B1.1b.1	vhp-1	F08B1.1	82	75	1711	1543	0.91463	0.90181	100
291	mv_F08B1.1	F08B1.1a.2	WBGene00006923	F08B1.1c.2	vhp-1	F08B1.1	82	75	1711	1527	0.91463	0.89246	100
292	mv_F08B4.5	F08B4.5	WBGene00017237	F08B4.5	pole-2	F08B4.5	75	75	1560	1559	1	0.99936	100
293	mv_AAC63505	C37A2.4a	WBGene00000871	C37A2.4b	cye-1	C37A2.4	74	74	1552	1524	1	0.98196	100
294	mv_AAC63505	C37A2.4b	WBGene00000871	C37A2.4a	cye-1	C37A2.4	74	74	1543	1524	1	0.98769	100
295	mv_AAC63505	C37A2.4a	WBGene00000871	C37A2.4a	cye-1	C37A2.4	74	74	1552	1551	1	0.99936	100
296	mv_AAC63505	C37A2.4b	WBGene00000871	C37A2.4b	cye-1	C37A2.4	74	74	1543	1542	1	0.99935	100
297	mv_F08B1.1	F08B1.1a.2	WBGene00006923	F08B1.1c.1	vhp-1	F08B1.1	82	74	1711	1524	0.90244	0.89071	100
298	mv_F08B1.1	F08B1.1a.3	WBGene00006923	F08B1.1c.1	vhp-1	F08B1.1	82	74	1711	1524	0.90244	0.89071	100
299	mv_F08B1.1	F08B1.1a.1	WBGene00006923	F08B1.1c.1	vhp-1	F08B1.1	82	74	1711	1524	0.90244	0.89071	100
300	mv_C08B11.2	C08B11.2	WBGene00001835	C08B11.2	hda-2	C08B11.2	72	72	1501	1500	1	0.99933	100
301	mv_AAA96319	F38A6.1a	WBGene00004013	F38A6.1a	pha-4	F38A6.1	72	72	1497	1496	1	0.99933	100
302	mv_F49B2.5	F49B2.5	WBGene00005078	F49B2.5	src-2	F49B2.5	72	72	1500	1499	1	0.99933	100
303	mv_AAA96319	F38A6.1a	WBGene00004013	F38A6.1b	pha-4	F38A6.1	72	71	1497	1455	0.98611	0.97194	100
304	mv_Y105E8B.d	Y105E8B.2a.1	WBGene00013687	Y105E8B.2a.1	exoc-8	Y105E8B.2	71	71	1477	1476	1	0.99932	100
305	mv_Y105E8B.d	Y105E8B.2a.2	WBGene00013687	Y105E8B.2a.2	exoc-8	Y105E8B.2	71	71	1477	1476	1	0.99932	100
306	mv_Y105E8B.d	Y105E8B.2a.1	WBGene00013687	Y105E8B.2a.2	exoc-8	Y105E8B.2	71	71	1477	1476	1	0.99932	100
307	mv_Y105E8B.d	Y105E8B.2a.2	WBGene00013687	Y105E8B.2a.1	exoc-8	Y105E8B.2	71	71	1477	1476	1	0.99932	100
308	mv_CAA52066	Y48A6C.5a	WBGene00004010	Y48A6C.5a	pha-1	Y48A6C.5	70	70	1453	1452	1	0.99931	100
309	mv_Y47D3B.1	Y47D3B.1	WBGene00012939	Y47D3B.1		Y47D3B.1	69	69	1441	1440	1	0.99931	100
310	mv_Y55F3AM.3a	Y55F3AM.3c.2	WBGene00021921	Y55F3AM.3c.2		Y55F3AM.3	69	69	1430	1429	1	0.9993	100
311	mv_Y55F3AM.3a	Y55F3AM.3c.2	WBGene00021921	Y55F3AM.3a		Y55F3AM.3	69	69	1430	1409	1	0.98531	100
312	mv_T07A9.2	T07A9.2	WBGene00001338	T07A9.2	ears-2	T07A9.2	68	68	1423	1422	1	0.9993	100
313	mv_K02A11.1	K02A11.1b.3	WBGene00001582	K02A11.1b.1	gfi-2	K02A11.1	68	68	1420	1419	1	0.9993	100
314	mv_K02A11.1	K02A11.1b.3	WBGene00001582	K02A11.1a.3	gfi-2	K02A11.1	68	68	1420	1387	1	0.97676	100
315	mv_K02A11.1	K02A11.1b.2	WBGene00001582	K02A11.1a.1	gfi-2	K02A11.1	68	68	1420	1387	1	0.97676	100
316	mv_K02A11.1	K02A11.1b.3	WBGene00001582	K02A11.1a.1	gfi-2	K02A11.1	68	68	1420	1387	1	0.97676	100
317	mv_K02A11.1	K02A11.1b.2	WBGene00001582	K02A11.1b.3	gfi-2	K02A11.1	68	68	1420	1419	1	0.9993	100
318	mv_K02A11.1	K02A11.1b.3	WBGene00001582	K02A11.1b.3	gfi-2	K02A11.1	68	68	1420	1419	1	0.9993	100
319	mv_K02A11.1	K02A11.1b.1	WBGene00001582	K02A11.1b.3	gfi-2	K02A11.1	68	68	1420	1419	1	0.9993	100
320	mv_K02A11.1	K02A11.1b.3	WBGene00001582	K02A11.1b.2	gfi-2	K02A11.1	68	68	1420	1419	1	0.9993	100
321	mv_K02A11.1	K02A11.1b.2	WBGene00001582	K02A11.1a.2	gfi-2	K02A11.1	68	68	1420	1387	1	0.97676	100
322	mv_K02A11.1	K02A11.1b.1	WBGene00001582	K02A11.1a.3	gfi-2	K02A11.1	68	68	1420	1387	1	0.97676	100
323	mv_K02A11.1	K02A11.1b.2	WBGene00001582	K02A11.1a.3	gfi-2	K02A11.1	68	68	1420	1387	1	0.97676	100
324	mv_K02A11.1	K02A11.1b.3	WBGene00001582	K02A11.1a.2	gfi-2	K02A11.1	68	68	1420	1387	1	0.97676	100
325	mv_K02A11.1	K02A11.1b.2	WBGene00001582	K02A11.1b.1	gfi-2	K02A11.1	68	68	1420	1419	1	0.9993	100
326	mv_K02A11.1	K02A11.1b.1	WBGene00001582	K02A11.1a.1	gfi-2	K02A11.1	68	68	1420	1387	1	0.97676	100
327	mv_K02A11.1	K02A11.1b.2	WBGene00001582	K02A11.1b.2	gfi-2	K02A11.1	68	68	1420	1419	1	0.9993	100
328	mv_K02A11.1	K02A11.1b.1	WBGene00001582	K02A11.1a.2	gfi-2	K02A11.1	68	68	1420	1387	1	0.97676	100
329	mv_K02A11.1	K02A11.1b.1	WBGene00001582	K02A11.1b.2	gfi-2	K02A11.1	68	68	1420	1419	1	0.9993	100
330	mv_K02A11.1	K02A11.1b.1	WBGene00001582	K02A11.1b.1	gfi-2	K02A11.1	68	68	1420	1419	1	0.9993	100
331	mv_CAA48207	F36H1.4f.1	WBGene00002992	F36H1.4f.2	lin-3	F36H1.4	68	68	1411	1410	1	0.99929	100
332	mv_CAA48207	F36H1.4f.1	WBGene00002992	F36H1.4f.1	lin-3	F36H1.4	68	68	1411	1410	1	0.99929	100
333	mv_CAA48207	F36H1.4f.2	WBGene00002992	F36H1.4f.1	lin-3	F36H1.4	68	68	1411	1410	1	0.99929	100
334	mv_CAA48207	F36H1.4f.2	WBGene00002992	F36H1.4f.2	lin-3	F36H1.4	68	68	1411	1410	1	0.99929	100
335	mv_Y55F3AM.3a	Y55F3AM.3a	WBGene00021921	Y55F3AM.3c.1		Y55F3AM.3	82	68	1720	1414	0.82927	0.82209	100
336	mv_Y55F3AM.3a	Y55F3AM.3a	WBGene00021921	Y55F3AM.3c.2		Y55F3AM.3	82	68	1720	1409	0.82927	0.81919	100
337	mv_ZK867.1	ZK867.1d	WBGene00044068	ZK867.1d	syd-9	ZK867.1	68	68	1418	1417	1	0.99929	100
338	mv_ZK867.1	ZK867.1d	WBGene00044068	ZK867.1a	syd-9	ZK867.1	68	68	1418	1384	1	0.97602	100
339	mv_ZK867.1	ZK867.1d	WBGene00044068	ZK867.1c	syd-9	ZK867.1	68	68	1418	1391	1	0.98096	100
340	mv_K02A11.1	K02A11.1a.1	WBGene00001582	K02A11.1a.1	gfi-2	K02A11.1	68	67	1408	1407	0.98529	0.99929	100
341	mv_K02A11.1	K02A11.1a.3	WBGene00001582	K02A11.1b.1	gfi-2	K02A11.1	68	67	1408	1387	0.98529	0.98509	100
342	mv_K02A11.1	K02A11.1a.2	WBGene00001582	K02A11.1a.1	gfi-2	K02A11.1	68	67	1408	1407	0.98529	0.99929	100
343	mv_K02A11.1	K02A11.1a.2	WBGene00001582	K02A11.1a.3	gfi-2	K02A11.1	68	67	1408	1407	0.98529	0.99929	100
344	mv_K02A11.1	K02A11.1a.1	WBGene00001582	K02A11.1a.3	gfi-2	K02A11.1	68	67	1408	1407	0.98529	0.99929	100
345	mv_K02A11.1	K02A11.1a.3	WBGene00001582	K02A11.1a.3	gfi-2	K02A11.1	68	67	1408	1407	0.98529	0.99929	100
346	mv_K02A11.1	K02A11.1a.2	WBGene00001582	K02A11.1b.3	gfi-2	K02A11.1	68	67	1408	1387	0.98529	0.98509	100
347	mv_K02A11.1	K02A11.1a.2	WBGene00001582	K02A11.1a.2	gfi-2	K02A11.1	68	67	1408	1407	0.98529	0.99929	100
348	mv_K02A11.1	K02A11.1a.1	WBGene00001582	K02A11.1a.2	gfi-2	K02A11.1	68	67	1408	1407	0.98529	0.99929	100
349	mv_K02A11.1	K02A11.1a.2	WBGene00001582	K02A11.1b.1	gfi-2	K02A11.1	68	67	1408	1387	0.98529	0.98509	100
350	mv_K02A11.1	K02A11.1a.1	WBGene00001582	K02A11.1b.1	gfi-2	K02A11.1	68	67	1408	1387	0.98529	0.98509	100
351	mv_K02A11.1	K02A11.1a.3	WBGene00001582	K02A11.1b.2	gfi-2	K02A11.1	68	67	1408	1387	0.98529	0.98509	100
352	mv_K02A11.1	K02A11.1a.1	WBGene00001582	K02A11.1b.3	gfi-2	K02A11.1	68	67	1408	1387	0.98529	0.98509	100
353	mv_K02A11.1	K02A11.1a.1	WBGene00001582	K02A11.1b.2	gfi-2	K02A11.1	68	67	1408	1387	0.98529	0.98509	100
354	mv_K02A11.1	K02A11.1a.2	WBGene00001582	K02A11.1b.2	gfi-2	K02A11.1	68	67	1408	1387	0.98529	0.98509	100
355	mv_K02A11.1	K02A11.1a.3	WBGene00001582	K02A11.1a.1	gfi-2	K02A11.1	68	67	1408	1407	0.98529	0.99929	100
356	mv_K02A11.1	K02A11.1a.3	WBGene00001582	K02A11.1b.3	gfi-2	K02A11.1	68	67	1408	1387	0.98529	0.98509	100
357	mv_K02A11.1	K02A11.1a.3	WBGene00001582	K02A11.1a.2	gfi-2	K02A11.1	68	67	1408	1407	0.98529	0.99929	100
358	mv_CAA48207	F36H1.4f.1	WBGene00002992	F36H1.4d.2	lin-3	F36H1.4	68	66	1411	1346	0.97059	0.95393	100
359	mv_CAA48207	F36H1.4f.2	WBGene00002992	F36H1.4d.1	lin-3	F36H1.4	68	66	1411	1346	0.97059	0.95393	100
360	mv_CAA48207	F36H1.4f.2	WBGene00002992	F36H1.4d.2	lin-3	F36H1.4	68	66	1411	1346	0.97059	0.95393	100
361	mv_CAA48207	F36H1.4f.1	WBGene00002992	F36H1.4d.1	lin-3	F36H1.4	68	66	1411	1346	0.97059	0.95393	100
362	mv_R06C1.3	R06C1.3a	WBGene00006958	R06C1.3a	wve-1	R06C1.3	66	66	1384	1383	1	0.99928	100
363	mv_W02F12.5	W02F12.5	WBGene00020950	W02F12.5	dlst-1	W02F12.5	66	66	1368	1367	1	0.99927	100
364	mv_CAA48207	F36H1.4d.1	WBGene00002992	F36H1.4d.2	lin-3	F36H1.4	66	65	1366	1365	0.98485	0.99927	100
365	mv_CAA48207	F36H1.4d.2	WBGene00002992	F36H1.4d.1	lin-3	F36H1.4	66	65	1366	1365	0.98485	0.99927	100
366	mv_CAA48207	F36H1.4d.2	WBGene00002992	F36H1.4f.2	lin-3	F36H1.4	66	65	1366	1346	0.98485	0.98536	100
367	mv_CAA48207	F36H1.4d.1	WBGene00002992	F36H1.4f.2	lin-3	F36H1.4	66	65	1366	1346	0.98485	0.98536	100
368	mv_CAA48207	F36H1.4d.2	WBGene00002992	F36H1.4f.1	lin-3	F36H1.4	66	65	1366	1346	0.98485	0.98536	100
369	mv_CAA48207	F36H1.4d.1	WBGene00002992	F36H1.4f.1	lin-3	F36H1.4	66	65	1366	1346	0.98485	0.98536	100
370	mv_CAA48207	F36H1.4d.1	WBGene00002992	F36H1.4d.1	lin-3	F36H1.4	66	65	1366	1365	0.98485	0.99927	100
371	mv_CAA48207	F36H1.4d.2	WBGene00002992	F36H1.4d.2	lin-3	F36H1.4	66	65	1366	1365	0.98485	0.99927	100
372	mv_W09C5.2	W09C5.2	WBGene00006793	W09C5.2	unc-59	W09C5.2	65	65	1356	1355	1	0.99926	100
373	mv_Y17G7B.2a	Y17G7B.2c	WBGene00012458	Y17G7B.2c	ash-2	Y17G7B.2	66	65	1366	1365	0.98485	0.99927	100
374	mv_R08C7.4	R08C7.4	WBGene00019948	R08C7.4		R08C7.4	65	65	1350	1349	1	0.99926	100
375	mv_T01D1.2b	T01D1.2f.5	WBGene00001340	T01D1.2e.1	etr-1	T01D1.2	64	64	1326	1299	1	0.97964	100
376	mv_T01D1.2b	T01D1.2f.2	WBGene00001340	T01D1.2e.4	etr-1	T01D1.2	64	64	1326	1299	1	0.97964	100
377	mv_T01D1.2b	T01D1.2f.4	WBGene00001340	T01D1.2f.2	etr-1	T01D1.2	64	64	1326	1324	1	0.99849	100
378	mv_T01D1.2b	T01D1.2f.3	WBGene00001340	T01D1.2e.1	etr-1	T01D1.2	64	64	1326	1299	1	0.97964	100
379	mv_T01D1.2b	T01D1.2f.2	WBGene00001340	T01D1.2e.1	etr-1	T01D1.2	64	64	1326	1299	1	0.97964	100
380	mv_T01D1.2b	T01D1.2f.1	WBGene00001340	T01D1.2e.3	etr-1	T01D1.2	64	64	1326	1299	1	0.97964	100
381	mv_T01D1.2b	T01D1.2f.5	WBGene00001340	T01D1.2e.3	etr-1	T01D1.2	64	64	1326	1299	1	0.97964	100
382	mv_T01D1.2b	T01D1.2f.3	WBGene00001340	T01D1.2f.2	etr-1	T01D1.2	64	64	1326	1324	1	0.99849	100
383	mv_T01D1.2b	T01D1.2f.5	WBGene00001340	T01D1.2e.2	etr-1	T01D1.2	64	64	1326	1299	1	0.97964	100
384	mv_T01D1.2b	T01D1.2f.4	WBGene00001340	T01D1.2e.1	etr-1	T01D1.2	64	64	1326	1299	1	0.97964	100
385	mv_T01D1.2b	T01D1.2f.3	WBGene00001340	T01D1.2e.5	etr-1	T01D1.2	64	64	1326	1299	1	0.97964	100
386	mv_T01D1.2b	T01D1.2f.1	WBGene00001340	T01D1.2e.1	etr-1	T01D1.2	64	64	1326	1299	1	0.97964	100
387	mv_T01D1.2b	T01D1.2f.5	WBGene00001340	T01D1.2f.2	etr-1	T01D1.2	64	64	1326	1324	1	0.99849	100
388	mv_T01D1.2b	T01D1.2f.1	WBGene00001340	T01D1.2e.5	etr-1	T01D1.2	64	64	1326	1299	1	0.97964	100
389	mv_T01D1.2b	T01D1.2f.1	WBGene00001340	T01D1.2e.2	etr-1	T01D1.2	64	64	1326	1299	1	0.97964	100
390	mv_T01D1.2b	T01D1.2f.5	WBGene00001340	T01D1.2e.5	etr-1	T01D1.2	64	64	1326	1299	1	0.97964	100
391	mv_T01D1.2b	T01D1.2f.4	WBGene00001340	T01D1.2e.3	etr-1	T01D1.2	64	64	1326	1299	1	0.97964	100
392	mv_T01D1.2b	T01D1.2f.4	WBGene00001340	T01D1.2e.2	etr-1	T01D1.2	64	64	1326	1299	1	0.97964	100
393	mv_T01D1.2b	T01D1.2f.1	WBGene00001340	T01D1.2f.1	etr-1	T01D1.2	64	64	1326	1324	1	0.99849	100
394	mv_T01D1.2b	T01D1.2f.2	WBGene00001340	T01D1.2f.4	etr-1	T01D1.2	64	64	1326	1324	1	0.99849	100
395	mv_T01D1.2b	T01D1.2f.5	WBGene00001340	T01D1.2f.4	etr-1	T01D1.2	64	64	1326	1324	1	0.99849	100
396	mv_T01D1.2b	T01D1.2f.2	WBGene00001340	T01D1.2e.2	etr-1	T01D1.2	64	64	1326	1299	1	0.97964	100
397	mv_T01D1.2b	T01D1.2f.3	WBGene00001340	T01D1.2f.1	etr-1	T01D1.2	64	64	1326	1324	1	0.99849	100
398	mv_T01D1.2b	T01D1.2f.4	WBGene00001340	T01D1.2e.4	etr-1	T01D1.2	64	64	1326	1299	1	0.97964	100
399	mv_T01D1.2b	T01D1.2f.4	WBGene00001340	T01D1.2f.1	etr-1	T01D1.2	64	64	1326	1324	1	0.99849	100
400	mv_T01D1.2b	T01D1.2f.5	WBGene00001340	T01D1.2f.1	etr-1	T01D1.2	64	64	1326	1324	1	0.99849	100
401	mv_T01D1.2b	T01D1.2f.2	WBGene00001340	T01D1.2f.1	etr-1	T01D1.2	64	64	1326	1324	1	0.99849	100
402	mv_T01D1.2b	T01D1.2f.4	WBGene00001340	T01D1.2f.3	etr-1	T01D1.2	64	64	1326	1324	1	0.99849	100
403	mv_T01D1.2b	T01D1.2f.1	WBGene00001340	T01D1.2f.3	etr-1	T01D1.2	64	64	1326	1324	1	0.99849	100
404	mv_T01D1.2b	T01D1.2f.2	WBGene00001340	T01D1.2f.3	etr-1	T01D1.2	64	64	1326	1324	1	0.99849	100
405	mv_T01D1.2b	T01D1.2f.3	WBGene00001340	T01D1.2e.2	etr-1	T01D1.2	64	64	1326	1299	1	0.97964	100
406	mv_T01D1.2b	T01D1.2f.5	WBGene00001340	T01D1.2e.4	etr-1	T01D1.2	64	64	1326	1299	1	0.97964	100
407	mv_T01D1.2b	T01D1.2f.2	WBGene00001340	T01D1.2e.5	etr-1	T01D1.2	64	64	1326	1299	1	0.97964	100
408	mv_T01D1.2b	T01D1.2f.1	WBGene00001340	T01D1.2f.5	etr-1	T01D1.2	64	64	1326	1324	1	0.99849	100
409	mv_T01D1.2b	T01D1.2f.1	WBGene00001340	T01D1.2f.2	etr-1	T01D1.2	64	64	1326	1324	1	0.99849	100
410	mv_T01D1.2b	T01D1.2f.3	WBGene00001340	T01D1.2f.3	etr-1	T01D1.2	64	64	1326	1324	1	0.99849	100
411	mv_T01D1.2b	T01D1.2f.3	WBGene00001340	T01D1.2f.5	etr-1	T01D1.2	64	64	1326	1324	1	0.99849	100
412	mv_T01D1.2b	T01D1.2f.5	WBGene00001340	T01D1.2f.3	etr-1	T01D1.2	64	64	1326	1324	1	0.99849	100
413	mv_T01D1.2b	T01D1.2f.4	WBGene00001340	T01D1.2e.5	etr-1	T01D1.2	64	64	1326	1299	1	0.97964	100
414	mv_T01D1.2b	T01D1.2f.5	WBGene00001340	T01D1.2f.5	etr-1	T01D1.2	64	64	1326	1324	1	0.99849	100
415	mv_T01D1.2b	T01D1.2f.2	WBGene00001340	T01D1.2f.2	etr-1	T01D1.2	64	64	1326	1324	1	0.99849	100
416	mv_T01D1.2b	T01D1.2f.4	WBGene00001340	T01D1.2f.5	etr-1	T01D1.2	64	64	1326	1324	1	0.99849	100
417	mv_T01D1.2b	T01D1.2f.2	WBGene00001340	T01D1.2e.3	etr-1	T01D1.2	64	64	1326	1299	1	0.97964	100
418	mv_T01D1.2b	T01D1.2f.4	WBGene00001340	T01D1.2f.4	etr-1	T01D1.2	64	64	1326	1324	1	0.99849	100
419	mv_T01D1.2b	T01D1.2f.1	WBGene00001340	T01D1.2e.4	etr-1	T01D1.2	64	64	1326	1299	1	0.97964	100
420	mv_T01D1.2b	T01D1.2f.1	WBGene00001340	T01D1.2f.4	etr-1	T01D1.2	64	64	1326	1324	1	0.99849	100
421	mv_T01D1.2b	T01D1.2f.3	WBGene00001340	T01D1.2f.4	etr-1	T01D1.2	64	64	1326	1324	1	0.99849	100
422	mv_T01D1.2b	T01D1.2f.2	WBGene00001340	T01D1.2f.5	etr-1	T01D1.2	64	64	1326	1324	1	0.99849	100
423	mv_T01D1.2b	T01D1.2f.3	WBGene00001340	T01D1.2e.3	etr-1	T01D1.2	64	64	1326	1299	1	0.97964	100
424	mv_T01D1.2b	T01D1.2f.3	WBGene00001340	T01D1.2e.4	etr-1	T01D1.2	64	64	1326	1299	1	0.97964	100
425	mv_B0286.4	B0286.4c.2	WBGene00003825	B0286.4c.2	ntl-2	B0286.4	64	64	1332	1331	1	0.99925	100
426	mv_CAA52066	Y48A6C.5b	WBGene00004010	Y48A6C.5a	pha-1	Y48A6C.5	64	64	1339	1318	1	0.98432	100
427	mv_CAA52066	Y48A6C.5a	WBGene00004010	Y48A6C.5b	pha-1	Y48A6C.5	70	64	1453	1318	0.91429	0.90709	100
428	mv_CAA52066	Y48A6C.5b	WBGene00004010	Y48A6C.5b	pha-1	Y48A6C.5	64	64	1339	1338	1	0.99925	100
429	mv_T13A10.11	T13A10.11b.1	WBGene00006416	T13A10.11b.1	sams-5	T13A10.11	64	64	1338	1337	1	0.99925	100
430	mv_Y55F3AM.3a	Y55F3AM.3c.2	WBGene00021921	Y55F3AM.3c.1		Y55F3AM.3	69	64	1430	1317	0.92754	0.92098	100
431	mv_C54C6.2	C54C6.2	WBGene00000248	C54C6.2	ben-1	C54C6.2	63	63	1312	1311	1	0.99924	100
432	mv_T01D1.2b	T01D1.2e.1	WBGene00001340	T01D1.2f.2	etr-1	T01D1.2	63	63	1320	1299	1	0.98409	100
433	mv_T01D1.2b	T01D1.2a.3	WBGene00001340	T01D1.2a.1	etr-1	T01D1.2	63	63	1314	1312	1	0.99848	100
434	mv_T01D1.2b	T01D1.2e.5	WBGene00001340	T01D1.2f.2	etr-1	T01D1.2	63	63	1320	1299	1	0.98409	100
435	mv_T01D1.2b	T01D1.2e.5	WBGene00001340	T01D1.2e.1	etr-1	T01D1.2	63	63	1320	1318	1	0.99848	100
436	mv_T01D1.2b	T01D1.2e.2	WBGene00001340	T01D1.2e.1	etr-1	T01D1.2	63	63	1320	1318	1	0.99848	100
437	mv_T01D1.2b	T01D1.2e.2	WBGene00001340	T01D1.2f.2	etr-1	T01D1.2	63	63	1320	1299	1	0.98409	100
438	mv_T01D1.2b	T01D1.2e.3	WBGene00001340	T01D1.2e.3	etr-1	T01D1.2	63	63	1320	1318	1	0.99848	100
439	mv_T01D1.2b	T01D1.2b.4	WBGene00001340	T01D1.2a.4	etr-1	T01D1.2	63	63	1313	1291	1	0.98324	100
440	mv_T01D1.2b	T01D1.2e.3	WBGene00001340	T01D1.2e.2	etr-1	T01D1.2	63	63	1320	1318	1	0.99848	100
441	mv_T01D1.2b	T01D1.2a.1	WBGene00001340	T01D1.2a.2	etr-1	T01D1.2	63	63	1314	1312	1	0.99848	100
442	mv_T01D1.2b	T01D1.2a.5	WBGene00001340	T01D1.2a.4	etr-1	T01D1.2	63	63	1314	1312	1	0.99848	100
443	mv_T01D1.2b	T01D1.2b.4	WBGene00001340	T01D1.2a.3	etr-1	T01D1.2	63	63	1313	1291	1	0.98324	100
444	mv_T01D1.2b	T01D1.2a.1	WBGene00001340	T01D1.2a.4	etr-1	T01D1.2	63	63	1314	1312	1	0.99848	100
445	mv_T01D1.2b	T01D1.2a.1	WBGene00001340	T01D1.2a.5	etr-1	T01D1.2	63	63	1314	1312	1	0.99848	100
446	mv_T01D1.2b	T01D1.2a.1	WBGene00001340	T01D1.2a.1	etr-1	T01D1.2	63	63	1314	1312	1	0.99848	100
447	mv_T01D1.2b	T01D1.2e.4	WBGene00001340	T01D1.2f.2	etr-1	T01D1.2	63	63	1320	1299	1	0.98409	100
448	mv_T01D1.2b	T01D1.2e.3	WBGene00001340	T01D1.2e.1	etr-1	T01D1.2	63	63	1320	1318	1	0.99848	100
449	mv_T01D1.2b	T01D1.2e.2	WBGene00001340	T01D1.2e.5	etr-1	T01D1.2	63	63	1320	1318	1	0.99848	100
450	mv_T01D1.2b	T01D1.2a.2	WBGene00001340	T01D1.2a.5	etr-1	T01D1.2	63	63	1314	1312	1	0.99848	100
451	mv_T01D1.2b	T01D1.2e.5	WBGene00001340	T01D1.2e.2	etr-1	T01D1.2	63	63	1320	1318	1	0.99848	100
452	mv_T01D1.2b	T01D1.2b.4	WBGene00001340	T01D1.2a.5	etr-1	T01D1.2	63	63	1313	1291	1	0.98324	100
453	mv_T01D1.2b	T01D1.2a.3	WBGene00001340	T01D1.2a.5	etr-1	T01D1.2	63	63	1314	1312	1	0.99848	100
454	mv_T01D1.2b	T01D1.2e.4	WBGene00001340	T01D1.2e.5	etr-1	T01D1.2	63	63	1320	1318	1	0.99848	100
455	mv_T01D1.2b	T01D1.2a.5	WBGene00001340	T01D1.2a.5	etr-1	T01D1.2	63	63	1314	1312	1	0.99848	100
456	mv_T01D1.2b	T01D1.2e.1	WBGene00001340	T01D1.2e.2	etr-1	T01D1.2	63	63	1320	1318	1	0.99848	100
457	mv_T01D1.2b	T01D1.2e.4	WBGene00001340	T01D1.2e.1	etr-1	T01D1.2	63	63	1320	1318	1	0.99848	100
458	mv_T01D1.2b	T01D1.2e.3	WBGene00001340	T01D1.2f.2	etr-1	T01D1.2	63	63	1320	1299	1	0.98409	100
459	mv_T01D1.2b	T01D1.2e.3	WBGene00001340	T01D1.2e.5	etr-1	T01D1.2	63	63	1320	1318	1	0.99848	100
460	mv_T01D1.2b	T01D1.2a.3	WBGene00001340	T01D1.2a.4	etr-1	T01D1.2	63	63	1314	1312	1	0.99848	100
461	mv_T01D1.2b	T01D1.2e.5	WBGene00001340	T01D1.2e.3	etr-1	T01D1.2	63	63	1320	1318	1	0.99848	100
462	mv_T01D1.2b	T01D1.2e.4	WBGene00001340	T01D1.2e.2	etr-1	T01D1.2	63	63	1320	1318	1	0.99848	100
463	mv_T01D1.2b	T01D1.2a.4	WBGene00001340	T01D1.2a.2	etr-1	T01D1.2	63	63	1314	1312	1	0.99848	100
464	mv_T01D1.2b	T01D1.2a.4	WBGene00001340	T01D1.2a.5	etr-1	T01D1.2	63	63	1314	1312	1	0.99848	100
465	mv_T01D1.2b	T01D1.2a.2	WBGene00001340	T01D1.2b.4	etr-1	T01D1.2	63	63	1314	1291	1	0.9825	100
466	mv_T01D1.2b	T01D1.2a.1	WBGene00001340	T01D1.2b.4	etr-1	T01D1.2	63	63	1314	1291	1	0.9825	100
467	mv_T01D1.2b	T01D1.2e.5	WBGene00001340	T01D1.2e.4	etr-1	T01D1.2	63	63	1320	1318	1	0.99848	100
468	mv_T01D1.2b	T01D1.2a.5	WBGene00001340	T01D1.2a.3	etr-1	T01D1.2	63	63	1314	1312	1	0.99848	100
469	mv_T01D1.2b	T01D1.2e.4	WBGene00001340	T01D1.2e.4	etr-1	T01D1.2	63	63	1320	1318	1	0.99848	100
470	mv_T01D1.2b	T01D1.2e.1	WBGene00001340	T01D1.2f.5	etr-1	T01D1.2	63	63	1320	1299	1	0.98409	100
471	mv_T01D1.2b	T01D1.2e.3	WBGene00001340	T01D1.2f.4	etr-1	T01D1.2	63	63	1320	1299	1	0.98409	100
472	mv_T01D1.2b	T01D1.2a.3	WBGene00001340	T01D1.2a.3	etr-1	T01D1.2	63	63	1314	1312	1	0.99848	100
473	mv_T01D1.2b	T01D1.2e.1	WBGene00001340	T01D1.2e.3	etr-1	T01D1.2	63	63	1320	1318	1	0.99848	100
474	mv_T01D1.2b	T01D1.2a.4	WBGene00001340	T01D1.2a.4	etr-1	T01D1.2	63	63	1314	1312	1	0.99848	100
475	mv_T01D1.2b	T01D1.2e.3	WBGene00001340	T01D1.2f.3	etr-1	T01D1.2	63	63	1320	1299	1	0.98409	100
476	mv_T01D1.2b	T01D1.2e.2	WBGene00001340	T01D1.2f.3	etr-1	T01D1.2	63	63	1320	1299	1	0.98409	100
477	mv_T01D1.2b	T01D1.2e.4	WBGene00001340	T01D1.2f.3	etr-1	T01D1.2	63	63	1320	1299	1	0.98409	100
478	mv_T01D1.2b	T01D1.2e.1	WBGene00001340	T01D1.2f.1	etr-1	T01D1.2	63	63	1320	1299	1	0.98409	100
479	mv_T01D1.2b	T01D1.2e.4	WBGene00001340	T01D1.2f.1	etr-1	T01D1.2	63	63	1320	1299	1	0.98409	100
480	mv_T01D1.2b	T01D1.2e.4	WBGene00001340	T01D1.2f.4	etr-1	T01D1.2	63	63	1320	1299	1	0.98409	100
481	mv_T01D1.2b	T01D1.2a.2	WBGene00001340	T01D1.2a.1	etr-1	T01D1.2	63	63	1314	1312	1	0.99848	100
482	mv_T01D1.2b	T01D1.2a.4	WBGene00001340	T01D1.2b.4	etr-1	T01D1.2	63	63	1314	1291	1	0.9825	100
483	mv_T01D1.2b	T01D1.2e.5	WBGene00001340	T01D1.2e.5	etr-1	T01D1.2	63	63	1320	1318	1	0.99848	100
484	mv_T01D1.2b	T01D1.2e.1	WBGene00001340	T01D1.2e.1	etr-1	T01D1.2	63	63	1320	1318	1	0.99848	100
485	mv_T01D1.2b	T01D1.2e.5	WBGene00001340	T01D1.2f.1	etr-1	T01D1.2	63	63	1320	1299	1	0.98409	100
486	mv_T01D1.2b	T01D1.2a.2	WBGene00001340	T01D1.2a.4	etr-1	T01D1.2	63	63	1314	1312	1	0.99848	100
487	mv_T01D1.2b	T01D1.2e.2	WBGene00001340	T01D1.2f.5	etr-1	T01D1.2	63	63	1320	1299	1	0.98409	100
488	mv_T01D1.2b	T01D1.2a.2	WBGene00001340	T01D1.2a.3	etr-1	T01D1.2	63	63	1314	1312	1	0.99848	100
489	mv_T01D1.2b	T01D1.2e.2	WBGene00001340	T01D1.2e.3	etr-1	T01D1.2	63	63	1320	1318	1	0.99848	100
490	mv_T01D1.2b	T01D1.2e.2	WBGene00001340	T01D1.2e.2	etr-1	T01D1.2	63	63	1320	1318	1	0.99848	100
491	mv_T01D1.2b	T01D1.2e.3	WBGene00001340	T01D1.2f.1	etr-1	T01D1.2	63	63	1320	1299	1	0.98409	100
492	mv_T01D1.2b	T01D1.2b.4	WBGene00001340	T01D1.2a.1	etr-1	T01D1.2	63	63	1313	1291	1	0.98324	100
493	mv_T01D1.2b	T01D1.2e.2	WBGene00001340	T01D1.2f.1	etr-1	T01D1.2	63	63	1320	1299	1	0.98409	100
494	mv_T01D1.2b	T01D1.2e.5	WBGene00001340	T01D1.2f.3	etr-1	T01D1.2	63	63	1320	1299	1	0.98409	100
495	mv_T01D1.2b	T01D1.2a.1	WBGene00001340	T01D1.2a.3	etr-1	T01D1.2	63	63	1314	1312	1	0.99848	100
496	mv_T01D1.2b	T01D1.2e.1	WBGene00001340	T01D1.2f.3	etr-1	T01D1.2	63	63	1320	1299	1	0.98409	100
497	mv_T01D1.2b	T01D1.2a.4	WBGene00001340	T01D1.2a.1	etr-1	T01D1.2	63	63	1314	1312	1	0.99848	100
498	mv_T01D1.2b	T01D1.2b.4	WBGene00001340	T01D1.2b.4	etr-1	T01D1.2	63	63	1313	1311	1	0.99848	100
499	mv_T01D1.2b	T01D1.2e.5	WBGene00001340	T01D1.2f.5	etr-1	T01D1.2	63	63	1320	1299	1	0.98409	100
500	mv_T01D1.2b	T01D1.2e.2	WBGene00001340	T01D1.2f.4	etr-1	T01D1.2	63	63	1320	1299	1	0.98409	100
501	mv_T01D1.2b	T01D1.2a.3	WBGene00001340	T01D1.2a.2	etr-1	T01D1.2	63	63	1314	1312	1	0.99848	100
502	mv_T01D1.2b	T01D1.2e.2	WBGene00001340	T01D1.2e.4	etr-1	T01D1.2	63	63	1320	1318	1	0.99848	100
503	mv_T01D1.2b	T01D1.2e.1	WBGene00001340	T01D1.2f.4	etr-1	T01D1.2	63	63	1320	1299	1	0.98409	100
504	mv_T01D1.2b	T01D1.2e.1	WBGene00001340	T01D1.2e.5	etr-1	T01D1.2	63	63	1320	1318	1	0.99848	100
505	mv_T01D1.2b	T01D1.2a.3	WBGene00001340	T01D1.2b.4	etr-1	T01D1.2	63	63	1314	1291	1	0.9825	100
506	mv_T01D1.2b	T01D1.2e.1	WBGene00001340	T01D1.2e.4	etr-1	T01D1.2	63	63	1320	1318	1	0.99848	100
507	mv_T01D1.2b	T01D1.2e.4	WBGene00001340	T01D1.2f.5	etr-1	T01D1.2	63	63	1320	1299	1	0.98409	100
508	mv_T01D1.2b	T01D1.2a.5	WBGene00001340	T01D1.2b.4	etr-1	T01D1.2	63	63	1314	1291	1	0.9825	100
509	mv_T01D1.2b	T01D1.2a.4	WBGene00001340	T01D1.2a.3	etr-1	T01D1.2	63	63	1314	1312	1	0.99848	100
510	mv_T01D1.2b	T01D1.2a.2	WBGene00001340	T01D1.2a.2	etr-1	T01D1.2	63	63	1314	1312	1	0.99848	100
511	mv_T01D1.2b	T01D1.2e.3	WBGene00001340	T01D1.2e.4	etr-1	T01D1.2	63	63	1320	1318	1	0.99848	100
512	mv_T01D1.2b	T01D1.2e.3	WBGene00001340	T01D1.2f.5	etr-1	T01D1.2	63	63	1320	1299	1	0.98409	100
513	mv_T01D1.2b	T01D1.2e.5	WBGene00001340	T01D1.2f.4	etr-1	T01D1.2	63	63	1320	1299	1	0.98409	100
514	mv_T01D1.2b	T01D1.2a.5	WBGene00001340	T01D1.2a.1	etr-1	T01D1.2	63	63	1314	1312	1	0.99848	100
515	mv_T01D1.2b	T01D1.2a.5	WBGene00001340	T01D1.2a.2	etr-1	T01D1.2	63	63	1314	1312	1	0.99848	100
516	mv_T01D1.2b	T01D1.2b.4	WBGene00001340	T01D1.2a.2	etr-1	T01D1.2	63	63	1313	1291	1	0.98324	100
517	mv_T01D1.2b	T01D1.2e.4	WBGene00001340	T01D1.2e.3	etr-1	T01D1.2	63	63	1320	1318	1	0.99848	100
518	mv_B0286.4	B0286.4c.2	WBGene00003825	B0286.4a.1	ntl-2	B0286.4	64	63	1332	1291	0.98438	0.96922	100
519	mv_B0286.4	B0286.4a.2	WBGene00003825	B0286.4a.2	ntl-2	B0286.4	63	63	1312	1311	1	0.99924	100
520	mv_B0286.4	B0286.4a.2	WBGene00003825	B0286.4d.2	ntl-2	B0286.4	63	63	1312	1304	1	0.9939	100
521	mv_B0286.4	B0286.4a.1	WBGene00003825	B0286.4d.2	ntl-2	B0286.4	63	63	1312	1304	1	0.9939	100
522	mv_B0286.4	B0286.4c.2	WBGene00003825	B0286.4d.2	ntl-2	B0286.4	64	63	1332	1284	0.98438	0.96396	100
523	mv_B0286.4	B0286.4c.2	WBGene00003825	B0286.4c.3	ntl-2	B0286.4	64	63	1332	1284	0.98438	0.96396	100
524	mv_B0286.4	B0286.4a.2	WBGene00003825	B0286.4c.3	ntl-2	B0286.4	63	63	1312	1304	1	0.9939	100
525	mv_B0286.4	B0286.4a.1	WBGene00003825	B0286.4c.3	ntl-2	B0286.4	63	63	1312	1304	1	0.9939	100
526	mv_B0286.4	B0286.4a.1	WBGene00003825	B0286.4a.1	ntl-2	B0286.4	63	63	1312	1311	1	0.99924	100
527	mv_B0286.4	B0286.4c.2	WBGene00003825	B0286.4a.2	ntl-2	B0286.4	64	63	1332	1291	0.98438	0.96922	100
528	mv_B0286.4	B0286.4a.2	WBGene00003825	B0286.4c.2	ntl-2	B0286.4	63	63	1312	1291	1	0.98399	100
529	mv_B0286.4	B0286.4a.1	WBGene00003825	B0286.4c.2	ntl-2	B0286.4	63	63	1312	1291	1	0.98399	100
530	mv_B0286.4	B0286.4a.1	WBGene00003825	B0286.4a.2	ntl-2	B0286.4	63	63	1312	1311	1	0.99924	100
531	mv_B0286.4	B0286.4a.2	WBGene00003825	B0286.4a.1	ntl-2	B0286.4	63	63	1312	1311	1	0.99924	100
532	mv_Y17G7B.2a	Y17G7B.2c	WBGene00012458	Y17G7B.2a	ash-2	Y17G7B.2	66	63	1366	1293	0.95455	0.94656	100
533	mv_Y17G7B.2a	Y17G7B.2a	WBGene00012458	Y17G7B.2c	ash-2	Y17G7B.2	81	63	1690	1293	0.77778	0.76509	100
534	mv_Y17G7B.2a	Y17G7B.2c	WBGene00012458	Y17G7B.2b	ash-2	Y17G7B.2	66	63	1366	1273	0.95455	0.93192	100
535	mv_B0336.6	B0336.6.2	WBGene00015146	B0336.6.1	abi-1	B0336.6	63	63	1314	1313	1	0.99924	100
536	mv_B0336.6	B0336.6.2	WBGene00015146	B0336.6.2	abi-1	B0336.6	63	63	1314	1313	1	0.99924	100
537	mv_B0336.6	B0336.6.1	WBGene00015146	B0336.6.1	abi-1	B0336.6	63	63	1314	1313	1	0.99924	100
538	mv_B0336.6	B0336.6.1	WBGene00015146	B0336.6.2	abi-1	B0336.6	63	63	1314	1313	1	0.99924	100
539	mv_ZK1128.5	ZK1128.5	WBGene00044072	ZK1128.5	ham-3	ZK1128.5	63	63	1318	1317	1	0.99924	100
540	mv_CAA48207	F36H1.4b.2	WBGene00002992	F36H1.4f.2	lin-3	F36H1.4	62	62	1288	1267	1	0.9837	100
541	mv_CAA48207	F36H1.4a	WBGene00002992	F36H1.4f.2	lin-3	F36H1.4	62	62	1294	1250	1	0.966	100
542	mv_CAA48207	F36H1.4b.2	WBGene00002992	F36H1.4f.1	lin-3	F36H1.4	62	62	1288	1267	1	0.9837	100
543	mv_CAA48207	F36H1.4b.1	WBGene00002992	F36H1.4b.2	lin-3	F36H1.4	62	62	1288	1287	1	0.99922	100
544	mv_CAA48207	F36H1.4f.1	WBGene00002992	F36H1.4a	lin-3	F36H1.4	68	62	1411	1250	0.91176	0.8859	100
545	mv_CAA48207	F36H1.4a	WBGene00002992	F36H1.4a	lin-3	F36H1.4	62	62	1294	1293	1	0.99923	100
546	mv_CAA48207	F36H1.4b.1	WBGene00002992	F36H1.4a	lin-3	F36H1.4	62	62	1288	1270	1	0.98602	100
547	mv_CAA48207	F36H1.4f.1	WBGene00002992	F36H1.4b.1	lin-3	F36H1.4	68	62	1411	1267	0.91176	0.89794	100
548	mv_CAA48207	F36H1.4a	WBGene00002992	F36H1.4f.1	lin-3	F36H1.4	62	62	1294	1250	1	0.966	100
549	mv_CAA48207	F36H1.4b.2	WBGene00002992	F36H1.4b.1	lin-3	F36H1.4	62	62	1288	1287	1	0.99922	100
550	mv_CAA48207	F36H1.4f.1	WBGene00002992	F36H1.4b.2	lin-3	F36H1.4	68	62	1411	1267	0.91176	0.89794	100
551	mv_CAA48207	F36H1.4b.2	WBGene00002992	F36H1.4a	lin-3	F36H1.4	62	62	1288	1270	1	0.98602	100
552	mv_CAA48207	F36H1.4a	WBGene00002992	F36H1.4b.2	lin-3	F36H1.4	62	62	1294	1270	1	0.98145	100
553	mv_CAA48207	F36H1.4b.2	WBGene00002992	F36H1.4b.2	lin-3	F36H1.4	62	62	1288	1287	1	0.99922	100
554	mv_CAA48207	F36H1.4a	WBGene00002992	F36H1.4b.1	lin-3	F36H1.4	62	62	1294	1270	1	0.98145	100
555	mv_CAA48207	F36H1.4b.1	WBGene00002992	F36H1.4f.1	lin-3	F36H1.4	62	62	1288	1267	1	0.9837	100
556	mv_CAA48207	F36H1.4b.1	WBGene00002992	F36H1.4b.1	lin-3	F36H1.4	62	62	1288	1287	1	0.99922	100
557	mv_CAA48207	F36H1.4f.2	WBGene00002992	F36H1.4b.1	lin-3	F36H1.4	68	62	1411	1267	0.91176	0.89794	100
558	mv_CAA48207	F36H1.4f.2	WBGene00002992	F36H1.4a	lin-3	F36H1.4	68	62	1411	1250	0.91176	0.8859	100
559	mv_CAA48207	F36H1.4f.2	WBGene00002992	F36H1.4b.2	lin-3	F36H1.4	68	62	1411	1267	0.91176	0.89794	100
560	mv_CAA48207	F36H1.4b.1	WBGene00002992	F36H1.4f.2	lin-3	F36H1.4	62	62	1288	1267	1	0.9837	100
561	mv_CAA33320	ZK154.3	WBGene00003171	ZK154.3	mec-7	ZK154.3	63	62	1303	1302	0.98413	0.99923	100
562	mv_Y17G7B.2a	Y17G7B.2b	WBGene00012458	Y17G7B.2c	ash-2	Y17G7B.2	81	62	1696	1273	0.76543	0.75059	100
563	mv_W05E10.3	W05E10.3	WBGene00000453	W05E10.3	ceh-32	W05E10.3	61	61	1267	1266	1	0.99921	100
564	mv_B0035.11	B0035.11	WBGene00007110	B0035.11		B0035.11	61	61	1270	1269	1	0.99921	100
565	mv_F59A2.4	F59A2.4a	WBGene00010304	F59A2.4a	clpf-1	F59A2.4	61	61	1264	1263	1	0.99921	100
566	mv_G_YK4263	M18.8	WBGene00010892	M18.8	dhhc-6	M18.8	61	61	1273	1272	1	0.99921	100
567	mv_Y48E1B.5	Y48E1B.5	WBGene00013004	Y48E1B.5	mrpl-37	Y48E1B.5	61	61	1276	1275	1	0.99922	100
568	mv_C23H4.1	C23H4.1.1	WBGene00000277	C23H4.1.1	cab-1	C23H4.1	60	60	1255	1254	1	0.9992	100
569	mv_C23H4.1	C23H4.1.2	WBGene00000277	C23H4.1.3	cab-1	C23H4.1	60	60	1255	1254	1	0.9992	100
570	mv_C23H4.1	C23H4.1.3	WBGene00000277	C23H4.1.4	cab-1	C23H4.1	60	60	1255	1254	1	0.9992	100
571	mv_C23H4.1	C23H4.1.4	WBGene00000277	C23H4.1.2	cab-1	C23H4.1	60	60	1255	1254	1	0.9992	100
572	mv_C23H4.1	C23H4.1.3	WBGene00000277	C23H4.1.1	cab-1	C23H4.1	60	60	1255	1254	1	0.9992	100
573	mv_C23H4.1	C23H4.1.3	WBGene00000277	C23H4.1.3	cab-1	C23H4.1	60	60	1255	1254	1	0.9992	100
574	mv_C23H4.1	C23H4.1.1	WBGene00000277	C23H4.1.3	cab-1	C23H4.1	60	60	1255	1254	1	0.9992	100
575	mv_C23H4.1	C23H4.1.4	WBGene00000277	C23H4.1.3	cab-1	C23H4.1	60	60	1255	1254	1	0.9992	100
576	mv_C23H4.1	C23H4.1.2	WBGene00000277	C23H4.1.1	cab-1	C23H4.1	60	60	1255	1254	1	0.9992	100
577	mv_C23H4.1	C23H4.1.3	WBGene00000277	C23H4.1.2	cab-1	C23H4.1	60	60	1255	1254	1	0.9992	100
578	mv_C23H4.1	C23H4.1.1	WBGene00000277	C23H4.1.2	cab-1	C23H4.1	60	60	1255	1254	1	0.9992	100
579	mv_C23H4.1	C23H4.1.1	WBGene00000277	C23H4.1.4	cab-1	C23H4.1	60	60	1255	1254	1	0.9992	100
580	mv_C23H4.1	C23H4.1.2	WBGene00000277	C23H4.1.4	cab-1	C23H4.1	60	60	1255	1254	1	0.9992	100
581	mv_C23H4.1	C23H4.1.4	WBGene00000277	C23H4.1.4	cab-1	C23H4.1	60	60	1255	1254	1	0.9992	100
582	mv_C23H4.1	C23H4.1.2	WBGene00000277	C23H4.1.2	cab-1	C23H4.1	60	60	1255	1254	1	0.9992	100
583	mv_C23H4.1	C23H4.1.4	WBGene00000277	C23H4.1.1	cab-1	C23H4.1	60	60	1255	1254	1	0.9992	100
584	mv_T01D1.2b	T01D1.2a.4	WBGene00001340	T01D1.2b.2	etr-1	T01D1.2	63	60	1314	1216	0.95238	0.92542	100
585	mv_T01D1.2b	T01D1.2a.1	WBGene00001340	T01D1.2b.5	etr-1	T01D1.2	63	60	1314	1216	0.95238	0.92542	100
586	mv_T01D1.2b	T01D1.2a.4	WBGene00001340	T01D1.2b.1	etr-1	T01D1.2	63	60	1314	1216	0.95238	0.92542	100
587	mv_T01D1.2b	T01D1.2b.4	WBGene00001340	T01D1.2b.5	etr-1	T01D1.2	63	60	1313	1214	0.95238	0.9246	100
588	mv_T01D1.2b	T01D1.2a.5	WBGene00001340	T01D1.2b.5	etr-1	T01D1.2	63	60	1314	1216	0.95238	0.92542	100
589	mv_T01D1.2b	T01D1.2a.2	WBGene00001340	T01D1.2b.1	etr-1	T01D1.2	63	60	1314	1216	0.95238	0.92542	100
590	mv_T01D1.2b	T01D1.2a.2	WBGene00001340	T01D1.2b.5	etr-1	T01D1.2	63	60	1314	1216	0.95238	0.92542	100
591	mv_T01D1.2b	T01D1.2a.3	WBGene00001340	T01D1.2b.5	etr-1	T01D1.2	63	60	1314	1216	0.95238	0.92542	100
592	mv_T01D1.2b	T01D1.2a.2	WBGene00001340	T01D1.2b.2	etr-1	T01D1.2	63	60	1314	1216	0.95238	0.92542	100
593	mv_T01D1.2b	T01D1.2a.5	WBGene00001340	T01D1.2b.2	etr-1	T01D1.2	63	60	1314	1216	0.95238	0.92542	100
594	mv_T01D1.2b	T01D1.2a.3	WBGene00001340	T01D1.2b.2	etr-1	T01D1.2	63	60	1314	1216	0.95238	0.92542	100
595	mv_T01D1.2b	T01D1.2a.1	WBGene00001340	T01D1.2b.2	etr-1	T01D1.2	63	60	1314	1216	0.95238	0.92542	100
596	mv_T01D1.2b	T01D1.2b.4	WBGene00001340	T01D1.2b.1	etr-1	T01D1.2	63	60	1313	1214	0.95238	0.9246	100
597	mv_T01D1.2b	T01D1.2b.4	WBGene00001340	T01D1.2b.3	etr-1	T01D1.2	63	60	1313	1214	0.95238	0.9246	100
598	mv_T01D1.2b	T01D1.2a.2	WBGene00001340	T01D1.2b.3	etr-1	T01D1.2	63	60	1314	1216	0.95238	0.92542	100
599	mv_T01D1.2b	T01D1.2a.1	WBGene00001340	T01D1.2b.1	etr-1	T01D1.2	63	60	1314	1216	0.95238	0.92542	100
600	mv_T01D1.2b	T01D1.2a.3	WBGene00001340	T01D1.2b.1	etr-1	T01D1.2	63	60	1314	1216	0.95238	0.92542	100
601	mv_T01D1.2b	T01D1.2a.5	WBGene00001340	T01D1.2b.1	etr-1	T01D1.2	63	60	1314	1216	0.95238	0.92542	100
602	mv_T01D1.2b	T01D1.2a.4	WBGene00001340	T01D1.2b.3	etr-1	T01D1.2	63	60	1314	1216	0.95238	0.92542	100
603	mv_T01D1.2b	T01D1.2a.5	WBGene00001340	T01D1.2b.3	etr-1	T01D1.2	63	60	1314	1216	0.95238	0.92542	100
604	mv_T01D1.2b	T01D1.2a.4	WBGene00001340	T01D1.2b.5	etr-1	T01D1.2	63	60	1314	1216	0.95238	0.92542	100
605	mv_T01D1.2b	T01D1.2b.4	WBGene00001340	T01D1.2b.2	etr-1	T01D1.2	63	60	1313	1214	0.95238	0.9246	100
606	mv_T01D1.2b	T01D1.2a.1	WBGene00001340	T01D1.2b.3	etr-1	T01D1.2	63	60	1314	1216	0.95238	0.92542	100
607	mv_T01D1.2b	T01D1.2a.3	WBGene00001340	T01D1.2b.3	etr-1	T01D1.2	63	60	1314	1216	0.95238	0.92542	100
608	mv_CAA48207	F36H1.4c	WBGene00002992	F36H1.4f.2	lin-3	F36H1.4	60	60	1249	1205	1	0.96477	100
609	mv_CAA48207	F36H1.4b.2	WBGene00002992	F36H1.4d.2	lin-3	F36H1.4	62	60	1288	1223	0.96774	0.94953	100
610	mv_CAA48207	F36H1.4c	WBGene00002992	F36H1.4c	lin-3	F36H1.4	60	60	1249	1248	1	0.9992	100
611	mv_CAA48207	F36H1.4a	WBGene00002992	F36H1.4d.1	lin-3	F36H1.4	62	60	1294	1206	0.96774	0.93199	100
612	mv_CAA48207	F36H1.4c	WBGene00002992	F36H1.4a	lin-3	F36H1.4	60	60	1249	1228	1	0.98319	100
613	mv_CAA48207	F36H1.4b.1	WBGene00002992	F36H1.4c	lin-3	F36H1.4	62	60	1288	1205	0.96774	0.93556	100
614	mv_CAA48207	F36H1.4a	WBGene00002992	F36H1.4e	lin-3	F36H1.4	62	60	1294	1234	0.96774	0.95363	100
615	mv_CAA48207	F36H1.4b.2	WBGene00002992	F36H1.4d.1	lin-3	F36H1.4	62	60	1288	1223	0.96774	0.94953	100
616	mv_CAA48207	F36H1.4c	WBGene00002992	F36H1.4b.2	lin-3	F36H1.4	60	60	1249	1205	1	0.96477	100
617	mv_CAA48207	F36H1.4c	WBGene00002992	F36H1.4b.1	lin-3	F36H1.4	60	60	1249	1205	1	0.96477	100
618	mv_CAA48207	F36H1.4c	WBGene00002992	F36H1.4f.1	lin-3	F36H1.4	60	60	1249	1205	1	0.96477	100
619	mv_CAA48207	F36H1.4f.1	WBGene00002992	F36H1.4e	lin-3	F36H1.4	68	60	1411	1214	0.88235	0.86038	100
620	mv_CAA48207	F36H1.4c	WBGene00002992	F36H1.4d.1	lin-3	F36H1.4	60	60	1249	1205	1	0.96477	100
621	mv_CAA48207	F36H1.4f.2	WBGene00002992	F36H1.4c	lin-3	F36H1.4	68	60	1411	1205	0.88235	0.854	100
622	mv_CAA48207	F36H1.4b.1	WBGene00002992	F36H1.4e	lin-3	F36H1.4	62	60	1288	1234	0.96774	0.95807	100
623	mv_CAA48207	F36H1.4b.1	WBGene00002992	F36H1.4d.1	lin-3	F36H1.4	62	60	1288	1223	0.96774	0.94953	100
624	mv_CAA48207	F36H1.4b.1	WBGene00002992	F36H1.4d.2	lin-3	F36H1.4	62	60	1288	1223	0.96774	0.94953	100
625	mv_CAA48207	F36H1.4f.2	WBGene00002992	F36H1.4e	lin-3	F36H1.4	68	60	1411	1214	0.88235	0.86038	100
626	mv_CAA48207	F36H1.4b.2	WBGene00002992	F36H1.4e	lin-3	F36H1.4	62	60	1288	1234	0.96774	0.95807	100
627	mv_CAA48207	F36H1.4b.2	WBGene00002992	F36H1.4c	lin-3	F36H1.4	62	60	1288	1205	0.96774	0.93556	100
628	mv_CAA48207	F36H1.4c	WBGene00002992	F36H1.4d.2	lin-3	F36H1.4	60	60	1249	1205	1	0.96477	100
629	mv_CAA48207	F36H1.4f.1	WBGene00002992	F36H1.4c	lin-3	F36H1.4	68	60	1411	1205	0.88235	0.854	100
630	mv_CAA48207	F36H1.4a	WBGene00002992	F36H1.4d.2	lin-3	F36H1.4	62	60	1294	1206	0.96774	0.93199	100
631	mv_T05E11.4	T05E11.4	WBGene00004985	T05E11.4	spo-11	T05E11.4	60	60	1255	1254	1	0.9992	100
632	mv_F35H8.3	F35H8.3	WBGene00009448	F35H8.3	zfp-2	F35H8.3	60	60	1246	1245	1	0.9992	100
633	mv_Y57A10A.19	Y57A10A.19	WBGene00013260	Y57A10A.19	rsr-2	Y57A10A.19	60	60	1255	1254	1	0.9992	100
634	mv_T01D1.2b	T01D1.2b.5	WBGene00001340	T01D1.2a.5	etr-1	T01D1.2	59	59	1234	1216	1	0.98541	100
635	mv_T01D1.2b	T01D1.2b.2	WBGene00001340	T01D1.2b.5	etr-1	T01D1.2	59	59	1234	1232	1	0.99838	100
636	mv_T01D1.2b	T01D1.2b.1	WBGene00001340	T01D1.2a.5	etr-1	T01D1.2	59	59	1234	1216	1	0.98541	100
637	mv_T01D1.2b	T01D1.2b.5	WBGene00001340	T01D1.2b.1	etr-1	T01D1.2	59	59	1234	1232	1	0.99838	100
638	mv_T01D1.2b	T01D1.2b.3	WBGene00001340	T01D1.2a.4	etr-1	T01D1.2	59	59	1234	1216	1	0.98541	100
639	mv_T01D1.2b	T01D1.2b.2	WBGene00001340	T01D1.2a.5	etr-1	T01D1.2	59	59	1234	1216	1	0.98541	100
640	mv_T01D1.2b	T01D1.2b.3	WBGene00001340	T01D1.2b.1	etr-1	T01D1.2	59	59	1234	1232	1	0.99838	100
641	mv_T01D1.2b	T01D1.2b.2	WBGene00001340	T01D1.2a.4	etr-1	T01D1.2	59	59	1234	1216	1	0.98541	100
642	mv_T01D1.2b	T01D1.2b.3	WBGene00001340	T01D1.2a.5	etr-1	T01D1.2	59	59	1234	1216	1	0.98541	100
643	mv_T01D1.2b	T01D1.2b.2	WBGene00001340	T01D1.2a.1	etr-1	T01D1.2	59	59	1234	1216	1	0.98541	100
644	mv_T01D1.2b	T01D1.2b.5	WBGene00001340	T01D1.2a.2	etr-1	T01D1.2	59	59	1234	1216	1	0.98541	100
645	mv_T01D1.2b	T01D1.2b.5	WBGene00001340	T01D1.2a.1	etr-1	T01D1.2	59	59	1234	1216	1	0.98541	100
646	mv_T01D1.2b	T01D1.2b.1	WBGene00001340	T01D1.2b.3	etr-1	T01D1.2	59	59	1234	1232	1	0.99838	100
647	mv_T01D1.2b	T01D1.2b.3	WBGene00001340	T01D1.2b.3	etr-1	T01D1.2	59	59	1234	1232	1	0.99838	100
648	mv_T01D1.2b	T01D1.2b.3	WBGene00001340	T01D1.2a.1	etr-1	T01D1.2	59	59	1234	1216	1	0.98541	100
649	mv_T01D1.2b	T01D1.2b.1	WBGene00001340	T01D1.2b.1	etr-1	T01D1.2	59	59	1234	1232	1	0.99838	100
650	mv_T01D1.2b	T01D1.2b.3	WBGene00001340	T01D1.2b.5	etr-1	T01D1.2	59	59	1234	1232	1	0.99838	100
651	mv_T01D1.2b	T01D1.2b.1	WBGene00001340	T01D1.2a.4	etr-1	T01D1.2	59	59	1234	1216	1	0.98541	100
652	mv_T01D1.2b	T01D1.2b.3	WBGene00001340	T01D1.2a.3	etr-1	T01D1.2	59	59	1234	1216	1	0.98541	100
653	mv_T01D1.2b	T01D1.2b.5	WBGene00001340	T01D1.2a.4	etr-1	T01D1.2	59	59	1234	1216	1	0.98541	100
654	mv_T01D1.2b	T01D1.2b.5	WBGene00001340	T01D1.2a.3	etr-1	T01D1.2	59	59	1234	1216	1	0.98541	100
655	mv_T01D1.2b	T01D1.2b.1	WBGene00001340	T01D1.2b.2	etr-1	T01D1.2	59	59	1234	1232	1	0.99838	100
656	mv_T01D1.2b	T01D1.2b.2	WBGene00001340	T01D1.2b.4	etr-1	T01D1.2	59	59	1234	1214	1	0.98379	100
657	mv_T01D1.2b	T01D1.2b.2	WBGene00001340	T01D1.2b.2	etr-1	T01D1.2	59	59	1234	1232	1	0.99838	100
658	mv_T01D1.2b	T01D1.2b.3	WBGene00001340	T01D1.2b.2	etr-1	T01D1.2	59	59	1234	1232	1	0.99838	100
659	mv_T01D1.2b	T01D1.2b.2	WBGene00001340	T01D1.2b.1	etr-1	T01D1.2	59	59	1234	1232	1	0.99838	100
660	mv_T01D1.2b	T01D1.2b.1	WBGene00001340	T01D1.2a.1	etr-1	T01D1.2	59	59	1234	1216	1	0.98541	100
661	mv_T01D1.2b	T01D1.2b.1	WBGene00001340	T01D1.2a.3	etr-1	T01D1.2	59	59	1234	1216	1	0.98541	100
662	mv_T01D1.2b	T01D1.2b.1	WBGene00001340	T01D1.2b.5	etr-1	T01D1.2	59	59	1234	1232	1	0.99838	100
663	mv_T01D1.2b	T01D1.2b.1	WBGene00001340	T01D1.2b.4	etr-1	T01D1.2	59	59	1234	1214	1	0.98379	100
664	mv_T01D1.2b	T01D1.2b.3	WBGene00001340	T01D1.2b.4	etr-1	T01D1.2	59	59	1234	1214	1	0.98379	100
665	mv_T01D1.2b	T01D1.2b.5	WBGene00001340	T01D1.2b.4	etr-1	T01D1.2	59	59	1234	1214	1	0.98379	100
666	mv_T01D1.2b	T01D1.2b.5	WBGene00001340	T01D1.2b.2	etr-1	T01D1.2	59	59	1234	1232	1	0.99838	100
667	mv_T01D1.2b	T01D1.2b.2	WBGene00001340	T01D1.2a.2	etr-1	T01D1.2	59	59	1234	1216	1	0.98541	100
668	mv_T01D1.2b	T01D1.2b.2	WBGene00001340	T01D1.2b.3	etr-1	T01D1.2	59	59	1234	1232	1	0.99838	100
669	mv_T01D1.2b	T01D1.2b.5	WBGene00001340	T01D1.2b.3	etr-1	T01D1.2	59	59	1234	1232	1	0.99838	100
670	mv_T01D1.2b	T01D1.2b.3	WBGene00001340	T01D1.2a.2	etr-1	T01D1.2	59	59	1234	1216	1	0.98541	100
671	mv_T01D1.2b	T01D1.2b.1	WBGene00001340	T01D1.2a.2	etr-1	T01D1.2	59	59	1234	1216	1	0.98541	100
672	mv_T01D1.2b	T01D1.2b.2	WBGene00001340	T01D1.2a.3	etr-1	T01D1.2	59	59	1234	1216	1	0.98541	100
673	mv_T01D1.2b	T01D1.2b.5	WBGene00001340	T01D1.2b.5	etr-1	T01D1.2	59	59	1234	1232	1	0.99838	100
674	mv_F21H12.5	F21H12.5	WBGene00001401	H12I13.4	fbf-1	H12I13.4	90	59	1876	852	0.65556	0.45416	100
675	mv_CAA48207	F36H1.4d.1	WBGene00002992	F36H1.4b.1	lin-3	F36H1.4	66	59	1366	1223	0.89394	0.89531	100
676	mv_CAA48207	F36H1.4d.2	WBGene00002992	F36H1.4a	lin-3	F36H1.4	66	59	1366	1206	0.89394	0.88287	100
677	mv_CAA48207	F36H1.4d.1	WBGene00002992	F36H1.4a	lin-3	F36H1.4	66	59	1366	1206	0.89394	0.88287	100
678	mv_CAA48207	F36H1.4d.2	WBGene00002992	F36H1.4c	lin-3	F36H1.4	66	59	1366	1205	0.89394	0.88214	100
679	mv_CAA48207	F36H1.4d.1	WBGene00002992	F36H1.4c	lin-3	F36H1.4	66	59	1366	1205	0.89394	0.88214	100
680	mv_CAA48207	F36H1.4d.2	WBGene00002992	F36H1.4b.1	lin-3	F36H1.4	66	59	1366	1223	0.89394	0.89531	100
681	mv_CAA48207	F36H1.4d.2	WBGene00002992	F36H1.4b.2	lin-3	F36H1.4	66	59	1366	1223	0.89394	0.89531	100
682	mv_CAA48207	F36H1.4d.1	WBGene00002992	F36H1.4b.2	lin-3	F36H1.4	66	59	1366	1223	0.89394	0.89531	100
683	mv_CAA48207	F36H1.4a	WBGene00002992	F36H1.4c	lin-3	F36H1.4	62	59	1294	1228	0.95161	0.949	100
684	mv_AAA96319	F38A6.1a	WBGene00004013	F38A6.1c	pha-4	F38A6.1	72	59	1497	1215	0.81944	0.81162	100
685	mv_F42G8.3	F42G8.3a	WBGene00004056	F42G8.3a	pmk-2	F42G8.3	59	59	1237	1236	1	0.99919	100
686	mv_F13B10.1b	F13B10.1b	WBGene00006575	F13B10.1a	tir-1	F13B10.1	83	59	1738	1200	0.71084	0.69045	100
687	mv_F13B10.1b	F13B10.1b	WBGene00006575	F13B10.1c	tir-1	F13B10.1	83	59	1738	1199	0.71084	0.68987	100
688	mv_F13B10.1b	F13B10.1b	WBGene00006575	F13B10.1e.1	tir-1	F13B10.1	83	59	1738	1200	0.71084	0.69045	100
689	mv_F13B10.1b	F13B10.1b	WBGene00006575	F13B10.1e.2	tir-1	F13B10.1	83	59	1738	1200	0.71084	0.69045	100
690	mv_T02C12.2	T02C12.2	WBGene00011367	T02C12.2	snpc-3.4	T02C12.2	59	59	1234	1233	1	0.99919	100
691	mv_Y105C5A.23	Y105C5A.23	WBGene00013642	Y105C5A.23	daf-38	Y105C5A.23	59	59	1225	1224	1	0.99918	100
692	mv_Y55F3AM.15	Y55F3AM.15	WBGene00000816	Y55F3AM.15	csn-4	Y55F3AM.15	58	58	1216	1215	1	0.99918	100
693	mv_CAA48207	F36H1.4c	WBGene00002992	F36H1.4e	lin-3	F36H1.4	60	58	1249	1169	0.96667	0.93595	100
694	mv_F58A4.4	F58A4.4a	WBGene00004180	F58A4.4a	pri-1	F58A4.4	58	58	1209	1208	1	0.99917	100
695	mv_F55A11.2	F55A11.2	WBGene00006373	F55A11.2	syx-5	F55A11.2	58	58	1218	1217	1	0.99918	100
696	mv_F13B10.1b	F13B10.1b	WBGene00006575	F13B10.1d	tir-1	F13B10.1	83	58	1738	1217	0.6988	0.70023	100
697	mv_G_YK3613	T11G6.8	WBGene00011722	T11G6.8		T11G6.8	58	58	1204	1203	1	0.99917	100
698	mv_T23D8.3	T23D8.3.2	WBGene00011944	T23D8.3.1		T23D8.3	58	58	1210	1209	1	0.99917	100
699	mv_T23D8.3	T23D8.3.1	WBGene00011944	T23D8.3.2		T23D8.3	58	58	1210	1209	1	0.99917	100
700	mv_T23D8.3	T23D8.3.2	WBGene00011944	T23D8.3.2		T23D8.3	58	58	1210	1209	1	0.99917	100
701	mv_T23D8.3	T23D8.3.1	WBGene00011944	T23D8.3.1		T23D8.3	58	58	1210	1209	1	0.99917	100
702	mv_C18A3.5	C18A3.5f	WBGene00015943	C18A3.5f	tiar-1	C18A3.5	58	58	1203	1202	1	0.99917	100
703	mv_C18A3.5	C18A3.5a	WBGene00015943	C18A3.5f	tiar-1	C18A3.5	58	58	1204	1182	1	0.98173	100
704	mv_C18A3.5	C18A3.5a	WBGene00015943	C18A3.5a	tiar-1	C18A3.5	58	58	1204	1203	1	0.99917	100
705	mv_C18A3.5	C18A3.5f	WBGene00015943	C18A3.5a	tiar-1	C18A3.5	58	58	1203	1182	1	0.98254	100
706	mv_F56F11.4	F56F11.4a	WBGene00018991	F56F11.4a		F56F11.4	58	58	1212	1211	1	0.99917	100
707	mv_F56F11.4	F56F11.4a	WBGene00018991	F56F11.4b		F56F11.4	58	58	1212	1211	1	0.99917	100
708	mv_F56F11.4	F56F11.4b	WBGene00018991	F56F11.4a		F56F11.4	58	58	1212	1211	1	0.99917	100
709	mv_F56F11.4	F56F11.4b	WBGene00018991	F56F11.4b		F56F11.4	58	58	1212	1211	1	0.99917	100
710	mv_CAA48207	F36H1.4d.2	WBGene00002992	F36H1.4e	lin-3	F36H1.4	66	57	1366	1170	0.86364	0.85652	100
711	mv_CAA48207	F36H1.4d.1	WBGene00002992	F36H1.4e	lin-3	F36H1.4	66	57	1366	1170	0.86364	0.85652	100
712	mv_B0286.4	B0286.4a.2	WBGene00003825	B0286.4c.1	ntl-2	B0286.4	63	57	1312	1160	0.90476	0.88415	100
713	mv_B0286.4	B0286.4c.4	WBGene00003825	B0286.4a.2	ntl-2	B0286.4	57	57	1181	1160	1	0.98222	100
714	mv_B0286.4	B0286.4c.4	WBGene00003825	B0286.4c.2	ntl-2	B0286.4	57	57	1181	1160	1	0.98222	100
715	mv_B0286.4	B0286.4c.1	WBGene00003825	B0286.4c.1	ntl-2	B0286.4	57	57	1181	1180	1	0.99915	100
716	mv_B0286.4	B0286.4c.2	WBGene00003825	B0286.4c.1	ntl-2	B0286.4	64	57	1332	1160	0.89063	0.87087	100
717	mv_B0286.4	B0286.4c.4	WBGene00003825	B0286.4a.1	ntl-2	B0286.4	57	57	1181	1160	1	0.98222	100
718	mv_B0286.4	B0286.4a.1	WBGene00003825	B0286.4c.1	ntl-2	B0286.4	63	57	1312	1160	0.90476	0.88415	100
719	mv_B0286.4	B0286.4c.1	WBGene00003825	B0286.4a.1	ntl-2	B0286.4	57	57	1181	1160	1	0.98222	100
720	mv_B0286.4	B0286.4c.1	WBGene00003825	B0286.4a.2	ntl-2	B0286.4	57	57	1181	1160	1	0.98222	100
721	mv_B0286.4	B0286.4a.1	WBGene00003825	B0286.4c.4	ntl-2	B0286.4	63	57	1312	1160	0.90476	0.88415	100
722	mv_B0286.4	B0286.4c.4	WBGene00003825	B0286.4c.1	ntl-2	B0286.4	57	57	1181	1180	1	0.99915	100
723	mv_B0286.4	B0286.4c.4	WBGene00003825	B0286.4c.4	ntl-2	B0286.4	57	57	1181	1180	1	0.99915	100
724	mv_B0286.4	B0286.4c.2	WBGene00003825	B0286.4c.4	ntl-2	B0286.4	64	57	1332	1160	0.89063	0.87087	100
725	mv_B0286.4	B0286.4c.1	WBGene00003825	B0286.4c.2	ntl-2	B0286.4	57	57	1181	1160	1	0.98222	100
726	mv_B0286.4	B0286.4a.2	WBGene00003825	B0286.4c.4	ntl-2	B0286.4	63	57	1312	1160	0.90476	0.88415	100
727	mv_B0286.4	B0286.4c.1	WBGene00003825	B0286.4c.4	ntl-2	B0286.4	57	57	1181	1180	1	0.99915	100
728	mv_F42G8.3	F42G8.3a	WBGene00004056	F42G8.3b	pmk-2	F42G8.3	59	57	1237	1137	0.9661	0.91916	100
729	mv_T13A10.11	T13A10.11b.2	WBGene00006416	T13A10.11b.2	sams-5	T13A10.11	57	57	1181	1180	1	0.99915	100
730	mv_T13A10.11	T13A10.11a.1	WBGene00006416	T13A10.11b.1	sams-5	T13A10.11	57	57	1192	1172	1	0.98322	100
731	mv_T13A10.11	T13A10.11a.2	WBGene00006416	T13A10.11a.2	sams-5	T13A10.11	57	57	1192	1191	1	0.99916	100
732	mv_T13A10.11	T13A10.11b.1	WBGene00006416	T13A10.11a.2	sams-5	T13A10.11	64	57	1338	1172	0.89063	0.87593	100
733	mv_T13A10.11	T13A10.11a.2	WBGene00006416	T13A10.11a.1	sams-5	T13A10.11	57	57	1192	1191	1	0.99916	100
734	mv_T13A10.11	T13A10.11b.2	WBGene00006416	T13A10.11a.1	sams-5	T13A10.11	57	57	1181	1160	1	0.98222	100
735	mv_T13A10.11	T13A10.11b.2	WBGene00006416	T13A10.11b.1	sams-5	T13A10.11	57	57	1181	1141	1	0.96613	100
736	mv_T13A10.11	T13A10.11b.3	WBGene00006416	T13A10.11b.1	sams-5	T13A10.11	57	57	1193	1169	1	0.97988	100
737	mv_T13A10.11	T13A10.11a.2	WBGene00006416	T13A10.11b.3	sams-5	T13A10.11	57	57	1192	1173	1	0.98406	100
738	mv_T13A10.11	T13A10.11b.3	WBGene00006416	T13A10.11a.2	sams-5	T13A10.11	57	57	1193	1173	1	0.98324	100
739	mv_T13A10.11	T13A10.11a.2	WBGene00006416	T13A10.11b.1	sams-5	T13A10.11	57	57	1192	1172	1	0.98322	100
740	mv_T13A10.11	T13A10.11b.1	WBGene00006416	T13A10.11b.3	sams-5	T13A10.11	64	57	1338	1169	0.89063	0.87369	100
741	mv_T13A10.11	T13A10.11b.3	WBGene00006416	T13A10.11a.1	sams-5	T13A10.11	57	57	1193	1173	1	0.98324	100
742	mv_T13A10.11	T13A10.11b.2	WBGene00006416	T13A10.11a.2	sams-5	T13A10.11	57	57	1181	1160	1	0.98222	100
743	mv_T13A10.11	T13A10.11a.1	WBGene00006416	T13A10.11a.2	sams-5	T13A10.11	57	57	1192	1191	1	0.99916	100
744	mv_T13A10.11	T13A10.11a.1	WBGene00006416	T13A10.11b.3	sams-5	T13A10.11	57	57	1192	1173	1	0.98406	100
745	mv_T13A10.11	T13A10.11b.3	WBGene00006416	T13A10.11b.3	sams-5	T13A10.11	57	57	1193	1192	1	0.99916	100
746	mv_T13A10.11	T13A10.11b.1	WBGene00006416	T13A10.11a.1	sams-5	T13A10.11	64	57	1338	1172	0.89063	0.87593	100
747	mv_T13A10.11	T13A10.11a.1	WBGene00006416	T13A10.11a.1	sams-5	T13A10.11	57	57	1192	1191	1	0.99916	100
748	mv_T13A10.11	T13A10.11b.2	WBGene00006416	T13A10.11b.3	sams-5	T13A10.11	57	57	1181	1142	1	0.96698	100
749	mv_C06E7.1	C06E7.1a	WBGene00015538	C06E7.1a	sams-3	C06E7.1	57	57	1192	1191	1	0.99916	100
750	mv_T01D1.2b	T01D1.2d.2	WBGene00001340	T01D1.2f.2	etr-1	T01D1.2	56	56	1167	1128	1	0.96658	100
751	mv_T01D1.2b	T01D1.2d.3	WBGene00001340	T01D1.2f.2	etr-1	T01D1.2	56	56	1167	1128	1	0.96658	100
752	mv_T01D1.2b	T01D1.2d.3	WBGene00001340	T01D1.2e.3	etr-1	T01D1.2	56	56	1167	1147	1	0.98286	100
753	mv_T01D1.2b	T01D1.2d.1	WBGene00001340	T01D1.2f.1	etr-1	T01D1.2	56	56	1167	1128	1	0.96658	100
754	mv_T01D1.2b	T01D1.2d.5	WBGene00001340	T01D1.2e.3	etr-1	T01D1.2	56	56	1167	1147	1	0.98286	100
755	mv_T01D1.2b	T01D1.2d.5	WBGene00001340	T01D1.2f.2	etr-1	T01D1.2	56	56	1167	1128	1	0.96658	100
756	mv_T01D1.2b	T01D1.2d.2	WBGene00001340	T01D1.2e.1	etr-1	T01D1.2	56	56	1167	1147	1	0.98286	100
757	mv_T01D1.2b	T01D1.2d.5	WBGene00001340	T01D1.2d.1	etr-1	T01D1.2	56	56	1167	1165	1	0.99829	100
758	mv_T01D1.2b	T01D1.2d.5	WBGene00001340	T01D1.2e.1	etr-1	T01D1.2	56	56	1167	1147	1	0.98286	100
759	mv_T01D1.2b	T01D1.2d.4	WBGene00001340	T01D1.2e.1	etr-1	T01D1.2	56	56	1167	1147	1	0.98286	100
760	mv_T01D1.2b	T01D1.2d.3	WBGene00001340	T01D1.2e.1	etr-1	T01D1.2	56	56	1167	1147	1	0.98286	100
761	mv_T01D1.2b	T01D1.2f.2	WBGene00001340	T01D1.2d.5	etr-1	T01D1.2	64	56	1326	1128	0.875	0.85068	100
762	mv_T01D1.2b	T01D1.2d.2	WBGene00001340	T01D1.2d.1	etr-1	T01D1.2	56	56	1167	1165	1	0.99829	100
763	mv_T01D1.2b	T01D1.2d.1	WBGene00001340	T01D1.2e.1	etr-1	T01D1.2	56	56	1167	1147	1	0.98286	100
764	mv_T01D1.2b	T01D1.2d.4	WBGene00001340	T01D1.2f.2	etr-1	T01D1.2	56	56	1167	1128	1	0.96658	100
765	mv_T01D1.2b	T01D1.2f.4	WBGene00001340	T01D1.2d.1	etr-1	T01D1.2	64	56	1326	1128	0.875	0.85068	100
766	mv_T01D1.2b	T01D1.2d.1	WBGene00001340	T01D1.2f.2	etr-1	T01D1.2	56	56	1167	1128	1	0.96658	100
767	mv_T01D1.2b	T01D1.2d.2	WBGene00001340	T01D1.2d.5	etr-1	T01D1.2	56	56	1167	1165	1	0.99829	100
768	mv_T01D1.2b	T01D1.2d.4	WBGene00001340	T01D1.2f.4	etr-1	T01D1.2	56	56	1167	1128	1	0.96658	100
769	mv_T01D1.2b	T01D1.2d.4	WBGene00001340	T01D1.2d.5	etr-1	T01D1.2	56	56	1167	1165	1	0.99829	100
770	mv_T01D1.2b	T01D1.2d.2	WBGene00001340	T01D1.2d.3	etr-1	T01D1.2	56	56	1167	1165	1	0.99829	100
771	mv_T01D1.2b	T01D1.2d.1	WBGene00001340	T01D1.2e.5	etr-1	T01D1.2	56	56	1167	1147	1	0.98286	100
772	mv_T01D1.2b	T01D1.2d.4	WBGene00001340	T01D1.2e.2	etr-1	T01D1.2	56	56	1167	1147	1	0.98286	100
773	mv_T01D1.2b	T01D1.2f.5	WBGene00001340	T01D1.2d.5	etr-1	T01D1.2	64	56	1326	1128	0.875	0.85068	100
774	mv_T01D1.2b	T01D1.2d.4	WBGene00001340	T01D1.2e.5	etr-1	T01D1.2	56	56	1167	1147	1	0.98286	100
775	mv_T01D1.2b	T01D1.2f.4	WBGene00001340	T01D1.2d.2	etr-1	T01D1.2	64	56	1326	1128	0.875	0.85068	100
776	mv_T01D1.2b	T01D1.2d.3	WBGene00001340	T01D1.2e.5	etr-1	T01D1.2	56	56	1167	1147	1	0.98286	100
777	mv_T01D1.2b	T01D1.2f.4	WBGene00001340	T01D1.2d.4	etr-1	T01D1.2	64	56	1326	1128	0.875	0.85068	100
778	mv_T01D1.2b	T01D1.2d.5	WBGene00001340	T01D1.2e.5	etr-1	T01D1.2	56	56	1167	1147	1	0.98286	100
779	mv_T01D1.2b	T01D1.2d.3	WBGene00001340	T01D1.2d.1	etr-1	T01D1.2	56	56	1167	1165	1	0.99829	100
780	mv_T01D1.2b	T01D1.2d.5	WBGene00001340	T01D1.2d.5	etr-1	T01D1.2	56	56	1167	1165	1	0.99829	100
781	mv_T01D1.2b	T01D1.2f.2	WBGene00001340	T01D1.2d.1	etr-1	T01D1.2	64	56	1326	1128	0.875	0.85068	100
782	mv_T01D1.2b	T01D1.2d.2	WBGene00001340	T01D1.2e.5	etr-1	T01D1.2	56	56	1167	1147	1	0.98286	100
783	mv_T01D1.2b	T01D1.2d.4	WBGene00001340	T01D1.2e.3	etr-1	T01D1.2	56	56	1167	1147	1	0.98286	100
784	mv_T01D1.2b	T01D1.2d.5	WBGene00001340	T01D1.2d.2	etr-1	T01D1.2	56	56	1167	1165	1	0.99829	100
785	mv_T01D1.2b	T01D1.2f.5	WBGene00001340	T01D1.2d.1	etr-1	T01D1.2	64	56	1326	1128	0.875	0.85068	100
786	mv_T01D1.2b	T01D1.2f.1	WBGene00001340	T01D1.2d.2	etr-1	T01D1.2	64	56	1326	1128	0.875	0.85068	100
787	mv_T01D1.2b	T01D1.2d.3	WBGene00001340	T01D1.2e.2	etr-1	T01D1.2	56	56	1167	1147	1	0.98286	100
788	mv_T01D1.2b	T01D1.2d.1	WBGene00001340	T01D1.2f.3	etr-1	T01D1.2	56	56	1167	1128	1	0.96658	100
789	mv_T01D1.2b	T01D1.2d.4	WBGene00001340	T01D1.2f.1	etr-1	T01D1.2	56	56	1167	1128	1	0.96658	100
790	mv_T01D1.2b	T01D1.2d.5	WBGene00001340	T01D1.2f.3	etr-1	T01D1.2	56	56	1167	1128	1	0.96658	100
791	mv_T01D1.2b	T01D1.2f.3	WBGene00001340	T01D1.2d.1	etr-1	T01D1.2	64	56	1326	1128	0.875	0.85068	100
792	mv_T01D1.2b	T01D1.2d.1	WBGene00001340	T01D1.2d.5	etr-1	T01D1.2	56	56	1167	1165	1	0.99829	100
793	mv_T01D1.2b	T01D1.2f.4	WBGene00001340	T01D1.2d.5	etr-1	T01D1.2	64	56	1326	1128	0.875	0.85068	100
794	mv_T01D1.2b	T01D1.2d.4	WBGene00001340	T01D1.2d.1	etr-1	T01D1.2	56	56	1167	1165	1	0.99829	100
795	mv_T01D1.2b	T01D1.2d.2	WBGene00001340	T01D1.2f.1	etr-1	T01D1.2	56	56	1167	1128	1	0.96658	100
796	mv_T01D1.2b	T01D1.2f.1	WBGene00001340	T01D1.2d.1	etr-1	T01D1.2	64	56	1326	1128	0.875	0.85068	100
797	mv_T01D1.2b	T01D1.2d.2	WBGene00001340	T01D1.2f.3	etr-1	T01D1.2	56	56	1167	1128	1	0.96658	100
798	mv_T01D1.2b	T01D1.2d.4	WBGene00001340	T01D1.2f.3	etr-1	T01D1.2	56	56	1167	1128	1	0.96658	100
799	mv_T01D1.2b	T01D1.2d.3	WBGene00001340	T01D1.2e.4	etr-1	T01D1.2	56	56	1167	1147	1	0.98286	100
800	mv_T01D1.2b	T01D1.2d.3	WBGene00001340	T01D1.2f.4	etr-1	T01D1.2	56	56	1167	1128	1	0.96658	100
801	mv_T01D1.2b	T01D1.2f.5	WBGene00001340	T01D1.2d.3	etr-1	T01D1.2	64	56	1326	1128	0.875	0.85068	100
802	mv_T01D1.2b	T01D1.2f.3	WBGene00001340	T01D1.2d.3	etr-1	T01D1.2	64	56	1326	1128	0.875	0.85068	100
803	mv_T01D1.2b	T01D1.2d.3	WBGene00001340	T01D1.2f.3	etr-1	T01D1.2	56	56	1167	1128	1	0.96658	100
804	mv_T01D1.2b	T01D1.2d.2	WBGene00001340	T01D1.2e.2	etr-1	T01D1.2	56	56	1167	1147	1	0.98286	100
805	mv_T01D1.2b	T01D1.2f.2	WBGene00001340	T01D1.2d.4	etr-1	T01D1.2	64	56	1326	1128	0.875	0.85068	100
806	mv_T01D1.2b	T01D1.2d.5	WBGene00001340	T01D1.2d.4	etr-1	T01D1.2	56	56	1167	1165	1	0.99829	100
807	mv_T01D1.2b	T01D1.2d.3	WBGene00001340	T01D1.2f.1	etr-1	T01D1.2	56	56	1167	1128	1	0.96658	100
808	mv_T01D1.2b	T01D1.2d.3	WBGene00001340	T01D1.2f.5	etr-1	T01D1.2	56	56	1167	1128	1	0.96658	100
809	mv_T01D1.2b	T01D1.2f.1	WBGene00001340	T01D1.2d.5	etr-1	T01D1.2	64	56	1326	1128	0.875	0.85068	100
810	mv_T01D1.2b	T01D1.2d.2	WBGene00001340	T01D1.2e.3	etr-1	T01D1.2	56	56	1167	1147	1	0.98286	100
811	mv_T01D1.2b	T01D1.2f.4	WBGene00001340	T01D1.2d.3	etr-1	T01D1.2	64	56	1326	1128	0.875	0.85068	100
812	mv_T01D1.2b	T01D1.2d.1	WBGene00001340	T01D1.2e.2	etr-1	T01D1.2	56	56	1167	1147	1	0.98286	100
813	mv_T01D1.2b	T01D1.2f.1	WBGene00001340	T01D1.2d.4	etr-1	T01D1.2	64	56	1326	1128	0.875	0.85068	100
814	mv_T01D1.2b	T01D1.2d.5	WBGene00001340	T01D1.2e.2	etr-1	T01D1.2	56	56	1167	1147	1	0.98286	100
815	mv_T01D1.2b	T01D1.2d.5	WBGene00001340	T01D1.2f.1	etr-1	T01D1.2	56	56	1167	1128	1	0.96658	100
816	mv_T01D1.2b	T01D1.2d.1	WBGene00001340	T01D1.2d.1	etr-1	T01D1.2	56	56	1167	1165	1	0.99829	100
817	mv_T01D1.2b	T01D1.2d.1	WBGene00001340	T01D1.2f.4	etr-1	T01D1.2	56	56	1167	1128	1	0.96658	100
818	mv_T01D1.2b	T01D1.2d.3	WBGene00001340	T01D1.2d.4	etr-1	T01D1.2	56	56	1167	1165	1	0.99829	100
819	mv_T01D1.2b	T01D1.2d.3	WBGene00001340	T01D1.2d.3	etr-1	T01D1.2	56	56	1167	1165	1	0.99829	100
820	mv_T01D1.2b	T01D1.2d.1	WBGene00001340	T01D1.2e.3	etr-1	T01D1.2	56	56	1167	1147	1	0.98286	100
821	mv_T01D1.2b	T01D1.2d.4	WBGene00001340	T01D1.2f.5	etr-1	T01D1.2	56	56	1167	1128	1	0.96658	100
822	mv_T01D1.2b	T01D1.2d.1	WBGene00001340	T01D1.2d.2	etr-1	T01D1.2	56	56	1167	1165	1	0.99829	100
823	mv_T01D1.2b	T01D1.2d.4	WBGene00001340	T01D1.2d.2	etr-1	T01D1.2	56	56	1167	1165	1	0.99829	100
824	mv_T01D1.2b	T01D1.2f.2	WBGene00001340	T01D1.2d.3	etr-1	T01D1.2	64	56	1326	1128	0.875	0.85068	100
825	mv_T01D1.2b	T01D1.2f.5	WBGene00001340	T01D1.2d.4	etr-1	T01D1.2	64	56	1326	1128	0.875	0.85068	100
826	mv_T01D1.2b	T01D1.2d.2	WBGene00001340	T01D1.2d.4	etr-1	T01D1.2	56	56	1167	1165	1	0.99829	100
827	mv_T01D1.2b	T01D1.2d.4	WBGene00001340	T01D1.2d.4	etr-1	T01D1.2	56	56	1167	1165	1	0.99829	100
828	mv_T01D1.2b	T01D1.2d.2	WBGene00001340	T01D1.2e.4	etr-1	T01D1.2	56	56	1167	1147	1	0.98286	100
829	mv_T01D1.2b	T01D1.2d.4	WBGene00001340	T01D1.2e.4	etr-1	T01D1.2	56	56	1167	1147	1	0.98286	100
830	mv_T01D1.2b	T01D1.2d.5	WBGene00001340	T01D1.2e.4	etr-1	T01D1.2	56	56	1167	1147	1	0.98286	100
831	mv_T01D1.2b	T01D1.2f.3	WBGene00001340	T01D1.2d.4	etr-1	T01D1.2	64	56	1326	1128	0.875	0.85068	100
832	mv_T01D1.2b	T01D1.2d.2	WBGene00001340	T01D1.2d.2	etr-1	T01D1.2	56	56	1167	1165	1	0.99829	100
833	mv_T01D1.2b	T01D1.2d.5	WBGene00001340	T01D1.2f.4	etr-1	T01D1.2	56	56	1167	1128	1	0.96658	100
834	mv_T01D1.2b	T01D1.2d.3	WBGene00001340	T01D1.2d.5	etr-1	T01D1.2	56	56	1167	1165	1	0.99829	100
835	mv_T01D1.2b	T01D1.2f.5	WBGene00001340	T01D1.2d.2	etr-1	T01D1.2	64	56	1326	1128	0.875	0.85068	100
836	mv_T01D1.2b	T01D1.2d.1	WBGene00001340	T01D1.2e.4	etr-1	T01D1.2	56	56	1167	1147	1	0.98286	100
837	mv_T01D1.2b	T01D1.2d.1	WBGene00001340	T01D1.2d.3	etr-1	T01D1.2	56	56	1167	1165	1	0.99829	100
838	mv_T01D1.2b	T01D1.2d.4	WBGene00001340	T01D1.2d.3	etr-1	T01D1.2	56	56	1167	1165	1	0.99829	100
839	mv_T01D1.2b	T01D1.2d.2	WBGene00001340	T01D1.2f.4	etr-1	T01D1.2	56	56	1167	1128	1	0.96658	100
840	mv_T01D1.2b	T01D1.2d.3	WBGene00001340	T01D1.2d.2	etr-1	T01D1.2	56	56	1167	1165	1	0.99829	100
841	mv_T01D1.2b	T01D1.2f.3	WBGene00001340	T01D1.2d.2	etr-1	T01D1.2	64	56	1326	1128	0.875	0.85068	100
842	mv_T01D1.2b	T01D1.2f.1	WBGene00001340	T01D1.2d.3	etr-1	T01D1.2	64	56	1326	1128	0.875	0.85068	100
843	mv_T01D1.2b	T01D1.2d.5	WBGene00001340	T01D1.2f.5	etr-1	T01D1.2	56	56	1167	1128	1	0.96658	100
844	mv_T01D1.2b	T01D1.2f.2	WBGene00001340	T01D1.2d.2	etr-1	T01D1.2	64	56	1326	1128	0.875	0.85068	100
845	mv_T01D1.2b	T01D1.2d.1	WBGene00001340	T01D1.2d.4	etr-1	T01D1.2	56	56	1167	1165	1	0.99829	100
846	mv_T01D1.2b	T01D1.2d.5	WBGene00001340	T01D1.2d.3	etr-1	T01D1.2	56	56	1167	1165	1	0.99829	100
847	mv_T01D1.2b	T01D1.2f.3	WBGene00001340	T01D1.2d.5	etr-1	T01D1.2	64	56	1326	1128	0.875	0.85068	100
848	mv_T01D1.2b	T01D1.2d.2	WBGene00001340	T01D1.2f.5	etr-1	T01D1.2	56	56	1167	1128	1	0.96658	100
849	mv_T01D1.2b	T01D1.2d.1	WBGene00001340	T01D1.2f.5	etr-1	T01D1.2	56	56	1167	1128	1	0.96658	100
850	mv_B0286.4	B0286.4c.1	WBGene00003825	B0286.4c.3	ntl-2	B0286.4	57	56	1181	1153	0.98246	0.97629	100
851	mv_B0286.4	B0286.4c.1	WBGene00003825	B0286.4d.2	ntl-2	B0286.4	57	56	1181	1153	0.98246	0.97629	100
852	mv_B0286.4	B0286.4c.4	WBGene00003825	B0286.4d.2	ntl-2	B0286.4	57	56	1181	1153	0.98246	0.97629	100
853	mv_B0286.4	B0286.4c.4	WBGene00003825	B0286.4c.3	ntl-2	B0286.4	57	56	1181	1153	0.98246	0.97629	100
854	mv_F42G8.3	F42G8.3b	WBGene00004056	F42G8.3a	pmk-2	F42G8.3	56	56	1171	1137	1	0.97096	100
855	mv_F42G8.3	F42G8.3b	WBGene00004056	F42G8.3b	pmk-2	F42G8.3	56	56	1171	1170	1	0.99915	100
856	mv_T13A10.11	T13A10.11a.2	WBGene00006416	T13A10.11b.2	sams-5	T13A10.11	57	56	1192	1160	0.98246	0.97315	100
857	mv_T13A10.11	T13A10.11a.1	WBGene00006416	T13A10.11b.2	sams-5	T13A10.11	57	56	1192	1160	0.98246	0.97315	100
858	mv_T13A10.11	T13A10.11b.3	WBGene00006416	T13A10.11b.2	sams-5	T13A10.11	57	56	1193	1142	0.98246	0.95725	100
859	mv_T13A10.11	T13A10.11b.1	WBGene00006416	T13A10.11b.2	sams-5	T13A10.11	64	56	1338	1141	0.875	0.85277	100
860	mv_F33D11.10	F33D11.10	WBGene00018007	F33D11.10		F33D11.10	57	56	1177	1176	0.98246	0.99915	100
861	mv_Y54G2A.u	Y54G2A.17a.1	WBGene00021882	Y54G2A.17a.2		Y54G2A.17	56	56	1165	1157	1	0.99313	100
862	mv_Y54G2A.u	Y54G2A.17b	WBGene00021882	Y54G2A.17b		Y54G2A.17	56	56	1165	1157	1	0.99313	100
863	mv_Y54G2A.u	Y54G2A.17b	WBGene00021882	Y54G2A.17a.2		Y54G2A.17	56	56	1165	1157	1	0.99313	100
864	mv_Y54G2A.u	Y54G2A.17a.2	WBGene00021882	Y54G2A.17a.2		Y54G2A.17	56	56	1165	1157	1	0.99313	100
865	mv_Y54G2A.u	Y54G2A.17a.2	WBGene00021882	Y54G2A.17b		Y54G2A.17	56	56	1165	1157	1	0.99313	100
866	mv_Y54G2A.u	Y54G2A.17b	WBGene00021882	Y54G2A.17a.1		Y54G2A.17	56	56	1165	1157	1	0.99313	100
867	mv_Y54G2A.u	Y54G2A.17a.1	WBGene00021882	Y54G2A.17a.1		Y54G2A.17	56	56	1165	1157	1	0.99313	100
868	mv_Y54G2A.u	Y54G2A.17a.2	WBGene00021882	Y54G2A.17a.1		Y54G2A.17	56	56	1165	1157	1	0.99313	100
869	mv_Y54G2A.u	Y54G2A.17a.1	WBGene00021882	Y54G2A.17b		Y54G2A.17	56	56	1165	1157	1	0.99313	100
870	mv_T01D1.2b	T01D1.2e.3	WBGene00001340	T01D1.2d.1	etr-1	T01D1.2	63	55	1320	1147	0.87302	0.86894	100
871	mv_T01D1.2b	T01D1.2e.2	WBGene00001340	T01D1.2d.1	etr-1	T01D1.2	63	55	1320	1147	0.87302	0.86894	100
872	mv_T01D1.2b	T01D1.2e.3	WBGene00001340	T01D1.2d.2	etr-1	T01D1.2	63	55	1320	1147	0.87302	0.86894	100
873	mv_T01D1.2b	T01D1.2e.3	WBGene00001340	T01D1.2d.5	etr-1	T01D1.2	63	55	1320	1147	0.87302	0.86894	100
874	mv_T01D1.2b	T01D1.2e.4	WBGene00001340	T01D1.2d.4	etr-1	T01D1.2	63	55	1320	1147	0.87302	0.86894	100
875	mv_T01D1.2b	T01D1.2e.2	WBGene00001340	T01D1.2d.2	etr-1	T01D1.2	63	55	1320	1147	0.87302	0.86894	100
876	mv_T01D1.2b	T01D1.2e.5	WBGene00001340	T01D1.2d.5	etr-1	T01D1.2	63	55	1320	1147	0.87302	0.86894	100
877	mv_T01D1.2b	T01D1.2e.2	WBGene00001340	T01D1.2d.4	etr-1	T01D1.2	63	55	1320	1147	0.87302	0.86894	100
878	mv_T01D1.2b	T01D1.2e.1	WBGene00001340	T01D1.2d.4	etr-1	T01D1.2	63	55	1320	1147	0.87302	0.86894	100
879	mv_T01D1.2b	T01D1.2e.1	WBGene00001340	T01D1.2d.1	etr-1	T01D1.2	63	55	1320	1147	0.87302	0.86894	100
880	mv_T01D1.2b	T01D1.2e.2	WBGene00001340	T01D1.2d.5	etr-1	T01D1.2	63	55	1320	1147	0.87302	0.86894	100
881	mv_T01D1.2b	T01D1.2e.1	WBGene00001340	T01D1.2d.3	etr-1	T01D1.2	63	55	1320	1147	0.87302	0.86894	100
882	mv_T01D1.2b	T01D1.2e.1	WBGene00001340	T01D1.2d.5	etr-1	T01D1.2	63	55	1320	1147	0.87302	0.86894	100
883	mv_T01D1.2b	T01D1.2e.5	WBGene00001340	T01D1.2d.1	etr-1	T01D1.2	63	55	1320	1147	0.87302	0.86894	100
884	mv_T01D1.2b	T01D1.2e.4	WBGene00001340	T01D1.2d.1	etr-1	T01D1.2	63	55	1320	1147	0.87302	0.86894	100
885	mv_T01D1.2b	T01D1.2e.4	WBGene00001340	T01D1.2d.5	etr-1	T01D1.2	63	55	1320	1147	0.87302	0.86894	100
886	mv_T01D1.2b	T01D1.2e.4	WBGene00001340	T01D1.2d.3	etr-1	T01D1.2	63	55	1320	1147	0.87302	0.86894	100
887	mv_T01D1.2b	T01D1.2e.1	WBGene00001340	T01D1.2d.2	etr-1	T01D1.2	63	55	1320	1147	0.87302	0.86894	100
888	mv_T01D1.2b	T01D1.2e.3	WBGene00001340	T01D1.2d.3	etr-1	T01D1.2	63	55	1320	1147	0.87302	0.86894	100
889	mv_T01D1.2b	T01D1.2e.4	WBGene00001340	T01D1.2d.2	etr-1	T01D1.2	63	55	1320	1147	0.87302	0.86894	100
890	mv_T01D1.2b	T01D1.2e.3	WBGene00001340	T01D1.2d.4	etr-1	T01D1.2	63	55	1320	1147	0.87302	0.86894	100
891	mv_T01D1.2b	T01D1.2e.5	WBGene00001340	T01D1.2d.4	etr-1	T01D1.2	63	55	1320	1147	0.87302	0.86894	100
892	mv_T01D1.2b	T01D1.2e.5	WBGene00001340	T01D1.2d.3	etr-1	T01D1.2	63	55	1320	1147	0.87302	0.86894	100
893	mv_T01D1.2b	T01D1.2e.5	WBGene00001340	T01D1.2d.2	etr-1	T01D1.2	63	55	1320	1147	0.87302	0.86894	100
894	mv_T01D1.2b	T01D1.2e.2	WBGene00001340	T01D1.2d.3	etr-1	T01D1.2	63	55	1320	1147	0.87302	0.86894	100
895	mv_C39E6.1	C39E6.1.2	WBGene00003056	C39E6.1.2	lon-2	C39E6.1	55	55	1153	1150	1	0.9974	100
896	mv_C39E6.1	C39E6.1.1	WBGene00003056	C39E6.1.2	lon-2	C39E6.1	55	55	1153	1150	1	0.9974	100
897	mv_C39E6.1	C39E6.1.1	WBGene00003056	C39E6.1.1	lon-2	C39E6.1	55	55	1153	1150	1	0.9974	100
898	mv_C39E6.1	C39E6.1.2	WBGene00003056	C39E6.1.1	lon-2	C39E6.1	55	55	1153	1150	1	0.9974	100
899	mv_AAA85118	Y54E10BL.6	WBGene00003186	Y54E10BL.6	mek-2	Y54E10BL.6	55	55	1140	1139	1	0.99912	100
900	mv_ZC328.4	ZC328.4	WBGene00004721	ZC328.4	san-1	ZC328.4	55	55	1149	1148	1	0.99913	100
901	mv_T19E7.2	T19E7.2c.3	WBGene00004804	T19E7.2a	skn-1	T19E7.2	55	55	1138	1135	1	0.99736	100
902	mv_T19E7.2	T19E7.2c.2	WBGene00004804	T19E7.2c.1	skn-1	T19E7.2	55	55	1138	1135	1	0.99736	100
903	mv_T19E7.2	T19E7.2c.4	WBGene00004804	T19E7.2c.4	skn-1	T19E7.2	55	55	1138	1135	1	0.99736	100
904	mv_T19E7.2	T19E7.2a	WBGene00004804	T19E7.2c.2	skn-1	T19E7.2	55	55	1138	1135	1	0.99736	100
905	mv_T19E7.2	T19E7.2c.3	WBGene00004804	T19E7.2c.3	skn-1	T19E7.2	55	55	1138	1135	1	0.99736	100
906	mv_T19E7.2	T19E7.2a	WBGene00004804	T19E7.2c.4	skn-1	T19E7.2	55	55	1138	1135	1	0.99736	100
907	mv_T19E7.2	T19E7.2a	WBGene00004804	T19E7.2c.3	skn-1	T19E7.2	55	55	1138	1135	1	0.99736	100
908	mv_T19E7.2	T19E7.2c.1	WBGene00004804	T19E7.2c.2	skn-1	T19E7.2	55	55	1138	1135	1	0.99736	100
909	mv_T19E7.2	T19E7.2c.4	WBGene00004804	T19E7.2c.2	skn-1	T19E7.2	55	55	1138	1135	1	0.99736	100
910	mv_T19E7.2	T19E7.2c.1	WBGene00004804	T19E7.2c.4	skn-1	T19E7.2	55	55	1138	1135	1	0.99736	100
911	mv_T19E7.2	T19E7.2c.2	WBGene00004804	T19E7.2c.4	skn-1	T19E7.2	55	55	1138	1135	1	0.99736	100
912	mv_T19E7.2	T19E7.2c.2	WBGene00004804	T19E7.2c.3	skn-1	T19E7.2	55	55	1138	1135	1	0.99736	100
913	mv_T19E7.2	T19E7.2c.4	WBGene00004804	T19E7.2a	skn-1	T19E7.2	55	55	1138	1135	1	0.99736	100
914	mv_T19E7.2	T19E7.2a	WBGene00004804	T19E7.2a	skn-1	T19E7.2	55	55	1138	1135	1	0.99736	100
915	mv_T19E7.2	T19E7.2c.1	WBGene00004804	T19E7.2c.3	skn-1	T19E7.2	55	55	1138	1135	1	0.99736	100
916	mv_T19E7.2	T19E7.2c.1	WBGene00004804	T19E7.2c.1	skn-1	T19E7.2	55	55	1138	1135	1	0.99736	100
917	mv_T19E7.2	T19E7.2c.2	WBGene00004804	T19E7.2c.2	skn-1	T19E7.2	55	55	1138	1135	1	0.99736	100
918	mv_T19E7.2	T19E7.2c.2	WBGene00004804	T19E7.2a	skn-1	T19E7.2	55	55	1138	1135	1	0.99736	100
919	mv_T19E7.2	T19E7.2c.3	WBGene00004804	T19E7.2c.4	skn-1	T19E7.2	55	55	1138	1135	1	0.99736	100
920	mv_T19E7.2	T19E7.2c.3	WBGene00004804	T19E7.2c.2	skn-1	T19E7.2	55	55	1138	1135	1	0.99736	100
921	mv_T19E7.2	T19E7.2c.4	WBGene00004804	T19E7.2c.1	skn-1	T19E7.2	55	55	1138	1135	1	0.99736	100
922	mv_T19E7.2	T19E7.2a	WBGene00004804	T19E7.2c.1	skn-1	T19E7.2	55	55	1138	1135	1	0.99736	100
923	mv_T19E7.2	T19E7.2c.1	WBGene00004804	T19E7.2a	skn-1	T19E7.2	55	55	1138	1135	1	0.99736	100
924	mv_T19E7.2	T19E7.2c.3	WBGene00004804	T19E7.2c.1	skn-1	T19E7.2	55	55	1138	1135	1	0.99736	100
925	mv_T19E7.2	T19E7.2c.4	WBGene00004804	T19E7.2c.3	skn-1	T19E7.2	55	55	1138	1135	1	0.99736	100
926	mv_F09G8.3	F09G8.3	WBGene00017319	F09G8.3	mrps-9	F09G8.3	56	55	1156	1155	0.98214	0.99913	100
927	mv_F39H2.2	F39H2.2a	WBGene00000890	F39H2.2a	sig-7	F39H2.2	54	54	1129	1127	1	0.99823	100
928	mv_C41G7.2	C41G7.2	WBGene00002225	M01E11.6	klp-15	M01E11.6	83	54	1741	555	0.6506	0.31878	100
929	mv_C07D10.4	C07D10.4	WBGene00003526	C07D10.4	nas-7	C07D10.4	54	54	1126	1125	1	0.99911	100
930	mv_AAC36062	Y111B2A.15	WBGene00013737	Y111B2A.15	tpst-1	Y111B2A.15	54	54	1120	1119	1	0.99911	100
931	mv_C18A3.5	C18A3.5a	WBGene00015943	C18A3.5b	tiar-1	C18A3.5	58	54	1204	1088	0.93103	0.90365	100
932	mv_C18A3.5	C18A3.5f	WBGene00015943	C18A3.5b	tiar-1	C18A3.5	58	54	1203	1087	0.93103	0.90357	100
933	mv_T01D1.2b	T01D1.2f.2	WBGene00001340	T01D1.2g.3	etr-1	T01D1.2	64	53	1326	1085	0.82813	0.81825	100
934	mv_T01D1.2b	T01D1.2f.3	WBGene00001340	T01D1.2a.5	etr-1	T01D1.2	64	53	1326	1067	0.82813	0.80468	100
935	mv_T01D1.2b	T01D1.2b.4	WBGene00001340	T01D1.2e.3	etr-1	T01D1.2	63	53	1313	1045	0.84127	0.79589	100
936	mv_T01D1.2b	T01D1.2g.1	WBGene00001340	T01D1.2g.5	etr-1	T01D1.2	53	53	1101	1099	1	0.99818	100
937	mv_T01D1.2b	T01D1.2f.5	WBGene00001340	T01D1.2g.3	etr-1	T01D1.2	64	53	1326	1085	0.82813	0.81825	100
938	mv_T01D1.2b	T01D1.2g.1	WBGene00001340	T01D1.2f.2	etr-1	T01D1.2	53	53	1101	1085	1	0.98547	100
939	mv_T01D1.2b	T01D1.2g.5	WBGene00001340	T01D1.2a.5	etr-1	T01D1.2	53	53	1101	1081	1	0.98183	100
940	mv_T01D1.2b	T01D1.2g.5	WBGene00001340	T01D1.2g.5	etr-1	T01D1.2	53	53	1101	1099	1	0.99818	100
941	mv_T01D1.2b	T01D1.2a.3	WBGene00001340	T01D1.2e.1	etr-1	T01D1.2	63	53	1314	1066	0.84127	0.81126	100
942	mv_T01D1.2b	T01D1.2g.2	WBGene00001340	T01D1.2g.3	etr-1	T01D1.2	53	53	1101	1099	1	0.99818	100
943	mv_T01D1.2b	T01D1.2g.1	WBGene00001340	T01D1.2g.3	etr-1	T01D1.2	53	53	1101	1099	1	0.99818	100
944	mv_T01D1.2b	T01D1.2g.3	WBGene00001340	T01D1.2e.1	etr-1	T01D1.2	53	53	1101	1084	1	0.98456	100
945	mv_T01D1.2b	T01D1.2g.3	WBGene00001340	T01D1.2g.3	etr-1	T01D1.2	53	53	1101	1099	1	0.99818	100
946	mv_T01D1.2b	T01D1.2a.5	WBGene00001340	T01D1.2e.1	etr-1	T01D1.2	63	53	1314	1066	0.84127	0.81126	100
947	mv_T01D1.2b	T01D1.2a.4	WBGene00001340	T01D1.2e.1	etr-1	T01D1.2	63	53	1314	1066	0.84127	0.81126	100
948	mv_T01D1.2b	T01D1.2a.3	WBGene00001340	T01D1.2f.2	etr-1	T01D1.2	63	53	1314	1067	0.84127	0.81202	100
949	mv_T01D1.2b	T01D1.2b.4	WBGene00001340	T01D1.2g.5	etr-1	T01D1.2	63	53	1313	1060	0.84127	0.80731	100
950	mv_T01D1.2b	T01D1.2a.2	WBGene00001340	T01D1.2e.1	etr-1	T01D1.2	63	53	1314	1066	0.84127	0.81126	100
951	mv_T01D1.2b	T01D1.2g.4	WBGene00001340	T01D1.2f.2	etr-1	T01D1.2	53	53	1101	1085	1	0.98547	100
952	mv_T01D1.2b	T01D1.2a.1	WBGene00001340	T01D1.2e.1	etr-1	T01D1.2	63	53	1314	1066	0.84127	0.81126	100
953	mv_T01D1.2b	T01D1.2g.1	WBGene00001340	T01D1.2e.1	etr-1	T01D1.2	53	53	1101	1084	1	0.98456	100
954	mv_T01D1.2b	T01D1.2b.4	WBGene00001340	T01D1.2e.1	etr-1	T01D1.2	63	53	1313	1045	0.84127	0.79589	100
955	mv_T01D1.2b	T01D1.2g.5	WBGene00001340	T01D1.2g.3	etr-1	T01D1.2	53	53	1101	1099	1	0.99818	100
956	mv_T01D1.2b	T01D1.2g.4	WBGene00001340	T01D1.2g.3	etr-1	T01D1.2	53	53	1101	1099	1	0.99818	100
957	mv_T01D1.2b	T01D1.2g.2	WBGene00001340	T01D1.2e.1	etr-1	T01D1.2	53	53	1101	1084	1	0.98456	100
958	mv_T01D1.2b	T01D1.2g.2	WBGene00001340	T01D1.2a.1	etr-1	T01D1.2	53	53	1101	1081	1	0.98183	100
959	mv_T01D1.2b	T01D1.2g.4	WBGene00001340	T01D1.2f.3	etr-1	T01D1.2	53	53	1101	1085	1	0.98547	100
960	mv_T01D1.2b	T01D1.2a.5	WBGene00001340	T01D1.2f.2	etr-1	T01D1.2	63	53	1314	1067	0.84127	0.81202	100
961	mv_T01D1.2b	T01D1.2a.3	WBGene00001340	T01D1.2e.3	etr-1	T01D1.2	63	53	1314	1066	0.84127	0.81126	100
962	mv_T01D1.2b	T01D1.2a.1	WBGene00001340	T01D1.2f.2	etr-1	T01D1.2	63	53	1314	1067	0.84127	0.81202	100
963	mv_T01D1.2b	T01D1.2g.3	WBGene00001340	T01D1.2f.1	etr-1	T01D1.2	53	53	1101	1085	1	0.98547	100
964	mv_T01D1.2b	T01D1.2f.3	WBGene00001340	T01D1.2g.3	etr-1	T01D1.2	64	53	1326	1085	0.82813	0.81825	100
965	mv_T01D1.2b	T01D1.2a.5	WBGene00001340	T01D1.2g.1	etr-1	T01D1.2	63	53	1314	1081	0.84127	0.82268	100
966	mv_T01D1.2b	T01D1.2b.4	WBGene00001340	T01D1.2g.3	etr-1	T01D1.2	63	53	1313	1060	0.84127	0.80731	100
967	mv_T01D1.2b	T01D1.2g.2	WBGene00001340	T01D1.2e.2	etr-1	T01D1.2	53	53	1101	1084	1	0.98456	100
968	mv_T01D1.2b	T01D1.2a.4	WBGene00001340	T01D1.2e.3	etr-1	T01D1.2	63	53	1314	1066	0.84127	0.81126	100
969	mv_T01D1.2b	T01D1.2f.3	WBGene00001340	T01D1.2g.5	etr-1	T01D1.2	64	53	1326	1085	0.82813	0.81825	100
970	mv_T01D1.2b	T01D1.2a.4	WBGene00001340	T01D1.2g.4	etr-1	T01D1.2	63	53	1314	1081	0.84127	0.82268	100
971	mv_T01D1.2b	T01D1.2g.5	WBGene00001340	T01D1.2f.2	etr-1	T01D1.2	53	53	1101	1085	1	0.98547	100
972	mv_T01D1.2b	T01D1.2g.5	WBGene00001340	T01D1.2e.1	etr-1	T01D1.2	53	53	1101	1084	1	0.98456	100
973	mv_T01D1.2b	T01D1.2f.4	WBGene00001340	T01D1.2a.3	etr-1	T01D1.2	64	53	1326	1067	0.82813	0.80468	100
974	mv_T01D1.2b	T01D1.2b.4	WBGene00001340	T01D1.2f.2	etr-1	T01D1.2	63	53	1313	1046	0.84127	0.79665	100
975	mv_T01D1.2b	T01D1.2a.2	WBGene00001340	T01D1.2e.3	etr-1	T01D1.2	63	53	1314	1066	0.84127	0.81126	100
976	mv_T01D1.2b	T01D1.2g.3	WBGene00001340	T01D1.2e.3	etr-1	T01D1.2	53	53	1101	1084	1	0.98456	100
977	mv_T01D1.2b	T01D1.2a.1	WBGene00001340	T01D1.2g.5	etr-1	T01D1.2	63	53	1314	1081	0.84127	0.82268	100
978	mv_T01D1.2b	T01D1.2g.1	WBGene00001340	T01D1.2a.2	etr-1	T01D1.2	53	53	1101	1081	1	0.98183	100
979	mv_T01D1.2b	T01D1.2f.4	WBGene00001340	T01D1.2g.4	etr-1	T01D1.2	64	53	1326	1085	0.82813	0.81825	100
980	mv_T01D1.2b	T01D1.2g.2	WBGene00001340	T01D1.2g.4	etr-1	T01D1.2	53	53	1101	1099	1	0.99818	100
981	mv_T01D1.2b	T01D1.2g.1	WBGene00001340	T01D1.2g.4	etr-1	T01D1.2	53	53	1101	1099	1	0.99818	100
982	mv_T01D1.2b	T01D1.2a.3	WBGene00001340	T01D1.2e.5	etr-1	T01D1.2	63	53	1314	1066	0.84127	0.81126	100
983	mv_T01D1.2b	T01D1.2b.4	WBGene00001340	T01D1.2e.5	etr-1	T01D1.2	63	53	1313	1045	0.84127	0.79589	100
984	mv_T01D1.2b	T01D1.2a.4	WBGene00001340	T01D1.2g.3	etr-1	T01D1.2	63	53	1314	1081	0.84127	0.82268	100
985	mv_T01D1.2b	T01D1.2g.4	WBGene00001340	T01D1.2a.1	etr-1	T01D1.2	53	53	1101	1081	1	0.98183	100
986	mv_T01D1.2b	T01D1.2g.1	WBGene00001340	T01D1.2f.4	etr-1	T01D1.2	53	53	1101	1085	1	0.98547	100
987	mv_T01D1.2b	T01D1.2b.4	WBGene00001340	T01D1.2e.2	etr-1	T01D1.2	63	53	1313	1045	0.84127	0.79589	100
988	mv_T01D1.2b	T01D1.2g.4	WBGene00001340	T01D1.2a.5	etr-1	T01D1.2	53	53	1101	1081	1	0.98183	100
989	mv_T01D1.2b	T01D1.2g.4	WBGene00001340	T01D1.2e.3	etr-1	T01D1.2	53	53	1101	1084	1	0.98456	100
990	mv_T01D1.2b	T01D1.2f.1	WBGene00001340	T01D1.2a.1	etr-1	T01D1.2	64	53	1326	1067	0.82813	0.80468	100
991	mv_T01D1.2b	T01D1.2g.1	WBGene00001340	T01D1.2a.3	etr-1	T01D1.2	53	53	1101	1081	1	0.98183	100
992	mv_T01D1.2b	T01D1.2g.3	WBGene00001340	T01D1.2e.5	etr-1	T01D1.2	53	53	1101	1084	1	0.98456	100
993	mv_T01D1.2b	T01D1.2g.4	WBGene00001340	T01D1.2e.1	etr-1	T01D1.2	53	53	1101	1084	1	0.98456	100
994	mv_T01D1.2b	T01D1.2a.3	WBGene00001340	T01D1.2f.4	etr-1	T01D1.2	63	53	1314	1067	0.84127	0.81202	100
995	mv_T01D1.2b	T01D1.2f.5	WBGene00001340	T01D1.2g.4	etr-1	T01D1.2	64	53	1326	1085	0.82813	0.81825	100
996	mv_T01D1.2b	T01D1.2g.5	WBGene00001340	T01D1.2e.4	etr-1	T01D1.2	53	53	1101	1084	1	0.98456	100
997	mv_T01D1.2b	T01D1.2g.3	WBGene00001340	T01D1.2g.2	etr-1	T01D1.2	53	53	1101	1099	1	0.99818	100
998	mv_T01D1.2b	T01D1.2f.5	WBGene00001340	T01D1.2a.4	etr-1	T01D1.2	64	53	1326	1067	0.82813	0.80468	100
999	mv_T01D1.2b	T01D1.2f.5	WBGene00001340	T01D1.2a.1	etr-1	T01D1.2	64	53	1326	1067	0.82813	0.80468	100
1000	mv_T01D1.2b	T01D1.2g.3	WBGene00001340	T01D1.2e.2	etr-1	T01D1.2	53	53	1101	1084	1	0.98456	100
1001	mv_T01D1.2b	T01D1.2a.2	WBGene00001340	T01D1.2g.3	etr-1	T01D1.2	63	53	1314	1081	0.84127	0.82268	100
1002	mv_T01D1.2b	T01D1.2g.2	WBGene00001340	T01D1.2a.3	etr-1	T01D1.2	53	53	1101	1081	1	0.98183	100
1003	mv_T01D1.2b	T01D1.2g.4	WBGene00001340	T01D1.2e.2	etr-1	T01D1.2	53	53	1101	1084	1	0.98456	100
1004	mv_T01D1.2b	T01D1.2a.1	WBGene00001340	T01D1.2e.5	etr-1	T01D1.2	63	53	1314	1066	0.84127	0.81126	100
1005	mv_T01D1.2b	T01D1.2g.2	WBGene00001340	T01D1.2a.5	etr-1	T01D1.2	53	53	1101	1081	1	0.98183	100
1006	mv_T01D1.2b	T01D1.2g.2	WBGene00001340	T01D1.2f.2	etr-1	T01D1.2	53	53	1101	1085	1	0.98547	100
1007	mv_T01D1.2b	T01D1.2g.4	WBGene00001340	T01D1.2g.4	etr-1	T01D1.2	53	53	1101	1099	1	0.99818	100
1008	mv_T01D1.2b	T01D1.2g.3	WBGene00001340	T01D1.2a.4	etr-1	T01D1.2	53	53	1101	1081	1	0.98183	100
1009	mv_T01D1.2b	T01D1.2f.5	WBGene00001340	T01D1.2g.2	etr-1	T01D1.2	64	53	1326	1085	0.82813	0.81825	100
1010	mv_T01D1.2b	T01D1.2g.2	WBGene00001340	T01D1.2e.3	etr-1	T01D1.2	53	53	1101	1084	1	0.98456	100
1011	mv_T01D1.2b	T01D1.2a.3	WBGene00001340	T01D1.2e.2	etr-1	T01D1.2	63	53	1314	1066	0.84127	0.81126	100
1012	mv_T01D1.2b	T01D1.2g.3	WBGene00001340	T01D1.2g.4	etr-1	T01D1.2	53	53	1101	1099	1	0.99818	100
1013	mv_T01D1.2b	T01D1.2a.5	WBGene00001340	T01D1.2g.4	etr-1	T01D1.2	63	53	1314	1081	0.84127	0.82268	100
1014	mv_T01D1.2b	T01D1.2a.2	WBGene00001340	T01D1.2f.2	etr-1	T01D1.2	63	53	1314	1067	0.84127	0.81202	100
1015	mv_T01D1.2b	T01D1.2a.5	WBGene00001340	T01D1.2g.5	etr-1	T01D1.2	63	53	1314	1081	0.84127	0.82268	100
1016	mv_T01D1.2b	T01D1.2f.1	WBGene00001340	T01D1.2g.4	etr-1	T01D1.2	64	53	1326	1085	0.82813	0.81825	100
1017	mv_T01D1.2b	T01D1.2f.1	WBGene00001340	T01D1.2a.4	etr-1	T01D1.2	64	53	1326	1067	0.82813	0.80468	100
1018	mv_T01D1.2b	T01D1.2g.3	WBGene00001340	T01D1.2a.1	etr-1	T01D1.2	53	53	1101	1081	1	0.98183	100
1019	mv_T01D1.2b	T01D1.2a.1	WBGene00001340	T01D1.2f.3	etr-1	T01D1.2	63	53	1314	1067	0.84127	0.81202	100
1020	mv_T01D1.2b	T01D1.2g.5	WBGene00001340	T01D1.2f.3	etr-1	T01D1.2	53	53	1101	1085	1	0.98547	100
1021	mv_T01D1.2b	T01D1.2a.3	WBGene00001340	T01D1.2g.1	etr-1	T01D1.2	63	53	1314	1081	0.84127	0.82268	100
1022	mv_T01D1.2b	T01D1.2a.1	WBGene00001340	T01D1.2g.3	etr-1	T01D1.2	63	53	1314	1081	0.84127	0.82268	100
1023	mv_T01D1.2b	T01D1.2f.5	WBGene00001340	T01D1.2a.5	etr-1	T01D1.2	64	53	1326	1067	0.82813	0.80468	100
1024	mv_T01D1.2b	T01D1.2g.5	WBGene00001340	T01D1.2e.3	etr-1	T01D1.2	53	53	1101	1084	1	0.98456	100
1025	mv_T01D1.2b	T01D1.2g.5	WBGene00001340	T01D1.2a.1	etr-1	T01D1.2	53	53	1101	1081	1	0.98183	100
1026	mv_T01D1.2b	T01D1.2a.5	WBGene00001340	T01D1.2e.3	etr-1	T01D1.2	63	53	1314	1066	0.84127	0.81126	100
1027	mv_T01D1.2b	T01D1.2g.1	WBGene00001340	T01D1.2g.1	etr-1	T01D1.2	53	53	1101	1099	1	0.99818	100
1028	mv_T01D1.2b	T01D1.2f.1	WBGene00001340	T01D1.2g.1	etr-1	T01D1.2	64	53	1326	1085	0.82813	0.81825	100
1029	mv_T01D1.2b	T01D1.2g.1	WBGene00001340	T01D1.2a.5	etr-1	T01D1.2	53	53	1101	1081	1	0.98183	100
1030	mv_T01D1.2b	T01D1.2f.3	WBGene00001340	T01D1.2a.1	etr-1	T01D1.2	64	53	1326	1067	0.82813	0.80468	100
1031	mv_T01D1.2b	T01D1.2g.5	WBGene00001340	T01D1.2g.1	etr-1	T01D1.2	53	53	1101	1099	1	0.99818	100
1032	mv_T01D1.2b	T01D1.2a.1	WBGene00001340	T01D1.2f.1	etr-1	T01D1.2	63	53	1314	1067	0.84127	0.81202	100
1033	mv_T01D1.2b	T01D1.2b.4	WBGene00001340	T01D1.2g.4	etr-1	T01D1.2	63	53	1313	1060	0.84127	0.80731	100
1034	mv_T01D1.2b	T01D1.2f.3	WBGene00001340	T01D1.2g.4	etr-1	T01D1.2	64	53	1326	1085	0.82813	0.81825	100
1035	mv_T01D1.2b	T01D1.2a.5	WBGene00001340	T01D1.2e.5	etr-1	T01D1.2	63	53	1314	1066	0.84127	0.81126	100
1036	mv_T01D1.2b	T01D1.2a.1	WBGene00001340	T01D1.2g.4	etr-1	T01D1.2	63	53	1314	1081	0.84127	0.82268	100
1037	mv_T01D1.2b	T01D1.2g.5	WBGene00001340	T01D1.2g.4	etr-1	T01D1.2	53	53	1101	1099	1	0.99818	100
1038	mv_T01D1.2b	T01D1.2f.3	WBGene00001340	T01D1.2a.3	etr-1	T01D1.2	64	53	1326	1067	0.82813	0.80468	100
1039	mv_T01D1.2b	T01D1.2g.1	WBGene00001340	T01D1.2a.1	etr-1	T01D1.2	53	53	1101	1081	1	0.98183	100
1040	mv_T01D1.2b	T01D1.2g.1	WBGene00001340	T01D1.2e.5	etr-1	T01D1.2	53	53	1101	1084	1	0.98456	100
1041	mv_T01D1.2b	T01D1.2g.5	WBGene00001340	T01D1.2g.2	etr-1	T01D1.2	53	53	1101	1099	1	0.99818	100
1042	mv_T01D1.2b	T01D1.2a.5	WBGene00001340	T01D1.2g.3	etr-1	T01D1.2	63	53	1314	1081	0.84127	0.82268	100
1043	mv_T01D1.2b	T01D1.2g.2	WBGene00001340	T01D1.2g.5	etr-1	T01D1.2	53	53	1101	1099	1	0.99818	100
1044	mv_T01D1.2b	T01D1.2g.3	WBGene00001340	T01D1.2a.5	etr-1	T01D1.2	53	53	1101	1081	1	0.98183	100
1045	mv_T01D1.2b	T01D1.2a.2	WBGene00001340	T01D1.2e.2	etr-1	T01D1.2	63	53	1314	1066	0.84127	0.81126	100
1046	mv_T01D1.2b	T01D1.2f.2	WBGene00001340	T01D1.2a.4	etr-1	T01D1.2	64	53	1326	1067	0.82813	0.80468	100
1047	mv_T01D1.2b	T01D1.2a.1	WBGene00001340	T01D1.2e.3	etr-1	T01D1.2	63	53	1314	1066	0.84127	0.81126	100
1048	mv_T01D1.2b	T01D1.2a.1	WBGene00001340	T01D1.2e.2	etr-1	T01D1.2	63	53	1314	1066	0.84127	0.81126	100
1049	mv_T01D1.2b	T01D1.2g.4	WBGene00001340	T01D1.2e.5	etr-1	T01D1.2	53	53	1101	1084	1	0.98456	100
1050	mv_T01D1.2b	T01D1.2g.2	WBGene00001340	T01D1.2e.5	etr-1	T01D1.2	53	53	1101	1084	1	0.98456	100
1051	mv_T01D1.2b	T01D1.2f.2	WBGene00001340	T01D1.2a.3	etr-1	T01D1.2	64	53	1326	1067	0.82813	0.80468	100
1052	mv_T01D1.2b	T01D1.2a.5	WBGene00001340	T01D1.2e.2	etr-1	T01D1.2	63	53	1314	1066	0.84127	0.81126	100
1053	mv_T01D1.2b	T01D1.2a.3	WBGene00001340	T01D1.2f.1	etr-1	T01D1.2	63	53	1314	1067	0.84127	0.81202	100
1054	mv_T01D1.2b	T01D1.2b.4	WBGene00001340	T01D1.2f.3	etr-1	T01D1.2	63	53	1313	1046	0.84127	0.79665	100
1055	mv_T01D1.2b	T01D1.2a.3	WBGene00001340	T01D1.2f.3	etr-1	T01D1.2	63	53	1314	1067	0.84127	0.81202	100
1056	mv_T01D1.2b	T01D1.2a.1	WBGene00001340	T01D1.2g.2	etr-1	T01D1.2	63	53	1314	1081	0.84127	0.82268	100
1057	mv_T01D1.2b	T01D1.2a.2	WBGene00001340	T01D1.2f.1	etr-1	T01D1.2	63	53	1314	1067	0.84127	0.81202	100
1058	mv_T01D1.2b	T01D1.2a.5	WBGene00001340	T01D1.2f.3	etr-1	T01D1.2	63	53	1314	1067	0.84127	0.81202	100
1059	mv_T01D1.2b	T01D1.2f.4	WBGene00001340	T01D1.2a.5	etr-1	T01D1.2	64	53	1326	1067	0.82813	0.80468	100
1060	mv_T01D1.2b	T01D1.2g.5	WBGene00001340	T01D1.2a.3	etr-1	T01D1.2	53	53	1101	1081	1	0.98183	100
1061	mv_T01D1.2b	T01D1.2a.4	WBGene00001340	T01D1.2e.5	etr-1	T01D1.2	63	53	1314	1066	0.84127	0.81126	100
1062	mv_T01D1.2b	T01D1.2f.3	WBGene00001340	T01D1.2g.1	etr-1	T01D1.2	64	53	1326	1085	0.82813	0.81825	100
1063	mv_T01D1.2b	T01D1.2f.5	WBGene00001340	T01D1.2g.5	etr-1	T01D1.2	64	53	1326	1085	0.82813	0.81825	100
1064	mv_T01D1.2b	T01D1.2g.5	WBGene00001340	T01D1.2e.5	etr-1	T01D1.2	53	53	1101	1084	1	0.98456	100
1065	mv_T01D1.2b	T01D1.2g.4	WBGene00001340	T01D1.2b.4	etr-1	T01D1.2	53	53	1101	1060	1	0.96276	100
1066	mv_T01D1.2b	T01D1.2g.3	WBGene00001340	T01D1.2f.2	etr-1	T01D1.2	53	53	1101	1085	1	0.98547	100
1067	mv_T01D1.2b	T01D1.2a.2	WBGene00001340	T01D1.2g.2	etr-1	T01D1.2	63	53	1314	1081	0.84127	0.82268	100
1068	mv_T01D1.2b	T01D1.2b.4	WBGene00001340	T01D1.2f.1	etr-1	T01D1.2	63	53	1313	1046	0.84127	0.79665	100
1069	mv_T01D1.2b	T01D1.2a.4	WBGene00001340	T01D1.2e.2	etr-1	T01D1.2	63	53	1314	1066	0.84127	0.81126	100
1070	mv_T01D1.2b	T01D1.2g.4	WBGene00001340	T01D1.2a.3	etr-1	T01D1.2	53	53	1101	1081	1	0.98183	100
1071	mv_T01D1.2b	T01D1.2g.4	WBGene00001340	T01D1.2g.5	etr-1	T01D1.2	53	53	1101	1099	1	0.99818	100
1072	mv_T01D1.2b	T01D1.2g.4	WBGene00001340	T01D1.2f.1	etr-1	T01D1.2	53	53	1101	1085	1	0.98547	100
1073	mv_T01D1.2b	T01D1.2g.5	WBGene00001340	T01D1.2e.2	etr-1	T01D1.2	53	53	1101	1084	1	0.98456	100
1074	mv_T01D1.2b	T01D1.2f.1	WBGene00001340	T01D1.2g.5	etr-1	T01D1.2	64	53	1326	1085	0.82813	0.81825	100
1075	mv_T01D1.2b	T01D1.2g.3	WBGene00001340	T01D1.2f.4	etr-1	T01D1.2	53	53	1101	1085	1	0.98547	100
1076	mv_T01D1.2b	T01D1.2a.2	WBGene00001340	T01D1.2g.5	etr-1	T01D1.2	63	53	1314	1081	0.84127	0.82268	100
1077	mv_T01D1.2b	T01D1.2g.3	WBGene00001340	T01D1.2g.5	etr-1	T01D1.2	53	53	1101	1099	1	0.99818	100
1078	mv_T01D1.2b	T01D1.2f.2	WBGene00001340	T01D1.2g.1	etr-1	T01D1.2	64	53	1326	1085	0.82813	0.81825	100
1079	mv_T01D1.2b	T01D1.2g.4	WBGene00001340	T01D1.2a.4	etr-1	T01D1.2	53	53	1101	1081	1	0.98183	100
1080	mv_T01D1.2b	T01D1.2f.2	WBGene00001340	T01D1.2g.4	etr-1	T01D1.2	64	53	1326	1085	0.82813	0.81825	100
1081	mv_T01D1.2b	T01D1.2f.4	WBGene00001340	T01D1.2a.4	etr-1	T01D1.2	64	53	1326	1067	0.82813	0.80468	100
1082	mv_T01D1.2b	T01D1.2g.3	WBGene00001340	T01D1.2b.4	etr-1	T01D1.2	53	53	1101	1060	1	0.96276	100
1083	mv_T01D1.2b	T01D1.2b.4	WBGene00001340	T01D1.2e.4	etr-1	T01D1.2	63	53	1313	1045	0.84127	0.79589	100
1084	mv_T01D1.2b	T01D1.2f.1	WBGene00001340	T01D1.2a.2	etr-1	T01D1.2	64	53	1326	1067	0.82813	0.80468	100
1085	mv_T01D1.2b	T01D1.2f.4	WBGene00001340	T01D1.2g.2	etr-1	T01D1.2	64	53	1326	1085	0.82813	0.81825	100
1086	mv_T01D1.2b	T01D1.2g.3	WBGene00001340	T01D1.2f.5	etr-1	T01D1.2	53	53	1101	1085	1	0.98547	100
1087	mv_T01D1.2b	T01D1.2a.3	WBGene00001340	T01D1.2g.3	etr-1	T01D1.2	63	53	1314	1081	0.84127	0.82268	100
1088	mv_T01D1.2b	T01D1.2a.4	WBGene00001340	T01D1.2g.5	etr-1	T01D1.2	63	53	1314	1081	0.84127	0.82268	100
1089	mv_T01D1.2b	T01D1.2f.2	WBGene00001340	T01D1.2g.5	etr-1	T01D1.2	64	53	1326	1085	0.82813	0.81825	100
1090	mv_T01D1.2b	T01D1.2g.3	WBGene00001340	T01D1.2a.3	etr-1	T01D1.2	53	53	1101	1081	1	0.98183	100
1091	mv_T01D1.2b	T01D1.2a.2	WBGene00001340	T01D1.2e.5	etr-1	T01D1.2	63	53	1314	1066	0.84127	0.81126	100
1092	mv_T01D1.2b	T01D1.2f.4	WBGene00001340	T01D1.2g.5	etr-1	T01D1.2	64	53	1326	1085	0.82813	0.81825	100
1093	mv_T01D1.2b	T01D1.2g.4	WBGene00001340	T01D1.2g.1	etr-1	T01D1.2	53	53	1101	1099	1	0.99818	100
1094	mv_T01D1.2b	T01D1.2f.4	WBGene00001340	T01D1.2g.1	etr-1	T01D1.2	64	53	1326	1085	0.82813	0.81825	100
1095	mv_T01D1.2b	T01D1.2a.4	WBGene00001340	T01D1.2f.2	etr-1	T01D1.2	63	53	1314	1067	0.84127	0.81202	100
1096	mv_T01D1.2b	T01D1.2f.1	WBGene00001340	T01D1.2a.5	etr-1	T01D1.2	64	53	1326	1067	0.82813	0.80468	100
1097	mv_T01D1.2b	T01D1.2g.4	WBGene00001340	T01D1.2e.4	etr-1	T01D1.2	53	53	1101	1084	1	0.98456	100
1098	mv_T01D1.2b	T01D1.2g.4	WBGene00001340	T01D1.2g.2	etr-1	T01D1.2	53	53	1101	1099	1	0.99818	100
1099	mv_T01D1.2b	T01D1.2g.5	WBGene00001340	T01D1.2b.4	etr-1	T01D1.2	53	53	1101	1060	1	0.96276	100
1100	mv_T01D1.2b	T01D1.2g.1	WBGene00001340	T01D1.2e.2	etr-1	T01D1.2	53	53	1101	1084	1	0.98456	100
1101	mv_T01D1.2b	T01D1.2a.2	WBGene00001340	T01D1.2g.4	etr-1	T01D1.2	63	53	1314	1081	0.84127	0.82268	100
1102	mv_T01D1.2b	T01D1.2a.5	WBGene00001340	T01D1.2f.1	etr-1	T01D1.2	63	53	1314	1067	0.84127	0.81202	100
1103	mv_T01D1.2b	T01D1.2g.1	WBGene00001340	T01D1.2e.4	etr-1	T01D1.2	53	53	1101	1084	1	0.98456	100
1104	mv_T01D1.2b	T01D1.2a.3	WBGene00001340	T01D1.2f.5	etr-1	T01D1.2	63	53	1314	1067	0.84127	0.81202	100
1105	mv_T01D1.2b	T01D1.2g.1	WBGene00001340	T01D1.2f.5	etr-1	T01D1.2	53	53	1101	1085	1	0.98547	100
1106	mv_T01D1.2b	T01D1.2f.1	WBGene00001340	T01D1.2g.2	etr-1	T01D1.2	64	53	1326	1085	0.82813	0.81825	100
1107	mv_T01D1.2b	T01D1.2f.1	WBGene00001340	T01D1.2g.3	etr-1	T01D1.2	64	53	1326	1085	0.82813	0.81825	100
1108	mv_T01D1.2b	T01D1.2f.5	WBGene00001340	T01D1.2g.1	etr-1	T01D1.2	64	53	1326	1085	0.82813	0.81825	100
1109	mv_T01D1.2b	T01D1.2g.3	WBGene00001340	T01D1.2g.1	etr-1	T01D1.2	53	53	1101	1099	1	0.99818	100
1110	mv_T01D1.2b	T01D1.2g.1	WBGene00001340	T01D1.2b.4	etr-1	T01D1.2	53	53	1101	1060	1	0.96276	100
1111	mv_T01D1.2b	T01D1.2a.5	WBGene00001340	T01D1.2g.2	etr-1	T01D1.2	63	53	1314	1081	0.84127	0.82268	100
1112	mv_T01D1.2b	T01D1.2g.2	WBGene00001340	T01D1.2g.1	etr-1	T01D1.2	53	53	1101	1099	1	0.99818	100
1113	mv_T01D1.2b	T01D1.2g.2	WBGene00001340	T01D1.2a.4	etr-1	T01D1.2	53	53	1101	1081	1	0.98183	100
1114	mv_T01D1.2b	T01D1.2g.1	WBGene00001340	T01D1.2a.4	etr-1	T01D1.2	53	53	1101	1081	1	0.98183	100
1115	mv_T01D1.2b	T01D1.2a.4	WBGene00001340	T01D1.2g.1	etr-1	T01D1.2	63	53	1314	1081	0.84127	0.82268	100
1116	mv_T01D1.2b	T01D1.2a.4	WBGene00001340	T01D1.2f.3	etr-1	T01D1.2	63	53	1314	1067	0.84127	0.81202	100
1117	mv_T01D1.2b	T01D1.2g.5	WBGene00001340	T01D1.2f.5	etr-1	T01D1.2	53	53	1101	1085	1	0.98547	100
1118	mv_T01D1.2b	T01D1.2a.4	WBGene00001340	T01D1.2f.4	etr-1	T01D1.2	63	53	1314	1067	0.84127	0.81202	100
1119	mv_T01D1.2b	T01D1.2f.2	WBGene00001340	T01D1.2g.2	etr-1	T01D1.2	64	53	1326	1085	0.82813	0.81825	100
1120	mv_T01D1.2b	T01D1.2f.3	WBGene00001340	T01D1.2b.4	etr-1	T01D1.2	64	53	1326	1046	0.82813	0.78884	100
1121	mv_T01D1.2b	T01D1.2g.2	WBGene00001340	T01D1.2e.4	etr-1	T01D1.2	53	53	1101	1084	1	0.98456	100
1122	mv_T01D1.2b	T01D1.2f.2	WBGene00001340	T01D1.2a.1	etr-1	T01D1.2	64	53	1326	1067	0.82813	0.80468	100
1123	mv_T01D1.2b	T01D1.2f.4	WBGene00001340	T01D1.2g.3	etr-1	T01D1.2	64	53	1326	1085	0.82813	0.81825	100
1124	mv_T01D1.2b	T01D1.2f.1	WBGene00001340	T01D1.2b.4	etr-1	T01D1.2	64	53	1326	1046	0.82813	0.78884	100
1125	mv_T01D1.2b	T01D1.2g.4	WBGene00001340	T01D1.2f.4	etr-1	T01D1.2	53	53	1101	1085	1	0.98547	100
1126	mv_T01D1.2b	T01D1.2g.2	WBGene00001340	T01D1.2g.2	etr-1	T01D1.2	53	53	1101	1099	1	0.99818	100
1127	mv_T01D1.2b	T01D1.2g.5	WBGene00001340	T01D1.2f.1	etr-1	T01D1.2	53	53	1101	1085	1	0.98547	100
1128	mv_T01D1.2b	T01D1.2a.2	WBGene00001340	T01D1.2f.3	etr-1	T01D1.2	63	53	1314	1067	0.84127	0.81202	100
1129	mv_T01D1.2b	T01D1.2f.1	WBGene00001340	T01D1.2a.3	etr-1	T01D1.2	64	53	1326	1067	0.82813	0.80468	100
1130	mv_T01D1.2b	T01D1.2a.5	WBGene00001340	T01D1.2f.4	etr-1	T01D1.2	63	53	1314	1067	0.84127	0.81202	100
1131	mv_T01D1.2b	T01D1.2b.4	WBGene00001340	T01D1.2g.2	etr-1	T01D1.2	63	53	1313	1060	0.84127	0.80731	100
1132	mv_T01D1.2b	T01D1.2g.2	WBGene00001340	T01D1.2f.3	etr-1	T01D1.2	53	53	1101	1085	1	0.98547	100
1133	mv_T01D1.2b	T01D1.2a.5	WBGene00001340	T01D1.2e.4	etr-1	T01D1.2	63	53	1314	1066	0.84127	0.81126	100
1134	mv_T01D1.2b	T01D1.2f.3	WBGene00001340	T01D1.2a.4	etr-1	T01D1.2	64	53	1326	1067	0.82813	0.80468	100
1135	mv_T01D1.2b	T01D1.2a.4	WBGene00001340	T01D1.2e.4	etr-1	T01D1.2	63	53	1314	1066	0.84127	0.81126	100
1136	mv_T01D1.2b	T01D1.2g.1	WBGene00001340	T01D1.2e.3	etr-1	T01D1.2	53	53	1101	1084	1	0.98456	100
1137	mv_T01D1.2b	T01D1.2a.1	WBGene00001340	T01D1.2f.5	etr-1	T01D1.2	63	53	1314	1067	0.84127	0.81202	100
1138	mv_T01D1.2b	T01D1.2g.4	WBGene00001340	T01D1.2a.2	etr-1	T01D1.2	53	53	1101	1081	1	0.98183	100
1139	mv_T01D1.2b	T01D1.2f.4	WBGene00001340	T01D1.2b.4	etr-1	T01D1.2	64	53	1326	1046	0.82813	0.78884	100
1140	mv_T01D1.2b	T01D1.2g.2	WBGene00001340	T01D1.2a.2	etr-1	T01D1.2	53	53	1101	1081	1	0.98183	100
1141	mv_T01D1.2b	T01D1.2b.4	WBGene00001340	T01D1.2f.5	etr-1	T01D1.2	63	53	1313	1046	0.84127	0.79665	100
1142	mv_T01D1.2b	T01D1.2g.2	WBGene00001340	T01D1.2b.4	etr-1	T01D1.2	53	53	1101	1060	1	0.96276	100
1143	mv_T01D1.2b	T01D1.2g.1	WBGene00001340	T01D1.2g.2	etr-1	T01D1.2	53	53	1101	1099	1	0.99818	100
1144	mv_T01D1.2b	T01D1.2f.2	WBGene00001340	T01D1.2a.5	etr-1	T01D1.2	64	53	1326	1067	0.82813	0.80468	100
1145	mv_T01D1.2b	T01D1.2a.3	WBGene00001340	T01D1.2g.4	etr-1	T01D1.2	63	53	1314	1081	0.84127	0.82268	100
1146	mv_T01D1.2b	T01D1.2f.2	WBGene00001340	T01D1.2b.4	etr-1	T01D1.2	64	53	1326	1046	0.82813	0.78884	100
1147	mv_T01D1.2b	T01D1.2g.2	WBGene00001340	T01D1.2f.5	etr-1	T01D1.2	53	53	1101	1085	1	0.98547	100
1148	mv_T01D1.2b	T01D1.2a.3	WBGene00001340	T01D1.2g.2	etr-1	T01D1.2	63	53	1314	1081	0.84127	0.82268	100
1149	mv_T01D1.2b	T01D1.2g.5	WBGene00001340	T01D1.2f.4	etr-1	T01D1.2	53	53	1101	1085	1	0.98547	100
1150	mv_T01D1.2b	T01D1.2f.2	WBGene00001340	T01D1.2a.2	etr-1	T01D1.2	64	53	1326	1067	0.82813	0.80468	100
1151	mv_T01D1.2b	T01D1.2g.1	WBGene00001340	T01D1.2f.1	etr-1	T01D1.2	53	53	1101	1085	1	0.98547	100
1152	mv_T01D1.2b	T01D1.2a.4	WBGene00001340	T01D1.2g.2	etr-1	T01D1.2	63	53	1314	1081	0.84127	0.82268	100
1153	mv_T01D1.2b	T01D1.2f.3	WBGene00001340	T01D1.2a.2	etr-1	T01D1.2	64	53	1326	1067	0.82813	0.80468	100
1154	mv_T01D1.2b	T01D1.2f.5	WBGene00001340	T01D1.2a.3	etr-1	T01D1.2	64	53	1326	1067	0.82813	0.80468	100
1155	mv_T01D1.2b	T01D1.2a.5	WBGene00001340	T01D1.2f.5	etr-1	T01D1.2	63	53	1314	1067	0.84127	0.81202	100
1156	mv_T01D1.2b	T01D1.2g.5	WBGene00001340	T01D1.2a.4	etr-1	T01D1.2	53	53	1101	1081	1	0.98183	100
1157	mv_T01D1.2b	T01D1.2g.3	WBGene00001340	T01D1.2a.2	etr-1	T01D1.2	53	53	1101	1081	1	0.98183	100
1158	mv_T01D1.2b	T01D1.2g.1	WBGene00001340	T01D1.2f.3	etr-1	T01D1.2	53	53	1101	1085	1	0.98547	100
1159	mv_T01D1.2b	T01D1.2a.3	WBGene00001340	T01D1.2g.5	etr-1	T01D1.2	63	53	1314	1081	0.84127	0.82268	100
1160	mv_T01D1.2b	T01D1.2f.3	WBGene00001340	T01D1.2g.2	etr-1	T01D1.2	64	53	1326	1085	0.82813	0.81825	100
1161	mv_T01D1.2b	T01D1.2a.3	WBGene00001340	T01D1.2e.4	etr-1	T01D1.2	63	53	1314	1066	0.84127	0.81126	100
1162	mv_T01D1.2b	T01D1.2f.4	WBGene00001340	T01D1.2a.2	etr-1	T01D1.2	64	53	1326	1067	0.82813	0.80468	100
1163	mv_T01D1.2b	T01D1.2a.4	WBGene00001340	T01D1.2f.5	etr-1	T01D1.2	63	53	1314	1067	0.84127	0.81202	100
1164	mv_T01D1.2b	T01D1.2a.4	WBGene00001340	T01D1.2f.1	etr-1	T01D1.2	63	53	1314	1067	0.84127	0.81202	100
1165	mv_T01D1.2b	T01D1.2a.2	WBGene00001340	T01D1.2g.1	etr-1	T01D1.2	63	53	1314	1081	0.84127	0.82268	100
1166	mv_T01D1.2b	T01D1.2g.3	WBGene00001340	T01D1.2e.4	etr-1	T01D1.2	53	53	1101	1084	1	0.98456	100
1167	mv_T01D1.2b	T01D1.2a.2	WBGene00001340	T01D1.2f.5	etr-1	T01D1.2	63	53	1314	1067	0.84127	0.81202	100
1168	mv_T01D1.2b	T01D1.2a.1	WBGene00001340	T01D1.2g.1	etr-1	T01D1.2	63	53	1314	1081	0.84127	0.82268	100
1169	mv_T01D1.2b	T01D1.2g.3	WBGene00001340	T01D1.2f.3	etr-1	T01D1.2	53	53	1101	1085	1	0.98547	100
1170	mv_T01D1.2b	T01D1.2f.4	WBGene00001340	T01D1.2a.1	etr-1	T01D1.2	64	53	1326	1067	0.82813	0.80468	100
1171	mv_T01D1.2b	T01D1.2g.2	WBGene00001340	T01D1.2f.1	etr-1	T01D1.2	53	53	1101	1085	1	0.98547	100
1172	mv_T01D1.2b	T01D1.2g.2	WBGene00001340	T01D1.2f.4	etr-1	T01D1.2	53	53	1101	1085	1	0.98547	100
1173	mv_T01D1.2b	T01D1.2a.2	WBGene00001340	T01D1.2e.4	etr-1	T01D1.2	63	53	1314	1066	0.84127	0.81126	100
1174	mv_T01D1.2b	T01D1.2f.5	WBGene00001340	T01D1.2a.2	etr-1	T01D1.2	64	53	1326	1067	0.82813	0.80468	100
1175	mv_T01D1.2b	T01D1.2g.4	WBGene00001340	T01D1.2f.5	etr-1	T01D1.2	53	53	1101	1085	1	0.98547	100
1176	mv_T01D1.2b	T01D1.2f.5	WBGene00001340	T01D1.2b.4	etr-1	T01D1.2	64	53	1326	1046	0.82813	0.78884	100
1177	mv_T01D1.2b	T01D1.2b.4	WBGene00001340	T01D1.2f.4	etr-1	T01D1.2	63	53	1313	1046	0.84127	0.79665	100
1178	mv_T01D1.2b	T01D1.2a.1	WBGene00001340	T01D1.2e.4	etr-1	T01D1.2	63	53	1314	1066	0.84127	0.81126	100
1179	mv_T01D1.2b	T01D1.2g.5	WBGene00001340	T01D1.2a.2	etr-1	T01D1.2	53	53	1101	1081	1	0.98183	100
1180	mv_T01D1.2b	T01D1.2a.2	WBGene00001340	T01D1.2f.4	etr-1	T01D1.2	63	53	1314	1067	0.84127	0.81202	100
1181	mv_T01D1.2b	T01D1.2a.1	WBGene00001340	T01D1.2f.4	etr-1	T01D1.2	63	53	1314	1067	0.84127	0.81202	100
1182	mv_T01D1.2b	T01D1.2b.4	WBGene00001340	T01D1.2g.1	etr-1	T01D1.2	63	53	1313	1060	0.84127	0.80731	100
1183	mv_F10C5.1	F10C5.1	WBGene00003134	F10C5.1	mat-3	F10C5.1	53	53	1108	1107	1	0.9991	100
1184	mv_AAA73482	F43C1.2a	WBGene00003401	F43C1.2b	mpk-1	F43C1.2	53	53	1107	1106	1	0.9991	100
1185	mv_AAA73482	F43C1.2b	WBGene00003401	F43C1.2a	mpk-1	F43C1.2	53	53	1107	1106	1	0.9991	100
1186	mv_AAA73482	F43C1.2a	WBGene00003401	F43C1.2a	mpk-1	F43C1.2	53	53	1107	1106	1	0.9991	100
1187	mv_AAA73482	F43C1.2b	WBGene00003401	F43C1.2b	mpk-1	F43C1.2	53	53	1107	1106	1	0.9991	100
1188	mv_C18A3.5	C18A3.5b	WBGene00015943	C18A3.5b	tiar-1	C18A3.5	53	53	1108	1107	1	0.9991	100
1189	mv_C18A3.5	C18A3.5b	WBGene00015943	C18A3.5a	tiar-1	C18A3.5	53	53	1108	1088	1	0.98195	100
1190	mv_C18A3.5	C18A3.5b	WBGene00015943	C18A3.5f	tiar-1	C18A3.5	53	53	1108	1087	1	0.98105	100
1191	mv_F13C5.2	F13C5.2	WBGene00017423	F13C5.2		F13C5.2	53	53	1102	1101	1	0.99909	100
1192	mv_ZK1127.9	ZK1127.9a	WBGene00022853	ZK1127.6.2		ZK1127.6	130	53	2722	1057	0.40769	0.38832	100
1193	mv_ZK1127.9	ZK1127.9b	WBGene00022853	ZK1127.6.2		ZK1127.6	129	53	2695	1057	0.41085	0.39221	100
1194	mv_ZK1127.9	ZK1127.9b	WBGene00022853	ZK1127.6.1		ZK1127.6	129	53	2695	1057	0.41085	0.39221	100
1195	mv_ZK1127.9	ZK1127.9a	WBGene00022853	ZK1127.6.1		ZK1127.6	130	53	2722	1057	0.40769	0.38832	100
1196	mv_Y79H2A.6	Y79H2A.6	WBGene00000201	Y79H2A.6	arx-3	Y79H2A.6	52	52	1084	1083	1	0.99908	100
1197	mv_B0547.1	B0547.1	WBGene00000817	B0547.1	csn-5	B0547.1	52	52	1084	1083	1	0.99908	100
1198	mv_T01D1.2b	T01D1.2e.5	WBGene00001340	T01D1.2a.5	etr-1	T01D1.2	63	52	1320	1066	0.8254	0.80758	100
1199	mv_T01D1.2b	T01D1.2e.4	WBGene00001340	T01D1.2g.3	etr-1	T01D1.2	63	52	1320	1084	0.8254	0.82121	100
1200	mv_T01D1.2b	T01D1.2e.4	WBGene00001340	T01D1.2g.5	etr-1	T01D1.2	63	52	1320	1084	0.8254	0.82121	100
1201	mv_T01D1.2b	T01D1.2e.2	WBGene00001340	T01D1.2g.3	etr-1	T01D1.2	63	52	1320	1084	0.8254	0.82121	100
1202	mv_T01D1.2b	T01D1.2e.4	WBGene00001340	T01D1.2a.5	etr-1	T01D1.2	63	52	1320	1066	0.8254	0.80758	100
1203	mv_T01D1.2b	T01D1.2e.2	WBGene00001340	T01D1.2g.5	etr-1	T01D1.2	63	52	1320	1084	0.8254	0.82121	100
1204	mv_T01D1.2b	T01D1.2e.3	WBGene00001340	T01D1.2g.5	etr-1	T01D1.2	63	52	1320	1084	0.8254	0.82121	100
1205	mv_T01D1.2b	T01D1.2e.1	WBGene00001340	T01D1.2g.3	etr-1	T01D1.2	63	52	1320	1084	0.8254	0.82121	100
1206	mv_T01D1.2b	T01D1.2e.5	WBGene00001340	T01D1.2g.3	etr-1	T01D1.2	63	52	1320	1084	0.8254	0.82121	100
1207	mv_T01D1.2b	T01D1.2e.5	WBGene00001340	T01D1.2g.5	etr-1	T01D1.2	63	52	1320	1084	0.8254	0.82121	100
1208	mv_T01D1.2b	T01D1.2e.3	WBGene00001340	T01D1.2a.5	etr-1	T01D1.2	63	52	1320	1066	0.8254	0.80758	100
1209	mv_T01D1.2b	T01D1.2e.2	WBGene00001340	T01D1.2a.3	etr-1	T01D1.2	63	52	1320	1066	0.8254	0.80758	100
1210	mv_T01D1.2b	T01D1.2e.3	WBGene00001340	T01D1.2g.3	etr-1	T01D1.2	63	52	1320	1084	0.8254	0.82121	100
1211	mv_T01D1.2b	T01D1.2e.3	WBGene00001340	T01D1.2a.2	etr-1	T01D1.2	63	52	1320	1066	0.8254	0.80758	100
1212	mv_T01D1.2b	T01D1.2e.5	WBGene00001340	T01D1.2g.4	etr-1	T01D1.2	63	52	1320	1084	0.8254	0.82121	100
1213	mv_T01D1.2b	T01D1.2e.2	WBGene00001340	T01D1.2a.4	etr-1	T01D1.2	63	52	1320	1066	0.8254	0.80758	100
1214	mv_T01D1.2b	T01D1.2e.4	WBGene00001340	T01D1.2g.1	etr-1	T01D1.2	63	52	1320	1084	0.8254	0.82121	100
1215	mv_T01D1.2b	T01D1.2e.3	WBGene00001340	T01D1.2g.4	etr-1	T01D1.2	63	52	1320	1084	0.8254	0.82121	100
1216	mv_T01D1.2b	T01D1.2e.2	WBGene00001340	T01D1.2a.5	etr-1	T01D1.2	63	52	1320	1066	0.8254	0.80758	100
1217	mv_T01D1.2b	T01D1.2e.4	WBGene00001340	T01D1.2a.1	etr-1	T01D1.2	63	52	1320	1066	0.8254	0.80758	100
1218	mv_T01D1.2b	T01D1.2e.5	WBGene00001340	T01D1.2a.3	etr-1	T01D1.2	63	52	1320	1066	0.8254	0.80758	100
1219	mv_T01D1.2b	T01D1.2e.4	WBGene00001340	T01D1.2g.4	etr-1	T01D1.2	63	52	1320	1084	0.8254	0.82121	100
1220	mv_T01D1.2b	T01D1.2e.1	WBGene00001340	T01D1.2g.4	etr-1	T01D1.2	63	52	1320	1084	0.8254	0.82121	100
1221	mv_T01D1.2b	T01D1.2e.3	WBGene00001340	T01D1.2a.1	etr-1	T01D1.2	63	52	1320	1066	0.8254	0.80758	100
1222	mv_T01D1.2b	T01D1.2e.5	WBGene00001340	T01D1.2a.4	etr-1	T01D1.2	63	52	1320	1066	0.8254	0.80758	100
1223	mv_T01D1.2b	T01D1.2e.5	WBGene00001340	T01D1.2g.1	etr-1	T01D1.2	63	52	1320	1084	0.8254	0.82121	100
1224	mv_T01D1.2b	T01D1.2e.1	WBGene00001340	T01D1.2g.5	etr-1	T01D1.2	63	52	1320	1084	0.8254	0.82121	100
1225	mv_T01D1.2b	T01D1.2e.2	WBGene00001340	T01D1.2a.2	etr-1	T01D1.2	63	52	1320	1066	0.8254	0.80758	100
1226	mv_T01D1.2b	T01D1.2e.3	WBGene00001340	T01D1.2a.4	etr-1	T01D1.2	63	52	1320	1066	0.8254	0.80758	100
1227	mv_T01D1.2b	T01D1.2e.3	WBGene00001340	T01D1.2g.1	etr-1	T01D1.2	63	52	1320	1084	0.8254	0.82121	100
1228	mv_T01D1.2b	T01D1.2e.3	WBGene00001340	T01D1.2b.4	etr-1	T01D1.2	63	52	1320	1045	0.8254	0.79167	100
1229	mv_T01D1.2b	T01D1.2e.2	WBGene00001340	T01D1.2b.4	etr-1	T01D1.2	63	52	1320	1045	0.8254	0.79167	100
1230	mv_T01D1.2b	T01D1.2e.1	WBGene00001340	T01D1.2a.1	etr-1	T01D1.2	63	52	1320	1066	0.8254	0.80758	100
1231	mv_T01D1.2b	T01D1.2e.1	WBGene00001340	T01D1.2a.5	etr-1	T01D1.2	63	52	1320	1066	0.8254	0.80758	100
1232	mv_T01D1.2b	T01D1.2e.2	WBGene00001340	T01D1.2g.4	etr-1	T01D1.2	63	52	1320	1084	0.8254	0.82121	100
1233	mv_T01D1.2b	T01D1.2e.5	WBGene00001340	T01D1.2a.1	etr-1	T01D1.2	63	52	1320	1066	0.8254	0.80758	100
1234	mv_T01D1.2b	T01D1.2e.4	WBGene00001340	T01D1.2g.2	etr-1	T01D1.2	63	52	1320	1084	0.8254	0.82121	100
1235	mv_T01D1.2b	T01D1.2e.1	WBGene00001340	T01D1.2g.2	etr-1	T01D1.2	63	52	1320	1084	0.8254	0.82121	100
1236	mv_T01D1.2b	T01D1.2e.2	WBGene00001340	T01D1.2g.2	etr-1	T01D1.2	63	52	1320	1084	0.8254	0.82121	100
1237	mv_T01D1.2b	T01D1.2e.1	WBGene00001340	T01D1.2a.3	etr-1	T01D1.2	63	52	1320	1066	0.8254	0.80758	100
1238	mv_T01D1.2b	T01D1.2e.5	WBGene00001340	T01D1.2b.4	etr-1	T01D1.2	63	52	1320	1045	0.8254	0.79167	100
1239	mv_T01D1.2b	T01D1.2e.2	WBGene00001340	T01D1.2g.1	etr-1	T01D1.2	63	52	1320	1084	0.8254	0.82121	100
1240	mv_T01D1.2b	T01D1.2e.2	WBGene00001340	T01D1.2a.1	etr-1	T01D1.2	63	52	1320	1066	0.8254	0.80758	100
1241	mv_T01D1.2b	T01D1.2e.4	WBGene00001340	T01D1.2a.2	etr-1	T01D1.2	63	52	1320	1066	0.8254	0.80758	100
1242	mv_T01D1.2b	T01D1.2e.1	WBGene00001340	T01D1.2a.4	etr-1	T01D1.2	63	52	1320	1066	0.8254	0.80758	100
1243	mv_T01D1.2b	T01D1.2e.3	WBGene00001340	T01D1.2g.2	etr-1	T01D1.2	63	52	1320	1084	0.8254	0.82121	100
1244	mv_T01D1.2b	T01D1.2e.1	WBGene00001340	T01D1.2b.4	etr-1	T01D1.2	63	52	1320	1045	0.8254	0.79167	100
1245	mv_T01D1.2b	T01D1.2e.1	WBGene00001340	T01D1.2a.2	etr-1	T01D1.2	63	52	1320	1066	0.8254	0.80758	100
1246	mv_T01D1.2b	T01D1.2e.4	WBGene00001340	T01D1.2a.3	etr-1	T01D1.2	63	52	1320	1066	0.8254	0.80758	100
1247	mv_T01D1.2b	T01D1.2e.1	WBGene00001340	T01D1.2g.1	etr-1	T01D1.2	63	52	1320	1084	0.8254	0.82121	100
1248	mv_T01D1.2b	T01D1.2e.5	WBGene00001340	T01D1.2g.2	etr-1	T01D1.2	63	52	1320	1084	0.8254	0.82121	100
1249	mv_T01D1.2b	T01D1.2e.3	WBGene00001340	T01D1.2a.3	etr-1	T01D1.2	63	52	1320	1066	0.8254	0.80758	100
1250	mv_T01D1.2b	T01D1.2e.4	WBGene00001340	T01D1.2a.4	etr-1	T01D1.2	63	52	1320	1066	0.8254	0.80758	100
1251	mv_T01D1.2b	T01D1.2e.5	WBGene00001340	T01D1.2a.2	etr-1	T01D1.2	63	52	1320	1066	0.8254	0.80758	100
1252	mv_T01D1.2b	T01D1.2e.4	WBGene00001340	T01D1.2b.4	etr-1	T01D1.2	63	52	1320	1045	0.8254	0.79167	100
1253	mv_F49H12.1	F49H12.1a	WBGene00003087	F49H12.1a	lsy-2	F49H12.1	52	52	1075	1074	1	0.99907	100
1254	mv_B0286.4	B0286.4c.2	WBGene00003825	B0286.4c.5	ntl-2	B0286.4	64	52	1332	1084	0.8125	0.81381	100
1255	mv_T19B10.2	T19B10.2.2	WBGene00011831	T19B10.2.1		T19B10.2	52	52	1084	1083	1	0.99908	100
1256	mv_T19B10.2	T19B10.2.2	WBGene00011831	T19B10.2.2		T19B10.2	52	52	1084	1083	1	0.99908	100
1257	mv_T19B10.2	T19B10.2.1	WBGene00011831	T19B10.2.2		T19B10.2	52	52	1084	1083	1	0.99908	100
1258	mv_T19B10.2	T19B10.2.1	WBGene00011831	T19B10.2.1		T19B10.2	52	52	1084	1083	1	0.99908	100
1259	mv_G_YK4064	W08F4.8a	WBGene00021097	W08F4.8b	cdc-37	W08F4.8	52	52	1090	1089	1	0.99908	100
1260	mv_G_YK4064	W08F4.8a	WBGene00021097	W08F4.8a	cdc-37	W08F4.8	52	52	1090	1089	1	0.99908	100
1261	mv_G_YK4064	W08F4.8b	WBGene00021097	W08F4.8a	cdc-37	W08F4.8	52	52	1090	1089	1	0.99908	100
1262	mv_G_YK4064	W08F4.8b	WBGene00021097	W08F4.8b	cdc-37	W08F4.8	52	52	1090	1089	1	0.99908	100
1263	mv_Y59A8A.c	Y59A8A.1	WBGene00000813	Y59A8A.1	csn-1	Y59A8A.1	52	51	1072	1071	0.98077	0.99907	100
1264	mv_F49H12.1	F49H12.1a	WBGene00003087	F49H12.1b.1	lsy-2	F49H12.1	52	51	1075	1048	0.98077	0.97488	100
1265	mv_F49H12.1	F49H12.1a	WBGene00003087	F49H12.1b.2	lsy-2	F49H12.1	52	51	1075	1051	0.98077	0.97767	100
1266	mv_B0286.4	B0286.4a.2	WBGene00003825	B0286.4b	ntl-2	B0286.4	63	51	1312	1063	0.80952	0.81021	100
1267	mv_B0286.4	B0286.4a.1	WBGene00003825	B0286.4d.1	ntl-2	B0286.4	63	51	1312	1064	0.80952	0.81098	100
1268	mv_B0286.4	B0286.4c.2	WBGene00003825	B0286.4d.1	ntl-2	B0286.4	64	51	1332	1044	0.79688	0.78378	100
1269	mv_B0286.4	B0286.4a.2	WBGene00003825	B0286.4c.5	ntl-2	B0286.4	63	51	1312	1044	0.80952	0.79573	100
1270	mv_B0286.4	B0286.4c.2	WBGene00003825	B0286.4b	ntl-2	B0286.4	64	51	1332	1043	0.79688	0.78303	100
1271	mv_B0286.4	B0286.4a.1	WBGene00003825	B0286.4b	ntl-2	B0286.4	63	51	1312	1063	0.80952	0.81021	100
1272	mv_B0286.4	B0286.4a.1	WBGene00003825	B0286.4c.5	ntl-2	B0286.4	63	51	1312	1044	0.80952	0.79573	100
1273	mv_B0286.4	B0286.4a.2	WBGene00003825	B0286.4d.1	ntl-2	B0286.4	63	51	1312	1064	0.80952	0.81098	100
1274	mv_F32D1.5	F32D1.5	WBGene00017984	F32D1.5		F32D1.5	51	51	1054	1053	1	0.99905	100
1275	mv_T01D1.2b	T01D1.2g.5	WBGene00001340	T01D1.2b.5	etr-1	T01D1.2	53	50	1101	985	0.9434	0.89464	100
1276	mv_T01D1.2b	T01D1.2g.4	WBGene00001340	T01D1.2b.5	etr-1	T01D1.2	53	50	1101	985	0.9434	0.89464	100
1277	mv_T01D1.2b	T01D1.2g.3	WBGene00001340	T01D1.2b.5	etr-1	T01D1.2	53	50	1101	985	0.9434	0.89464	100
1278	mv_T01D1.2b	T01D1.2g.1	WBGene00001340	T01D1.2b.5	etr-1	T01D1.2	53	50	1101	985	0.9434	0.89464	100
1279	mv_T01D1.2b	T01D1.2g.1	WBGene00001340	T01D1.2b.1	etr-1	T01D1.2	53	50	1101	985	0.9434	0.89464	100
1280	mv_T01D1.2b	T01D1.2f.4	WBGene00001340	T01D1.2b.1	etr-1	T01D1.2	64	50	1326	971	0.78125	0.73228	100
1281	mv_T01D1.2b	T01D1.2f.2	WBGene00001340	T01D1.2b.5	etr-1	T01D1.2	64	50	1326	971	0.78125	0.73228	100
1282	mv_T01D1.2b	T01D1.2f.5	WBGene00001340	T01D1.2b.5	etr-1	T01D1.2	64	50	1326	971	0.78125	0.73228	100
1283	mv_T01D1.2b	T01D1.2g.5	WBGene00001340	T01D1.2b.2	etr-1	T01D1.2	53	50	1101	985	0.9434	0.89464	100
1284	mv_T01D1.2b	T01D1.2g.1	WBGene00001340	T01D1.2b.2	etr-1	T01D1.2	53	50	1101	985	0.9434	0.89464	100
1285	mv_T01D1.2b	T01D1.2g.5	WBGene00001340	T01D1.2b.1	etr-1	T01D1.2	53	50	1101	985	0.9434	0.89464	100
1286	mv_T01D1.2b	T01D1.2g.3	WBGene00001340	T01D1.2b.1	etr-1	T01D1.2	53	50	1101	985	0.9434	0.89464	100
1287	mv_T01D1.2b	T01D1.2f.2	WBGene00001340	T01D1.2b.1	etr-1	T01D1.2	64	50	1326	971	0.78125	0.73228	100
1288	mv_T01D1.2b	T01D1.2f.2	WBGene00001340	T01D1.2b.3	etr-1	T01D1.2	64	50	1326	971	0.78125	0.73228	100
1289	mv_T01D1.2b	T01D1.2g.1	WBGene00001340	T01D1.2b.3	etr-1	T01D1.2	53	50	1101	985	0.9434	0.89464	100
1290	mv_T01D1.2b	T01D1.2g.2	WBGene00001340	T01D1.2b.1	etr-1	T01D1.2	53	50	1101	985	0.9434	0.89464	100
1291	mv_T01D1.2b	T01D1.2f.5	WBGene00001340	T01D1.2b.1	etr-1	T01D1.2	64	50	1326	971	0.78125	0.73228	100
1292	mv_T01D1.2b	T01D1.2g.2	WBGene00001340	T01D1.2b.2	etr-1	T01D1.2	53	50	1101	985	0.9434	0.89464	100
1293	mv_T01D1.2b	T01D1.2g.4	WBGene00001340	T01D1.2b.2	etr-1	T01D1.2	53	50	1101	985	0.9434	0.89464	100
1294	mv_T01D1.2b	T01D1.2f.1	WBGene00001340	T01D1.2b.3	etr-1	T01D1.2	64	50	1326	971	0.78125	0.73228	100
1295	mv_T01D1.2b	T01D1.2f.1	WBGene00001340	T01D1.2b.1	etr-1	T01D1.2	64	50	1326	971	0.78125	0.73228	100
1296	mv_T01D1.2b	T01D1.2g.4	WBGene00001340	T01D1.2b.1	etr-1	T01D1.2	53	50	1101	985	0.9434	0.89464	100
1297	mv_T01D1.2b	T01D1.2f.4	WBGene00001340	T01D1.2b.3	etr-1	T01D1.2	64	50	1326	971	0.78125	0.73228	100
1298	mv_T01D1.2b	T01D1.2f.4	WBGene00001340	T01D1.2b.2	etr-1	T01D1.2	64	50	1326	971	0.78125	0.73228	100
1299	mv_T01D1.2b	T01D1.2g.2	WBGene00001340	T01D1.2b.5	etr-1	T01D1.2	53	50	1101	985	0.9434	0.89464	100
1300	mv_T01D1.2b	T01D1.2g.2	WBGene00001340	T01D1.2b.3	etr-1	T01D1.2	53	50	1101	985	0.9434	0.89464	100
1301	mv_T01D1.2b	T01D1.2g.4	WBGene00001340	T01D1.2b.3	etr-1	T01D1.2	53	50	1101	985	0.9434	0.89464	100
1302	mv_T01D1.2b	T01D1.2f.3	WBGene00001340	T01D1.2b.3	etr-1	T01D1.2	64	50	1326	971	0.78125	0.73228	100
1303	mv_T01D1.2b	T01D1.2f.1	WBGene00001340	T01D1.2b.2	etr-1	T01D1.2	64	50	1326	971	0.78125	0.73228	100
1304	mv_T01D1.2b	T01D1.2f.3	WBGene00001340	T01D1.2b.1	etr-1	T01D1.2	64	50	1326	971	0.78125	0.73228	100
1305	mv_T01D1.2b	T01D1.2g.3	WBGene00001340	T01D1.2b.2	etr-1	T01D1.2	53	50	1101	985	0.9434	0.89464	100
1306	mv_T01D1.2b	T01D1.2g.5	WBGene00001340	T01D1.2b.3	etr-1	T01D1.2	53	50	1101	985	0.9434	0.89464	100
1307	mv_T01D1.2b	T01D1.2g.3	WBGene00001340	T01D1.2b.3	etr-1	T01D1.2	53	50	1101	985	0.9434	0.89464	100
1308	mv_T01D1.2b	T01D1.2f.1	WBGene00001340	T01D1.2b.5	etr-1	T01D1.2	64	50	1326	971	0.78125	0.73228	100
1309	mv_T01D1.2b	T01D1.2f.3	WBGene00001340	T01D1.2b.2	etr-1	T01D1.2	64	50	1326	971	0.78125	0.73228	100
1310	mv_T01D1.2b	T01D1.2f.2	WBGene00001340	T01D1.2b.2	etr-1	T01D1.2	64	50	1326	971	0.78125	0.73228	100
1311	mv_T01D1.2b	T01D1.2f.4	WBGene00001340	T01D1.2b.5	etr-1	T01D1.2	64	50	1326	971	0.78125	0.73228	100
1312	mv_T01D1.2b	T01D1.2f.5	WBGene00001340	T01D1.2b.2	etr-1	T01D1.2	64	50	1326	971	0.78125	0.73228	100
1313	mv_T01D1.2b	T01D1.2f.5	WBGene00001340	T01D1.2b.3	etr-1	T01D1.2	64	50	1326	971	0.78125	0.73228	100
1314	mv_T01D1.2b	T01D1.2f.3	WBGene00001340	T01D1.2b.5	etr-1	T01D1.2	64	50	1326	971	0.78125	0.73228	100
1315	mv_W03H9.4	W03H9.4a	WBGene00012230	W03H9.4b	cacn-1	W03H9.4	93	50	1951	1044	0.53763	0.53511	100
1316	mv_Y76B12C.7	Y76B12C.7a.1	WBGene00022301	Y76B12C.7c.1	cpsf-1	Y76B12C.7	207	50	4342	1037	0.24155	0.23883	100
1317	mv_Y76B12C.7	Y76B12C.7a.2	WBGene00022301	Y76B12C.7c.1	cpsf-1	Y76B12C.7	207	50	4342	1037	0.24155	0.23883	100
1318	mv_Y76B12C.7	Y76B12C.7a.2	WBGene00022301	Y76B12C.7c.2	cpsf-1	Y76B12C.7	207	50	4342	1037	0.24155	0.23883	100
1319	mv_Y76B12C.7	Y76B12C.7a.1	WBGene00022301	Y76B12C.7c.2	cpsf-1	Y76B12C.7	207	50	4342	1037	0.24155	0.23883	100
1320	mv_T01D1.2b	T01D1.2e.5	WBGene00001340	T01D1.2b.5	etr-1	T01D1.2	63	49	1320	970	0.77778	0.73485	100
1321	mv_T01D1.2b	T01D1.2b.3	WBGene00001340	T01D1.2e.3	etr-1	T01D1.2	59	49	1234	970	0.83051	0.78606	100
1322	mv_T01D1.2b	T01D1.2b.1	WBGene00001340	T01D1.2e.1	etr-1	T01D1.2	59	49	1234	970	0.83051	0.78606	100
1323	mv_T01D1.2b	T01D1.2b.3	WBGene00001340	T01D1.2e.1	etr-1	T01D1.2	59	49	1234	970	0.83051	0.78606	100
1324	mv_T01D1.2b	T01D1.2b.5	WBGene00001340	T01D1.2f.2	etr-1	T01D1.2	59	49	1234	971	0.83051	0.78687	100
1325	mv_T01D1.2b	T01D1.2b.5	WBGene00001340	T01D1.2g.5	etr-1	T01D1.2	59	49	1234	985	0.83051	0.79822	100
1326	mv_T01D1.2b	T01D1.2b.2	WBGene00001340	T01D1.2g.5	etr-1	T01D1.2	59	49	1234	985	0.83051	0.79822	100
1327	mv_T01D1.2b	T01D1.2b.5	WBGene00001340	T01D1.2e.1	etr-1	T01D1.2	59	49	1234	970	0.83051	0.78606	100
1328	mv_T01D1.2b	T01D1.2b.2	WBGene00001340	T01D1.2e.1	etr-1	T01D1.2	59	49	1234	970	0.83051	0.78606	100
1329	mv_T01D1.2b	T01D1.2b.3	WBGene00001340	T01D1.2g.4	etr-1	T01D1.2	59	49	1234	985	0.83051	0.79822	100
1330	mv_T01D1.2b	T01D1.2b.3	WBGene00001340	T01D1.2g.5	etr-1	T01D1.2	59	49	1234	985	0.83051	0.79822	100
1331	mv_T01D1.2b	T01D1.2b.3	WBGene00001340	T01D1.2f.2	etr-1	T01D1.2	59	49	1234	971	0.83051	0.78687	100
1332	mv_T01D1.2b	T01D1.2b.1	WBGene00001340	T01D1.2f.2	etr-1	T01D1.2	59	49	1234	971	0.83051	0.78687	100
1333	mv_T01D1.2b	T01D1.2b.3	WBGene00001340	T01D1.2g.3	etr-1	T01D1.2	59	49	1234	985	0.83051	0.79822	100
1334	mv_T01D1.2b	T01D1.2b.1	WBGene00001340	T01D1.2g.3	etr-1	T01D1.2	59	49	1234	985	0.83051	0.79822	100
1335	mv_T01D1.2b	T01D1.2b.2	WBGene00001340	T01D1.2g.4	etr-1	T01D1.2	59	49	1234	985	0.83051	0.79822	100
1336	mv_T01D1.2b	T01D1.2e.4	WBGene00001340	T01D1.2b.5	etr-1	T01D1.2	63	49	1320	970	0.77778	0.73485	100
1337	mv_T01D1.2b	T01D1.2b.1	WBGene00001340	T01D1.2e.3	etr-1	T01D1.2	59	49	1234	970	0.83051	0.78606	100
1338	mv_T01D1.2b	T01D1.2b.2	WBGene00001340	T01D1.2g.3	etr-1	T01D1.2	59	49	1234	985	0.83051	0.79822	100
1339	mv_T01D1.2b	T01D1.2b.5	WBGene00001340	T01D1.2g.3	etr-1	T01D1.2	59	49	1234	985	0.83051	0.79822	100
1340	mv_T01D1.2b	T01D1.2b.5	WBGene00001340	T01D1.2e.5	etr-1	T01D1.2	59	49	1234	970	0.83051	0.78606	100
1341	mv_T01D1.2b	T01D1.2b.1	WBGene00001340	T01D1.2e.5	etr-1	T01D1.2	59	49	1234	970	0.83051	0.78606	100
1342	mv_T01D1.2b	T01D1.2b.2	WBGene00001340	T01D1.2e.5	etr-1	T01D1.2	59	49	1234	970	0.83051	0.78606	100
1343	mv_T01D1.2b	T01D1.2b.5	WBGene00001340	T01D1.2g.2	etr-1	T01D1.2	59	49	1234	985	0.83051	0.79822	100
1344	mv_T01D1.2b	T01D1.2b.1	WBGene00001340	T01D1.2g.5	etr-1	T01D1.2	59	49	1234	985	0.83051	0.79822	100
1345	mv_T01D1.2b	T01D1.2b.1	WBGene00001340	T01D1.2e.2	etr-1	T01D1.2	59	49	1234	970	0.83051	0.78606	100
1346	mv_T01D1.2b	T01D1.2b.5	WBGene00001340	T01D1.2g.4	etr-1	T01D1.2	59	49	1234	985	0.83051	0.79822	100
1347	mv_T01D1.2b	T01D1.2e.3	WBGene00001340	T01D1.2b.3	etr-1	T01D1.2	63	49	1320	970	0.77778	0.73485	100
1348	mv_T01D1.2b	T01D1.2b.1	WBGene00001340	T01D1.2g.1	etr-1	T01D1.2	59	49	1234	985	0.83051	0.79822	100
1349	mv_T01D1.2b	T01D1.2b.3	WBGene00001340	T01D1.2e.5	etr-1	T01D1.2	59	49	1234	970	0.83051	0.78606	100
1350	mv_T01D1.2b	T01D1.2b.1	WBGene00001340	T01D1.2g.4	etr-1	T01D1.2	59	49	1234	985	0.83051	0.79822	100
1351	mv_T01D1.2b	T01D1.2b.1	WBGene00001340	T01D1.2g.2	etr-1	T01D1.2	59	49	1234	985	0.83051	0.79822	100
1352	mv_T01D1.2b	T01D1.2e.5	WBGene00001340	T01D1.2b.1	etr-1	T01D1.2	63	49	1320	970	0.77778	0.73485	100
1353	mv_T01D1.2b	T01D1.2b.2	WBGene00001340	T01D1.2f.3	etr-1	T01D1.2	59	49	1234	971	0.83051	0.78687	100
1354	mv_T01D1.2b	T01D1.2e.4	WBGene00001340	T01D1.2b.3	etr-1	T01D1.2	63	49	1320	970	0.77778	0.73485	100
1355	mv_T01D1.2b	T01D1.2e.5	WBGene00001340	T01D1.2b.2	etr-1	T01D1.2	63	49	1320	970	0.77778	0.73485	100
1356	mv_T01D1.2b	T01D1.2b.2	WBGene00001340	T01D1.2g.1	etr-1	T01D1.2	59	49	1234	985	0.83051	0.79822	100
1357	mv_T01D1.2b	T01D1.2b.5	WBGene00001340	T01D1.2f.3	etr-1	T01D1.2	59	49	1234	971	0.83051	0.78687	100
1358	mv_T01D1.2b	T01D1.2b.1	WBGene00001340	T01D1.2f.4	etr-1	T01D1.2	59	49	1234	971	0.83051	0.78687	100
1359	mv_T01D1.2b	T01D1.2b.2	WBGene00001340	T01D1.2e.3	etr-1	T01D1.2	59	49	1234	970	0.83051	0.78606	100
1360	mv_T01D1.2b	T01D1.2e.1	WBGene00001340	T01D1.2b.2	etr-1	T01D1.2	63	49	1320	970	0.77778	0.73485	100
1361	mv_T01D1.2b	T01D1.2b.5	WBGene00001340	T01D1.2f.1	etr-1	T01D1.2	59	49	1234	971	0.83051	0.78687	100
1362	mv_T01D1.2b	T01D1.2b.3	WBGene00001340	T01D1.2f.3	etr-1	T01D1.2	59	49	1234	971	0.83051	0.78687	100
1363	mv_T01D1.2b	T01D1.2b.1	WBGene00001340	T01D1.2f.1	etr-1	T01D1.2	59	49	1234	971	0.83051	0.78687	100
1364	mv_T01D1.2b	T01D1.2e.3	WBGene00001340	T01D1.2b.1	etr-1	T01D1.2	63	49	1320	970	0.77778	0.73485	100
1365	mv_T01D1.2b	T01D1.2b.3	WBGene00001340	T01D1.2g.1	etr-1	T01D1.2	59	49	1234	985	0.83051	0.79822	100
1366	mv_T01D1.2b	T01D1.2b.3	WBGene00001340	T01D1.2f.4	etr-1	T01D1.2	59	49	1234	971	0.83051	0.78687	100
1367	mv_T01D1.2b	T01D1.2e.2	WBGene00001340	T01D1.2b.1	etr-1	T01D1.2	63	49	1320	970	0.77778	0.73485	100
1368	mv_T01D1.2b	T01D1.2e.1	WBGene00001340	T01D1.2b.1	etr-1	T01D1.2	63	49	1320	970	0.77778	0.73485	100
1369	mv_T01D1.2b	T01D1.2b.3	WBGene00001340	T01D1.2f.1	etr-1	T01D1.2	59	49	1234	971	0.83051	0.78687	100
1370	mv_T01D1.2b	T01D1.2b.3	WBGene00001340	T01D1.2e.2	etr-1	T01D1.2	59	49	1234	970	0.83051	0.78606	100
1371	mv_T01D1.2b	T01D1.2b.2	WBGene00001340	T01D1.2f.2	etr-1	T01D1.2	59	49	1234	971	0.83051	0.78687	100
1372	mv_T01D1.2b	T01D1.2e.1	WBGene00001340	T01D1.2b.5	etr-1	T01D1.2	63	49	1320	970	0.77778	0.73485	100
1373	mv_T01D1.2b	T01D1.2e.2	WBGene00001340	T01D1.2b.5	etr-1	T01D1.2	63	49	1320	970	0.77778	0.73485	100
1374	mv_T01D1.2b	T01D1.2e.3	WBGene00001340	T01D1.2b.5	etr-1	T01D1.2	63	49	1320	970	0.77778	0.73485	100
1375	mv_T01D1.2b	T01D1.2b.3	WBGene00001340	T01D1.2e.4	etr-1	T01D1.2	59	49	1234	970	0.83051	0.78606	100
1376	mv_T01D1.2b	T01D1.2b.2	WBGene00001340	T01D1.2g.2	etr-1	T01D1.2	59	49	1234	985	0.83051	0.79822	100
1377	mv_T01D1.2b	T01D1.2b.5	WBGene00001340	T01D1.2e.2	etr-1	T01D1.2	59	49	1234	970	0.83051	0.78606	100
1378	mv_T01D1.2b	T01D1.2b.2	WBGene00001340	T01D1.2f.1	etr-1	T01D1.2	59	49	1234	971	0.83051	0.78687	100
1379	mv_T01D1.2b	T01D1.2b.1	WBGene00001340	T01D1.2f.3	etr-1	T01D1.2	59	49	1234	971	0.83051	0.78687	100
1380	mv_T01D1.2b	T01D1.2e.4	WBGene00001340	T01D1.2b.1	etr-1	T01D1.2	63	49	1320	970	0.77778	0.73485	100
1381	mv_T01D1.2b	T01D1.2e.1	WBGene00001340	T01D1.2b.3	etr-1	T01D1.2	63	49	1320	970	0.77778	0.73485	100
1382	mv_T01D1.2b	T01D1.2b.3	WBGene00001340	T01D1.2g.2	etr-1	T01D1.2	59	49	1234	985	0.83051	0.79822	100
1383	mv_T01D1.2b	T01D1.2b.5	WBGene00001340	T01D1.2g.1	etr-1	T01D1.2	59	49	1234	985	0.83051	0.79822	100
1384	mv_T01D1.2b	T01D1.2e.5	WBGene00001340	T01D1.2b.3	etr-1	T01D1.2	63	49	1320	970	0.77778	0.73485	100
1385	mv_T01D1.2b	T01D1.2e.2	WBGene00001340	T01D1.2b.2	etr-1	T01D1.2	63	49	1320	970	0.77778	0.73485	100
1386	mv_T01D1.2b	T01D1.2b.5	WBGene00001340	T01D1.2e.4	etr-1	T01D1.2	59	49	1234	970	0.83051	0.78606	100
1387	mv_T01D1.2b	T01D1.2e.3	WBGene00001340	T01D1.2b.2	etr-1	T01D1.2	63	49	1320	970	0.77778	0.73485	100
1388	mv_T01D1.2b	T01D1.2b.1	WBGene00001340	T01D1.2e.4	etr-1	T01D1.2	59	49	1234	970	0.83051	0.78606	100
1389	mv_T01D1.2b	T01D1.2b.2	WBGene00001340	T01D1.2e.2	etr-1	T01D1.2	59	49	1234	970	0.83051	0.78606	100
1390	mv_T01D1.2b	T01D1.2b.2	WBGene00001340	T01D1.2f.4	etr-1	T01D1.2	59	49	1234	971	0.83051	0.78687	100
1391	mv_T01D1.2b	T01D1.2b.3	WBGene00001340	T01D1.2f.5	etr-1	T01D1.2	59	49	1234	971	0.83051	0.78687	100
1392	mv_T01D1.2b	T01D1.2b.2	WBGene00001340	T01D1.2e.4	etr-1	T01D1.2	59	49	1234	970	0.83051	0.78606	100
1393	mv_T01D1.2b	T01D1.2b.5	WBGene00001340	T01D1.2f.4	etr-1	T01D1.2	59	49	1234	971	0.83051	0.78687	100
1394	mv_T01D1.2b	T01D1.2b.1	WBGene00001340	T01D1.2f.5	etr-1	T01D1.2	59	49	1234	971	0.83051	0.78687	100
1395	mv_T01D1.2b	T01D1.2e.4	WBGene00001340	T01D1.2b.2	etr-1	T01D1.2	63	49	1320	970	0.77778	0.73485	100
1396	mv_T01D1.2b	T01D1.2e.2	WBGene00001340	T01D1.2b.3	etr-1	T01D1.2	63	49	1320	970	0.77778	0.73485	100
1397	mv_T01D1.2b	T01D1.2b.2	WBGene00001340	T01D1.2f.5	etr-1	T01D1.2	59	49	1234	971	0.83051	0.78687	100
1398	mv_T01D1.2b	T01D1.2b.5	WBGene00001340	T01D1.2f.5	etr-1	T01D1.2	59	49	1234	971	0.83051	0.78687	100
1399	mv_T01D1.2b	T01D1.2b.5	WBGene00001340	T01D1.2e.3	etr-1	T01D1.2	59	49	1234	970	0.83051	0.78606	100
1400	mv_T23G11.2	T23G11.2	WBGene00001647	T23G11.2	gna-2	T23G11.2	49	49	1021	1020	1	0.99902	100
1401	mv_ZC250.3	ZC250.3	WBGene00022577	ZC250.3	nstp-3	ZC250.3	49	49	1012	1011	1	0.99901	100
1402	mv_Y110A7A.17	Y110A7A.17a	WBGene00003132	Y110A7A.17b	mat-1	Y110A7A.17	112	48	2344	981	0.42857	0.41852	100
1403	mv_F35G12.5	F35G12.5	WBGene00009442	F35G12.5		F35G12.5	48	48	1000	999	1	0.999	100
1404	mv_Y47H9C.7	Y47H9C.7	WBGene00012950	Y47H9C.7		Y47H9C.7	48	48	1000	999	1	0.999	100
1405	mv_R05F9.10	R05F9.10	WBGene00019893	R05F9.10	sgt-1	R05F9.10	48	48	991	990	1	0.99899	100
1406	mv_T10B5.6	T10B5.6	WBGene00020392	T10B5.6	knl-3	T10B5.6	49	48	1009	1008	0.97959	0.99901	100
1407	mv_ZK686.3	ZK686.3.2	WBGene00022793	ZK686.3.1		ZK686.3	47	47	973	972	1	0.99897	100
1408	mv_ZK686.3	ZK686.3.1	WBGene00022793	ZK686.3.2		ZK686.3	47	47	973	972	1	0.99897	100
1409	mv_ZK686.3	ZK686.3.2	WBGene00022793	ZK686.3.2		ZK686.3	47	47	973	972	1	0.99897	100
1410	mv_ZK686.3	ZK686.3.1	WBGene00022793	ZK686.3.1		ZK686.3	47	47	973	972	1	0.99897	100
1411	mv_T01D1.2b	T01D1.2d.4	WBGene00001340	T01D1.2g.4	etr-1	T01D1.2	56	46	1167	913	0.82143	0.78235	100
1412	mv_T01D1.2b	T01D1.2d.3	WBGene00001340	T01D1.2g.4	etr-1	T01D1.2	56	46	1167	913	0.82143	0.78235	100
1413	mv_T01D1.2b	T01D1.2d.3	WBGene00001340	T01D1.2g.3	etr-1	T01D1.2	56	46	1167	913	0.82143	0.78235	100
1414	mv_T01D1.2b	T01D1.2d.2	WBGene00001340	T01D1.2g.3	etr-1	T01D1.2	56	46	1167	913	0.82143	0.78235	100
1415	mv_T01D1.2b	T01D1.2d.3	WBGene00001340	T01D1.2a.5	etr-1	T01D1.2	56	46	1167	895	0.82143	0.76692	100
1416	mv_T01D1.2b	T01D1.2d.2	WBGene00001340	T01D1.2a.5	etr-1	T01D1.2	56	46	1167	895	0.82143	0.76692	100
1417	mv_T01D1.2b	T01D1.2d.4	WBGene00001340	T01D1.2g.3	etr-1	T01D1.2	56	46	1167	913	0.82143	0.78235	100
1418	mv_T01D1.2b	T01D1.2d.1	WBGene00001340	T01D1.2a.5	etr-1	T01D1.2	56	46	1167	895	0.82143	0.76692	100
1419	mv_T01D1.2b	T01D1.2d.3	WBGene00001340	T01D1.2g.1	etr-1	T01D1.2	56	46	1167	913	0.82143	0.78235	100
1420	mv_T01D1.2b	T01D1.2d.1	WBGene00001340	T01D1.2g.5	etr-1	T01D1.2	56	46	1167	913	0.82143	0.78235	100
1421	mv_T01D1.2b	T01D1.2d.1	WBGene00001340	T01D1.2g.1	etr-1	T01D1.2	56	46	1167	913	0.82143	0.78235	100
1422	mv_T01D1.2b	T01D1.2d.5	WBGene00001340	T01D1.2g.3	etr-1	T01D1.2	56	46	1167	913	0.82143	0.78235	100
1423	mv_T01D1.2b	T01D1.2d.2	WBGene00001340	T01D1.2a.1	etr-1	T01D1.2	56	46	1167	895	0.82143	0.76692	100
1424	mv_T01D1.2b	T01D1.2d.1	WBGene00001340	T01D1.2g.4	etr-1	T01D1.2	56	46	1167	913	0.82143	0.78235	100
1425	mv_T01D1.2b	T01D1.2d.2	WBGene00001340	T01D1.2g.5	etr-1	T01D1.2	56	46	1167	913	0.82143	0.78235	100
1426	mv_T01D1.2b	T01D1.2d.2	WBGene00001340	T01D1.2g.4	etr-1	T01D1.2	56	46	1167	913	0.82143	0.78235	100
1427	mv_T01D1.2b	T01D1.2d.4	WBGene00001340	T01D1.2a.4	etr-1	T01D1.2	56	46	1167	895	0.82143	0.76692	100
1428	mv_T01D1.2b	T01D1.2d.2	WBGene00001340	T01D1.2a.4	etr-1	T01D1.2	56	46	1167	895	0.82143	0.76692	100
1429	mv_T01D1.2b	T01D1.2d.5	WBGene00001340	T01D1.2g.5	etr-1	T01D1.2	56	46	1167	913	0.82143	0.78235	100
1430	mv_T01D1.2b	T01D1.2d.4	WBGene00001340	T01D1.2g.2	etr-1	T01D1.2	56	46	1167	913	0.82143	0.78235	100
1431	mv_T01D1.2b	T01D1.2d.3	WBGene00001340	T01D1.2a.3	etr-1	T01D1.2	56	46	1167	895	0.82143	0.76692	100
1432	mv_T01D1.2b	T01D1.2d.4	WBGene00001340	T01D1.2a.1	etr-1	T01D1.2	56	46	1167	895	0.82143	0.76692	100
1433	mv_T01D1.2b	T01D1.2d.5	WBGene00001340	T01D1.2g.4	etr-1	T01D1.2	56	46	1167	913	0.82143	0.78235	100
1434	mv_T01D1.2b	T01D1.2d.1	WBGene00001340	T01D1.2a.1	etr-1	T01D1.2	56	46	1167	895	0.82143	0.76692	100
1435	mv_T01D1.2b	T01D1.2d.4	WBGene00001340	T01D1.2a.5	etr-1	T01D1.2	56	46	1167	895	0.82143	0.76692	100
1436	mv_T01D1.2b	T01D1.2d.2	WBGene00001340	T01D1.2g.1	etr-1	T01D1.2	56	46	1167	913	0.82143	0.78235	100
1437	mv_T01D1.2b	T01D1.2d.4	WBGene00001340	T01D1.2a.3	etr-1	T01D1.2	56	46	1167	895	0.82143	0.76692	100
1438	mv_T01D1.2b	T01D1.2d.3	WBGene00001340	T01D1.2a.1	etr-1	T01D1.2	56	46	1167	895	0.82143	0.76692	100
1439	mv_T01D1.2b	T01D1.2d.1	WBGene00001340	T01D1.2g.3	etr-1	T01D1.2	56	46	1167	913	0.82143	0.78235	100
1440	mv_T01D1.2b	T01D1.2d.5	WBGene00001340	T01D1.2b.4	etr-1	T01D1.2	56	46	1167	893	0.82143	0.76521	100
1441	mv_T01D1.2b	T01D1.2d.4	WBGene00001340	T01D1.2a.2	etr-1	T01D1.2	56	46	1167	895	0.82143	0.76692	100
1442	mv_T01D1.2b	T01D1.2d.4	WBGene00001340	T01D1.2g.5	etr-1	T01D1.2	56	46	1167	913	0.82143	0.78235	100
1443	mv_T01D1.2b	T01D1.2d.4	WBGene00001340	T01D1.2b.4	etr-1	T01D1.2	56	46	1167	893	0.82143	0.76521	100
1444	mv_T01D1.2b	T01D1.2d.2	WBGene00001340	T01D1.2b.4	etr-1	T01D1.2	56	46	1167	893	0.82143	0.76521	100
1445	mv_T01D1.2b	T01D1.2d.1	WBGene00001340	T01D1.2a.3	etr-1	T01D1.2	56	46	1167	895	0.82143	0.76692	100
1446	mv_T01D1.2b	T01D1.2d.5	WBGene00001340	T01D1.2a.1	etr-1	T01D1.2	56	46	1167	895	0.82143	0.76692	100
1447	mv_T01D1.2b	T01D1.2d.2	WBGene00001340	T01D1.2g.2	etr-1	T01D1.2	56	46	1167	913	0.82143	0.78235	100
1448	mv_T01D1.2b	T01D1.2d.5	WBGene00001340	T01D1.2a.5	etr-1	T01D1.2	56	46	1167	895	0.82143	0.76692	100
1449	mv_T01D1.2b	T01D1.2d.5	WBGene00001340	T01D1.2g.1	etr-1	T01D1.2	56	46	1167	913	0.82143	0.78235	100
1450	mv_T01D1.2b	T01D1.2d.5	WBGene00001340	T01D1.2a.2	etr-1	T01D1.2	56	46	1167	895	0.82143	0.76692	100
1451	mv_T01D1.2b	T01D1.2d.5	WBGene00001340	T01D1.2a.4	etr-1	T01D1.2	56	46	1167	895	0.82143	0.76692	100
1452	mv_T01D1.2b	T01D1.2d.3	WBGene00001340	T01D1.2a.4	etr-1	T01D1.2	56	46	1167	895	0.82143	0.76692	100
1453	mv_T01D1.2b	T01D1.2d.3	WBGene00001340	T01D1.2b.4	etr-1	T01D1.2	56	46	1167	893	0.82143	0.76521	100
1454	mv_T01D1.2b	T01D1.2d.3	WBGene00001340	T01D1.2g.2	etr-1	T01D1.2	56	46	1167	913	0.82143	0.78235	100
1455	mv_T01D1.2b	T01D1.2d.1	WBGene00001340	T01D1.2a.2	etr-1	T01D1.2	56	46	1167	895	0.82143	0.76692	100
1456	mv_T01D1.2b	T01D1.2d.1	WBGene00001340	T01D1.2a.4	etr-1	T01D1.2	56	46	1167	895	0.82143	0.76692	100
1457	mv_T01D1.2b	T01D1.2d.1	WBGene00001340	T01D1.2b.4	etr-1	T01D1.2	56	46	1167	893	0.82143	0.76521	100
1458	mv_T01D1.2b	T01D1.2d.5	WBGene00001340	T01D1.2g.2	etr-1	T01D1.2	56	46	1167	913	0.82143	0.78235	100
1459	mv_T01D1.2b	T01D1.2d.1	WBGene00001340	T01D1.2g.2	etr-1	T01D1.2	56	46	1167	913	0.82143	0.78235	100
1460	mv_T01D1.2b	T01D1.2d.3	WBGene00001340	T01D1.2g.5	etr-1	T01D1.2	56	46	1167	913	0.82143	0.78235	100
1461	mv_T01D1.2b	T01D1.2d.2	WBGene00001340	T01D1.2a.2	etr-1	T01D1.2	56	46	1167	895	0.82143	0.76692	100
1462	mv_T01D1.2b	T01D1.2d.2	WBGene00001340	T01D1.2a.3	etr-1	T01D1.2	56	46	1167	895	0.82143	0.76692	100
1463	mv_T01D1.2b	T01D1.2d.4	WBGene00001340	T01D1.2g.1	etr-1	T01D1.2	56	46	1167	913	0.82143	0.78235	100
1464	mv_T01D1.2b	T01D1.2d.3	WBGene00001340	T01D1.2a.2	etr-1	T01D1.2	56	46	1167	895	0.82143	0.76692	100
1465	mv_T01D1.2b	T01D1.2d.5	WBGene00001340	T01D1.2a.3	etr-1	T01D1.2	56	46	1167	895	0.82143	0.76692	100
1466	mv_F30A10.5	F30A10.5b.2	WBGene00006061	F30A10.5b.2	stl-1	F30A10.5	46	46	952	951	1	0.99895	100
1467	mv_F30A10.5	F30A10.5b.3	WBGene00006061	F30A10.5b.2	stl-1	F30A10.5	46	46	952	951	1	0.99895	100
1468	mv_F30A10.5	F30A10.5b.1	WBGene00006061	F30A10.5b.1	stl-1	F30A10.5	46	46	952	951	1	0.99895	100
1469	mv_F30A10.5	F30A10.5a	WBGene00006061	F30A10.5b.3	stl-1	F30A10.5	46	46	952	951	1	0.99895	100
1470	mv_F30A10.5	F30A10.5b.1	WBGene00006061	F30A10.5b.2	stl-1	F30A10.5	46	46	952	951	1	0.99895	100
1471	mv_F30A10.5	F30A10.5a	WBGene00006061	F30A10.5b.2	stl-1	F30A10.5	46	46	952	951	1	0.99895	100
1472	mv_F30A10.5	F30A10.5a	WBGene00006061	F30A10.5b.1	stl-1	F30A10.5	46	46	952	951	1	0.99895	100
1473	mv_F30A10.5	F30A10.5b.3	WBGene00006061	F30A10.5a	stl-1	F30A10.5	46	46	952	951	1	0.99895	100
1474	mv_F30A10.5	F30A10.5b.1	WBGene00006061	F30A10.5a	stl-1	F30A10.5	46	46	952	951	1	0.99895	100
1475	mv_F30A10.5	F30A10.5b.3	WBGene00006061	F30A10.5b.3	stl-1	F30A10.5	46	46	952	951	1	0.99895	100
1476	mv_F30A10.5	F30A10.5a	WBGene00006061	F30A10.5a	stl-1	F30A10.5	46	46	952	951	1	0.99895	100
1477	mv_F30A10.5	F30A10.5b.3	WBGene00006061	F30A10.5b.1	stl-1	F30A10.5	46	46	952	951	1	0.99895	100
1478	mv_F30A10.5	F30A10.5b.1	WBGene00006061	F30A10.5b.3	stl-1	F30A10.5	46	46	952	951	1	0.99895	100
1479	mv_F30A10.5	F30A10.5b.2	WBGene00006061	F30A10.5b.3	stl-1	F30A10.5	46	46	952	951	1	0.99895	100
1480	mv_F30A10.5	F30A10.5b.2	WBGene00006061	F30A10.5b.1	stl-1	F30A10.5	46	46	952	951	1	0.99895	100
1481	mv_F30A10.5	F30A10.5b.2	WBGene00006061	F30A10.5a	stl-1	F30A10.5	46	46	952	951	1	0.99895	100
1482	mv_D1081.2	D1081.2	WBGene00006844	D1081.2	unc-120	D1081.2	46	46	960	959	1	0.99896	100
1483	mv_B0491.5	B0491.5.2	WBGene00007192	B0491.5.2		B0491.5	46	46	961	960	1	0.99896	100
1484	mv_B0491.5	B0491.5.1	WBGene00007192	B0491.5.1		B0491.5	46	46	961	960	1	0.99896	100
1485	mv_B0491.5	B0491.5.1	WBGene00007192	B0491.5.3		B0491.5	46	46	961	960	1	0.99896	100
1486	mv_B0491.5	B0491.5.2	WBGene00007192	B0491.5.1		B0491.5	46	46	961	960	1	0.99896	100
1487	mv_B0491.5	B0491.5.3	WBGene00007192	B0491.5.3		B0491.5	46	46	961	960	1	0.99896	100
1488	mv_B0491.5	B0491.5.1	WBGene00007192	B0491.5.2		B0491.5	46	46	961	960	1	0.99896	100
1489	mv_B0491.5	B0491.5.2	WBGene00007192	B0491.5.3		B0491.5	46	46	961	960	1	0.99896	100
1490	mv_B0491.5	B0491.5.3	WBGene00007192	B0491.5.2		B0491.5	46	46	961	960	1	0.99896	100
1491	mv_B0491.5	B0491.5.3	WBGene00007192	B0491.5.1		B0491.5	46	46	961	960	1	0.99896	100
1492	mv_H38K22.2a	H38K22.2a	WBGene00010428	H38K22.2a	dcn-1	H38K22.2	46	46	950	949	1	0.99895	100
1493	mv_B0513.7	B0513.7	WBGene00013217	Y54G11A.8b	ddl-3	Y54G11A.8	50	46	1038	748	0.92	0.72062	100
1494	mv_B0513.7	B0513.7	WBGene00013217	Y54G11A.8a	ddl-3	Y54G11A.8	50	46	1038	748	0.92	0.72062	100
1495	mv_C18A3.5	C18A3.5f	WBGene00015943	C18A3.5e	tiar-1	C18A3.5	58	46	1203	944	0.7931	0.7847	100
1496	mv_C18A3.5	C18A3.5a	WBGene00015943	C18A3.5e	tiar-1	C18A3.5	58	46	1204	965	0.7931	0.8015	100
1497	mv_C33H5.7	C33H5.7	WBGene00016374	C33H5.7	swd-2.2	C33H5.7	46	46	958	957	1	0.99896	100
1498	mv_F37C12.1	F37C12.1	WBGene00018149	F37C12.1		F37C12.1	46	46	949	948	1	0.99895	100
1499	mv_R02D3.5	R02D3.5	WBGene00019823	R02D3.5	fnta-1	R02D3.5	46	46	963	962	1	0.99896	100
1500	mv_Y71H2B.3	Y71H2B.3	WBGene00022193	Y71H2B.3	ppfr-4	Y71H2B.3	46	46	961	960	1	0.99896	100
1501	mv_F39H2.2	F39H2.2a	WBGene00000890	F39H2.2b	sig-7	F39H2.2	54	45	1129	921	0.83333	0.81577	100
1502	mv_T01D1.2b	T01D1.2a.2	WBGene00001340	T01D1.2d.5	etr-1	T01D1.2	63	45	1314	895	0.71429	0.68113	100
1503	mv_T01D1.2b	T01D1.2a.4	WBGene00001340	T01D1.2d.5	etr-1	T01D1.2	63	45	1314	895	0.71429	0.68113	100
1504	mv_T01D1.2b	T01D1.2b.4	WBGene00001340	T01D1.2d.1	etr-1	T01D1.2	63	45	1313	893	0.71429	0.68012	100
1505	mv_T01D1.2b	T01D1.2g.4	WBGene00001340	T01D1.2d.2	etr-1	T01D1.2	53	45	1101	913	0.84906	0.82925	100
1506	mv_T01D1.2b	T01D1.2a.4	WBGene00001340	T01D1.2d.1	etr-1	T01D1.2	63	45	1314	895	0.71429	0.68113	100
1507	mv_T01D1.2b	T01D1.2g.3	WBGene00001340	T01D1.2d.1	etr-1	T01D1.2	53	45	1101	913	0.84906	0.82925	100
1508	mv_T01D1.2b	T01D1.2g.1	WBGene00001340	T01D1.2d.2	etr-1	T01D1.2	53	45	1101	913	0.84906	0.82925	100
1509	mv_T01D1.2b	T01D1.2a.4	WBGene00001340	T01D1.2d.2	etr-1	T01D1.2	63	45	1314	895	0.71429	0.68113	100
1510	mv_T01D1.2b	T01D1.2a.5	WBGene00001340	T01D1.2d.5	etr-1	T01D1.2	63	45	1314	895	0.71429	0.68113	100
1511	mv_T01D1.2b	T01D1.2g.5	WBGene00001340	T01D1.2d.1	etr-1	T01D1.2	53	45	1101	913	0.84906	0.82925	100
1512	mv_T01D1.2b	T01D1.2a.3	WBGene00001340	T01D1.2d.1	etr-1	T01D1.2	63	45	1314	895	0.71429	0.68113	100
1513	mv_T01D1.2b	T01D1.2a.1	WBGene00001340	T01D1.2d.1	etr-1	T01D1.2	63	45	1314	895	0.71429	0.68113	100
1514	mv_T01D1.2b	T01D1.2a.3	WBGene00001340	T01D1.2d.4	etr-1	T01D1.2	63	45	1314	895	0.71429	0.68113	100
1515	mv_T01D1.2b	T01D1.2g.4	WBGene00001340	T01D1.2d.1	etr-1	T01D1.2	53	45	1101	913	0.84906	0.82925	100
1516	mv_T01D1.2b	T01D1.2g.1	WBGene00001340	T01D1.2d.5	etr-1	T01D1.2	53	45	1101	913	0.84906	0.82925	100
1517	mv_T01D1.2b	T01D1.2a.2	WBGene00001340	T01D1.2d.1	etr-1	T01D1.2	63	45	1314	895	0.71429	0.68113	100
1518	mv_T01D1.2b	T01D1.2a.5	WBGene00001340	T01D1.2d.1	etr-1	T01D1.2	63	45	1314	895	0.71429	0.68113	100
1519	mv_T01D1.2b	T01D1.2a.2	WBGene00001340	T01D1.2d.2	etr-1	T01D1.2	63	45	1314	895	0.71429	0.68113	100
1520	mv_T01D1.2b	T01D1.2g.5	WBGene00001340	T01D1.2d.4	etr-1	T01D1.2	53	45	1101	913	0.84906	0.82925	100
1521	mv_T01D1.2b	T01D1.2b.4	WBGene00001340	T01D1.2d.4	etr-1	T01D1.2	63	45	1313	893	0.71429	0.68012	100
1522	mv_T01D1.2b	T01D1.2g.2	WBGene00001340	T01D1.2d.1	etr-1	T01D1.2	53	45	1101	913	0.84906	0.82925	100
1523	mv_T01D1.2b	T01D1.2a.2	WBGene00001340	T01D1.2d.3	etr-1	T01D1.2	63	45	1314	895	0.71429	0.68113	100
1524	mv_T01D1.2b	T01D1.2a.5	WBGene00001340	T01D1.2d.2	etr-1	T01D1.2	63	45	1314	895	0.71429	0.68113	100
1525	mv_T01D1.2b	T01D1.2g.1	WBGene00001340	T01D1.2d.3	etr-1	T01D1.2	53	45	1101	913	0.84906	0.82925	100
1526	mv_T01D1.2b	T01D1.2a.5	WBGene00001340	T01D1.2d.3	etr-1	T01D1.2	63	45	1314	895	0.71429	0.68113	100
1527	mv_T01D1.2b	T01D1.2a.5	WBGene00001340	T01D1.2d.4	etr-1	T01D1.2	63	45	1314	895	0.71429	0.68113	100
1528	mv_T01D1.2b	T01D1.2g.1	WBGene00001340	T01D1.2d.1	etr-1	T01D1.2	53	45	1101	913	0.84906	0.82925	100
1529	mv_T01D1.2b	T01D1.2b.4	WBGene00001340	T01D1.2d.3	etr-1	T01D1.2	63	45	1313	893	0.71429	0.68012	100
1530	mv_T01D1.2b	T01D1.2g.4	WBGene00001340	T01D1.2d.3	etr-1	T01D1.2	53	45	1101	913	0.84906	0.82925	100
1531	mv_T01D1.2b	T01D1.2g.2	WBGene00001340	T01D1.2d.4	etr-1	T01D1.2	53	45	1101	913	0.84906	0.82925	100
1532	mv_T01D1.2b	T01D1.2g.3	WBGene00001340	T01D1.2d.3	etr-1	T01D1.2	53	45	1101	913	0.84906	0.82925	100
1533	mv_T01D1.2b	T01D1.2g.5	WBGene00001340	T01D1.2d.2	etr-1	T01D1.2	53	45	1101	913	0.84906	0.82925	100
1534	mv_T01D1.2b	T01D1.2a.1	WBGene00001340	T01D1.2d.3	etr-1	T01D1.2	63	45	1314	895	0.71429	0.68113	100
1535	mv_T01D1.2b	T01D1.2g.3	WBGene00001340	T01D1.2d.2	etr-1	T01D1.2	53	45	1101	913	0.84906	0.82925	100
1536	mv_T01D1.2b	T01D1.2g.3	WBGene00001340	T01D1.2d.4	etr-1	T01D1.2	53	45	1101	913	0.84906	0.82925	100
1537	mv_T01D1.2b	T01D1.2a.3	WBGene00001340	T01D1.2d.3	etr-1	T01D1.2	63	45	1314	895	0.71429	0.68113	100
1538	mv_T01D1.2b	T01D1.2b.4	WBGene00001340	T01D1.2d.5	etr-1	T01D1.2	63	45	1313	893	0.71429	0.68012	100
1539	mv_T01D1.2b	T01D1.2g.2	WBGene00001340	T01D1.2d.2	etr-1	T01D1.2	53	45	1101	913	0.84906	0.82925	100
1540	mv_T01D1.2b	T01D1.2g.4	WBGene00001340	T01D1.2d.4	etr-1	T01D1.2	53	45	1101	913	0.84906	0.82925	100
1541	mv_T01D1.2b	T01D1.2a.2	WBGene00001340	T01D1.2d.4	etr-1	T01D1.2	63	45	1314	895	0.71429	0.68113	100
1542	mv_T01D1.2b	T01D1.2g.3	WBGene00001340	T01D1.2d.5	etr-1	T01D1.2	53	45	1101	913	0.84906	0.82925	100
1543	mv_T01D1.2b	T01D1.2g.2	WBGene00001340	T01D1.2d.5	etr-1	T01D1.2	53	45	1101	913	0.84906	0.82925	100
1544	mv_T01D1.2b	T01D1.2a.3	WBGene00001340	T01D1.2d.5	etr-1	T01D1.2	63	45	1314	895	0.71429	0.68113	100
1545	mv_T01D1.2b	T01D1.2a.1	WBGene00001340	T01D1.2d.5	etr-1	T01D1.2	63	45	1314	895	0.71429	0.68113	100
1546	mv_T01D1.2b	T01D1.2g.1	WBGene00001340	T01D1.2d.4	etr-1	T01D1.2	53	45	1101	913	0.84906	0.82925	100
1547	mv_T01D1.2b	T01D1.2a.4	WBGene00001340	T01D1.2d.4	etr-1	T01D1.2	63	45	1314	895	0.71429	0.68113	100
1548	mv_T01D1.2b	T01D1.2a.3	WBGene00001340	T01D1.2d.2	etr-1	T01D1.2	63	45	1314	895	0.71429	0.68113	100
1549	mv_T01D1.2b	T01D1.2g.2	WBGene00001340	T01D1.2d.3	etr-1	T01D1.2	53	45	1101	913	0.84906	0.82925	100
1550	mv_T01D1.2b	T01D1.2a.4	WBGene00001340	T01D1.2d.3	etr-1	T01D1.2	63	45	1314	895	0.71429	0.68113	100
1551	mv_T01D1.2b	T01D1.2a.1	WBGene00001340	T01D1.2d.2	etr-1	T01D1.2	63	45	1314	895	0.71429	0.68113	100
1552	mv_T01D1.2b	T01D1.2a.1	WBGene00001340	T01D1.2d.4	etr-1	T01D1.2	63	45	1314	895	0.71429	0.68113	100
1553	mv_T01D1.2b	T01D1.2b.4	WBGene00001340	T01D1.2d.2	etr-1	T01D1.2	63	45	1313	893	0.71429	0.68012	100
1554	mv_T01D1.2b	T01D1.2g.4	WBGene00001340	T01D1.2d.5	etr-1	T01D1.2	53	45	1101	913	0.84906	0.82925	100
1555	mv_T01D1.2b	T01D1.2g.5	WBGene00001340	T01D1.2d.3	etr-1	T01D1.2	53	45	1101	913	0.84906	0.82925	100
1556	mv_T01D1.2b	T01D1.2g.5	WBGene00001340	T01D1.2d.5	etr-1	T01D1.2	53	45	1101	913	0.84906	0.82925	100
1557	mv_B0286.4	B0286.4c.1	WBGene00003825	B0286.4d.1	ntl-2	B0286.4	57	45	1181	932	0.78947	0.78916	100
1558	mv_B0286.4	B0286.4c.4	WBGene00003825	B0286.4c.5	ntl-2	B0286.4	57	45	1181	932	0.78947	0.78916	100
1559	mv_B0286.4	B0286.4c.1	WBGene00003825	B0286.4b	ntl-2	B0286.4	57	45	1181	932	0.78947	0.78916	100
1560	mv_B0286.4	B0286.4c.1	WBGene00003825	B0286.4c.5	ntl-2	B0286.4	57	45	1181	932	0.78947	0.78916	100
1561	mv_B0286.4	B0286.4c.4	WBGene00003825	B0286.4d.1	ntl-2	B0286.4	57	45	1181	932	0.78947	0.78916	100
1562	mv_B0286.4	B0286.4c.4	WBGene00003825	B0286.4b	ntl-2	B0286.4	57	45	1181	932	0.78947	0.78916	100
1563	mv_W04B5.5	W04B5.5	WBGene00021022	W04B5.5		W04B5.5	45	45	940	939	1	0.99894	100
1564	mv_AAD15926	T26E3.3a.1	WBGene00003921	T26E3.3a.1	par-6	T26E3.3	44	44	907	906	1	0.9989	100
1565	mv_AAD15926	T26E3.3a.2	WBGene00003921	T26E3.3a.2	par-6	T26E3.3	44	44	907	906	1	0.9989	100
1566	mv_AAD15926	T26E3.3a.2	WBGene00003921	T26E3.3a.1	par-6	T26E3.3	44	44	907	906	1	0.9989	100
1567	mv_AAD15926	T26E3.3a.1	WBGene00003921	T26E3.3a.2	par-6	T26E3.3	44	44	907	906	1	0.9989	100
1568	mv_C18D11.4	C18D11.4a.2	WBGene00004705	C18D11.4a.2	rsp-8	C18D11.4	44	44	907	906	1	0.9989	100
1569	mv_C18D11.4	C18D11.4a.1	WBGene00004705	C18D11.4a.1	rsp-8	C18D11.4	44	44	907	906	1	0.9989	100
1570	mv_C18D11.4	C18D11.4a.1	WBGene00004705	C18D11.4a.2	rsp-8	C18D11.4	44	44	907	906	1	0.9989	100
1571	mv_C18D11.4	C18D11.4a.2	WBGene00004705	C18D11.4a.1	rsp-8	C18D11.4	44	44	907	906	1	0.9989	100
1572	mv_K01H12.2	K01H12.2	WBGene00010485	K01H12.2	ant-1.3	K01H12.2	44	44	919	918	1	0.99891	100
1573	mv_C01F1.2	C01F1.2	WBGene00015297	C01F1.2	sco-1	C01F1.2	44	44	916	915	1	0.99891	100
1574	mv_T01D1.2b	T01D1.2d.2	WBGene00001340	T01D1.2b.5	etr-1	T01D1.2	56	43	1167	816	0.76786	0.69923	100
1575	mv_T01D1.2b	T01D1.2d.1	WBGene00001340	T01D1.2b.5	etr-1	T01D1.2	56	43	1167	816	0.76786	0.69923	100
1576	mv_T01D1.2b	T01D1.2d.4	WBGene00001340	T01D1.2b.1	etr-1	T01D1.2	56	43	1167	816	0.76786	0.69923	100
1577	mv_T01D1.2b	T01D1.2d.5	WBGene00001340	T01D1.2b.1	etr-1	T01D1.2	56	43	1167	816	0.76786	0.69923	100
1578	mv_T01D1.2b	T01D1.2d.1	WBGene00001340	T01D1.2b.1	etr-1	T01D1.2	56	43	1167	816	0.76786	0.69923	100
1579	mv_T01D1.2b	T01D1.2d.2	WBGene00001340	T01D1.2b.3	etr-1	T01D1.2	56	43	1167	816	0.76786	0.69923	100
1580	mv_T01D1.2b	T01D1.2d.5	WBGene00001340	T01D1.2b.5	etr-1	T01D1.2	56	43	1167	816	0.76786	0.69923	100
1581	mv_T01D1.2b	T01D1.2d.3	WBGene00001340	T01D1.2b.1	etr-1	T01D1.2	56	43	1167	816	0.76786	0.69923	100
1582	mv_T01D1.2b	T01D1.2d.2	WBGene00001340	T01D1.2b.1	etr-1	T01D1.2	56	43	1167	816	0.76786	0.69923	100
1583	mv_T01D1.2b	T01D1.2d.3	WBGene00001340	T01D1.2b.5	etr-1	T01D1.2	56	43	1167	816	0.76786	0.69923	100
1584	mv_T01D1.2b	T01D1.2d.1	WBGene00001340	T01D1.2b.3	etr-1	T01D1.2	56	43	1167	816	0.76786	0.69923	100
1585	mv_T01D1.2b	T01D1.2d.4	WBGene00001340	T01D1.2b.3	etr-1	T01D1.2	56	43	1167	816	0.76786	0.69923	100
1586	mv_T01D1.2b	T01D1.2d.5	WBGene00001340	T01D1.2b.2	etr-1	T01D1.2	56	43	1167	816	0.76786	0.69923	100
1587	mv_T01D1.2b	T01D1.2d.4	WBGene00001340	T01D1.2b.2	etr-1	T01D1.2	56	43	1167	816	0.76786	0.69923	100
1588	mv_T01D1.2b	T01D1.2d.3	WBGene00001340	T01D1.2b.3	etr-1	T01D1.2	56	43	1167	816	0.76786	0.69923	100
1589	mv_T01D1.2b	T01D1.2d.3	WBGene00001340	T01D1.2b.2	etr-1	T01D1.2	56	43	1167	816	0.76786	0.69923	100
1590	mv_T01D1.2b	T01D1.2d.1	WBGene00001340	T01D1.2b.2	etr-1	T01D1.2	56	43	1167	816	0.76786	0.69923	100
1591	mv_T01D1.2b	T01D1.2d.2	WBGene00001340	T01D1.2b.2	etr-1	T01D1.2	56	43	1167	816	0.76786	0.69923	100
1592	mv_T01D1.2b	T01D1.2d.4	WBGene00001340	T01D1.2b.5	etr-1	T01D1.2	56	43	1167	816	0.76786	0.69923	100
1593	mv_T01D1.2b	T01D1.2d.5	WBGene00001340	T01D1.2b.3	etr-1	T01D1.2	56	43	1167	816	0.76786	0.69923	100
1594	mv_AAD15926	T26E3.3a.2	WBGene00003921	T26E3.3b	par-6	T26E3.3	44	43	907	865	0.97727	0.95369	100
1595	mv_AAD15926	T26E3.3a.1	WBGene00003921	T26E3.3b	par-6	T26E3.3	44	43	907	865	0.97727	0.95369	100
1596	mv_C37A5.9	C37A5.9	WBGene00004202	C37A5.9	pry-1	C37A5.9	43	43	898	897	1	0.99889	100
1597	mv_C49H3.8	C49H3.8	WBGene00016793	C49H3.8	arp-11	C49H3.8	43	43	895	894	1	0.99888	100
1598	mv_T01D1.2b	T01D1.2b.2	WBGene00001340	T01D1.2d.2	etr-1	T01D1.2	59	42	1234	816	0.71186	0.66126	100
1599	mv_T01D1.2b	T01D1.2b.1	WBGene00001340	T01D1.2d.2	etr-1	T01D1.2	59	42	1234	816	0.71186	0.66126	100
1600	mv_T01D1.2b	T01D1.2b.5	WBGene00001340	T01D1.2d.2	etr-1	T01D1.2	59	42	1234	816	0.71186	0.66126	100
1601	mv_T01D1.2b	T01D1.2b.1	WBGene00001340	T01D1.2d.1	etr-1	T01D1.2	59	42	1234	816	0.71186	0.66126	100
1602	mv_T01D1.2b	T01D1.2b.3	WBGene00001340	T01D1.2d.5	etr-1	T01D1.2	59	42	1234	816	0.71186	0.66126	100
1603	mv_T01D1.2b	T01D1.2b.5	WBGene00001340	T01D1.2d.1	etr-1	T01D1.2	59	42	1234	816	0.71186	0.66126	100
1604	mv_T01D1.2b	T01D1.2b.2	WBGene00001340	T01D1.2d.4	etr-1	T01D1.2	59	42	1234	816	0.71186	0.66126	100
1605	mv_T01D1.2b	T01D1.2b.3	WBGene00001340	T01D1.2d.3	etr-1	T01D1.2	59	42	1234	816	0.71186	0.66126	100
1606	mv_T01D1.2b	T01D1.2b.1	WBGene00001340	T01D1.2d.4	etr-1	T01D1.2	59	42	1234	816	0.71186	0.66126	100
1607	mv_T01D1.2b	T01D1.2b.2	WBGene00001340	T01D1.2d.1	etr-1	T01D1.2	59	42	1234	816	0.71186	0.66126	100
1608	mv_T01D1.2b	T01D1.2b.3	WBGene00001340	T01D1.2d.1	etr-1	T01D1.2	59	42	1234	816	0.71186	0.66126	100
1609	mv_T01D1.2b	T01D1.2b.2	WBGene00001340	T01D1.2d.5	etr-1	T01D1.2	59	42	1234	816	0.71186	0.66126	100
1610	mv_T01D1.2b	T01D1.2b.5	WBGene00001340	T01D1.2d.5	etr-1	T01D1.2	59	42	1234	816	0.71186	0.66126	100
1611	mv_T01D1.2b	T01D1.2b.5	WBGene00001340	T01D1.2d.4	etr-1	T01D1.2	59	42	1234	816	0.71186	0.66126	100
1612	mv_T01D1.2b	T01D1.2b.1	WBGene00001340	T01D1.2d.5	etr-1	T01D1.2	59	42	1234	816	0.71186	0.66126	100
1613	mv_T01D1.2b	T01D1.2b.1	WBGene00001340	T01D1.2d.3	etr-1	T01D1.2	59	42	1234	816	0.71186	0.66126	100
1614	mv_T01D1.2b	T01D1.2b.3	WBGene00001340	T01D1.2d.4	etr-1	T01D1.2	59	42	1234	816	0.71186	0.66126	100
1615	mv_T01D1.2b	T01D1.2b.5	WBGene00001340	T01D1.2d.3	etr-1	T01D1.2	59	42	1234	816	0.71186	0.66126	100
1616	mv_T01D1.2b	T01D1.2b.2	WBGene00001340	T01D1.2d.3	etr-1	T01D1.2	59	42	1234	816	0.71186	0.66126	100
1617	mv_T01D1.2b	T01D1.2b.3	WBGene00001340	T01D1.2d.2	etr-1	T01D1.2	59	42	1234	816	0.71186	0.66126	100
1618	mv_BAA23717	F42A8.2.1	WBGene00006433	F42A8.2.1	sdhb-1	F42A8.2	42	42	874	873	1	0.99886	100
1619	mv_BAA23717	F42A8.2.1	WBGene00006433	F42A8.2.2	sdhb-1	F42A8.2	42	42	874	873	1	0.99886	100
1620	mv_BAA23717	F42A8.2.2	WBGene00006433	F42A8.2.1	sdhb-1	F42A8.2	42	42	874	873	1	0.99886	100
1621	mv_BAA23717	F42A8.2.2	WBGene00006433	F42A8.2.2	sdhb-1	F42A8.2	42	42	874	873	1	0.99886	100
1622	mv_Y62F5A.1b	Y62F5A.1a	WBGene00007013	Y62F5A.1a	mdt-8	Y62F5A.1	42	42	863	862	1	0.99884	100
1623	mv_Y62F5A.1b	Y62F5A.1b	WBGene00007013	Y62F5A.1a	mdt-8	Y62F5A.1	42	42	871	858	1	0.98507	100
1624	mv_Y62F5A.1b	Y62F5A.1b	WBGene00007013	Y62F5A.1b	mdt-8	Y62F5A.1	42	42	871	870	1	0.99885	100
1625	mv_Y62F5A.1b	Y62F5A.1a	WBGene00007013	Y62F5A.1b	mdt-8	Y62F5A.1	42	42	863	858	1	0.99421	100
1626	mv_C18A3.5	C18A3.5b	WBGene00015943	C18A3.5e	tiar-1	C18A3.5	53	42	1108	869	0.79245	0.7843	100
1627	mv_G_YK2579_1	F58A4.3	WBGene00001831	F58A4.3	hcp-3	F58A4.3	41	41	844	843	1	0.99882	100
1628	mv_Y77E11A.9	Y77E11A.9	WBGene00022312	Y77E11A.9	clec-171	Y77E11A.9	41	41	860	859	1	0.99884	100
1629	mv_F52C6.3	F52C6.3	WBGene00018660	F52C6.3		F52C6.3	40	40	833	830	1	0.9964	100
1630	mv_CAA75173	C54H2.5.2	WBGene00004788	C54H2.5.2	sft-4	C54H2.5	39	39	811	810	1	0.99877	100
1631	mv_CAA75173	C54H2.5.2	WBGene00004788	C54H2.5.1	sft-4	C54H2.5	39	39	811	810	1	0.99877	100
1632	mv_CAA75173	C54H2.5.1	WBGene00004788	C54H2.5.2	sft-4	C54H2.5	39	39	811	810	1	0.99877	100
1633	mv_CAA75173	C54H2.5.1	WBGene00004788	C54H2.5.1	sft-4	C54H2.5	39	39	811	810	1	0.99877	100
1634	mv_CAA79270	M106.5	WBGene00000293	M106.5	cap-2	M106.5	38	38	790	788	1	0.99747	100
1635	mv_H38K22.2a	H38K22.2b	WBGene00010428	H38K22.2b	dcn-1	H38K22.2	38	38	791	790	1	0.99874	100
1636	mv_H38K22.2a	H38K22.2b	WBGene00010428	H38K22.2a	dcn-1	H38K22.2	38	38	791	770	1	0.97345	100
1637	mv_H38K22.2a	H38K22.2a	WBGene00010428	H38K22.2b	dcn-1	H38K22.2	46	38	950	770	0.82609	0.81053	100
1638	mv_C06E7.1	C06E7.1a	WBGene00015540	C06E7.3b	sams-4	C06E7.3	57	38	1192	730	0.66667	0.61242	100
1639	mv_C06E7.1	C06E7.1a	WBGene00015540	C06E7.3a	sams-4	C06E7.3	57	38	1192	733	0.66667	0.61493	100
1640	mv_F57B10.8	F57B10.8	WBGene00019005	F57B10.8		F57B10.8	38	38	784	783	1	0.99872	100
1641	mv_F46F3.1	F46F3.1a	WBGene00000449	F46F3.1a	ceh-27	F46F3.1	37	37	762	761	1	0.99869	100
1642	mv_C29E4.8	C29E4.8.2	WBGene00002879	C29E4.8.1	let-754	C29E4.8	37	37	776	775	1	0.99871	100
1643	mv_C29E4.8	C29E4.8.1	WBGene00002879	C29E4.8.2	let-754	C29E4.8	37	37	776	775	1	0.99871	100
1644	mv_C29E4.8	C29E4.8.1	WBGene00002879	C29E4.8.1	let-754	C29E4.8	37	37	776	775	1	0.99871	100
1645	mv_C29E4.8	C29E4.8.2	WBGene00002879	C29E4.8.2	let-754	C29E4.8	37	37	776	775	1	0.99871	100
1646	mv_F54C8.2	F54C8.2	WBGene00010036	F54C8.2	cpar-1	F54C8.2	37	37	763	762	1	0.99869	100
1647	mv_F09E10.5	F09E10.5	WBGene00017295	F09E10.5		F09E10.5	37	37	772	769	1	0.99611	100
1648	mv_ZK1127.9	ZK1127.9a	WBGene00022855	ZK1127.9d	tcer-1	ZK1127.9	130	37	2722	711	0.28462	0.2612	100
1649	mv_ZK1127.9	ZK1127.9b	WBGene00022855	ZK1127.9d	tcer-1	ZK1127.9	129	37	2695	730	0.28682	0.27087	100
1650	mv_Y48E1B.12	Y48E1B.12	WBGene00000804	Y48E1B.12	csc-1	Y48E1B.12	35	35	727	726	1	0.99862	100
1651	mv_T12F5.1	T12F5.1	WBGene00020466	T12F5.1		T12F5.1	35	35	727	726	1	0.99862	100
1652	mv_C27A2.3	C27A2.3.1	WBGene00002068	C27A2.3.1	ify-1	C27A2.3	34	34	712	711	1	0.9986	100
1653	mv_C27A2.3	C27A2.3.2	WBGene00002068	C27A2.3.2	ify-1	C27A2.3	34	34	712	711	1	0.9986	100
1654	mv_C27A2.3	C27A2.3.2	WBGene00002068	C27A2.3.1	ify-1	C27A2.3	34	34	712	711	1	0.9986	100
1655	mv_C27A2.3	C27A2.3.1	WBGene00002068	C27A2.3.2	ify-1	C27A2.3	34	34	712	711	1	0.9986	100
1656	mv_ZK867.1	ZK867.1d	WBGene00044068	ZK867.1b	syd-9	ZK867.1	68	34	1418	694	0.5	0.48942	100
1657	mv_T01G9.6b	T01G9.6a	WBGene00002196	T01G9.6b.1	kin-10	T01G9.6	33	33	682	664	1	0.97361	100
1658	mv_T01G9.6b	T01G9.6b.2	WBGene00002196	T01G9.6b.2	kin-10	T01G9.6	33	33	685	684	1	0.99854	100
1659	mv_T01G9.6b	T01G9.6a	WBGene00002196	T01G9.6b.2	kin-10	T01G9.6	33	33	682	664	1	0.97361	100
1660	mv_T01G9.6b	T01G9.6b.3	WBGene00002196	T01G9.6b.2	kin-10	T01G9.6	33	33	685	684	1	0.99854	100
1661	mv_T01G9.6b	T01G9.6b.1	WBGene00002196	T01G9.6b.3	kin-10	T01G9.6	33	33	685	684	1	0.99854	100
1662	mv_T01G9.6b	T01G9.6b.3	WBGene00002196	T01G9.6b.3	kin-10	T01G9.6	33	33	685	684	1	0.99854	100
1663	mv_T01G9.6b	T01G9.6b.3	WBGene00002196	T01G9.6b.1	kin-10	T01G9.6	33	33	685	684	1	0.99854	100
1664	mv_T01G9.6b	T01G9.6b.1	WBGene00002196	T01G9.6b.1	kin-10	T01G9.6	33	33	685	684	1	0.99854	100
1665	mv_T01G9.6b	T01G9.6a	WBGene00002196	T01G9.6a	kin-10	T01G9.6	33	33	682	681	1	0.99853	100
1666	mv_T01G9.6b	T01G9.6a	WBGene00002196	T01G9.6b.3	kin-10	T01G9.6	33	33	682	664	1	0.97361	100
1667	mv_T01G9.6b	T01G9.6b.2	WBGene00002196	T01G9.6b.3	kin-10	T01G9.6	33	33	685	684	1	0.99854	100
1668	mv_T01G9.6b	T01G9.6b.1	WBGene00002196	T01G9.6b.2	kin-10	T01G9.6	33	33	685	684	1	0.99854	100
1669	mv_T01G9.6b	T01G9.6b.3	WBGene00002196	T01G9.6a	kin-10	T01G9.6	33	33	685	664	1	0.96934	100
1670	mv_T01G9.6b	T01G9.6b.2	WBGene00002196	T01G9.6b.1	kin-10	T01G9.6	33	33	685	684	1	0.99854	100
1671	mv_T01G9.6b	T01G9.6b.1	WBGene00002196	T01G9.6a	kin-10	T01G9.6	33	33	685	664	1	0.96934	100
1672	mv_T01G9.6b	T01G9.6b.2	WBGene00002196	T01G9.6a	kin-10	T01G9.6	33	33	685	664	1	0.96934	100
1673	mv_F25H5.5	F25H5.5a	WBGene00009127	F25H5.5b		F25H5.5	103	33	2155	686	0.32039	0.31833	100
1674	mv_T13H5.5	T13H5.5	WBGene00011759	T13H5.5	mrps-18B	T13H5.5	34	33	694	693	0.97059	0.99856	100
1675	mv_T24H10.7	T24H10.7a	WBGene00012005	T24H10.7a	2001-06-01	T24H10.7	33	33	688	687	1	0.99855	100
1676	mv_CD4.4	CD4.4	WBGene00016990	CD4.4	vps-37	CD4.4	33	33	682	681	1	0.99853	100
1677	mv_K07E8.3	K07E8.3.3	WBGene00019495	K07E8.3.3	sdz-24	K07E8.3	33	33	688	687	1	0.99855	100
1678	mv_K07E8.3	K07E8.3.2	WBGene00019495	K07E8.3.2	sdz-24	K07E8.3	33	33	688	687	1	0.99855	100
1679	mv_K07E8.3	K07E8.3.1	WBGene00019495	K07E8.3.3	sdz-24	K07E8.3	33	33	688	687	1	0.99855	100
1680	mv_K07E8.3	K07E8.3.3	WBGene00019495	K07E8.3.2	sdz-24	K07E8.3	33	33	688	687	1	0.99855	100
1681	mv_K07E8.3	K07E8.3.2	WBGene00019495	K07E8.3.3	sdz-24	K07E8.3	33	33	688	687	1	0.99855	100
1682	mv_K07E8.3	K07E8.3.1	WBGene00019495	K07E8.3.2	sdz-24	K07E8.3	33	33	688	687	1	0.99855	100
1683	mv_K07E8.3	K07E8.3.2	WBGene00019495	K07E8.3.1	sdz-24	K07E8.3	33	33	688	687	1	0.99855	100
1684	mv_K07E8.3	K07E8.3.1	WBGene00019495	K07E8.3.1	sdz-24	K07E8.3	33	33	688	687	1	0.99855	100
1685	mv_K07E8.3	K07E8.3.3	WBGene00019495	K07E8.3.1	sdz-24	K07E8.3	33	33	688	687	1	0.99855	100
1686	mv_F43G9.5	F43G9.5	WBGene00009668	F43G9.5	cfim-1	F43G9.5	32	32	661	660	1	0.99849	100
1687	mv_AAB97516	F58E10.2	WBGene00001310	F58E10.2	end-1	F58E10.2	31	31	642	641	1	0.99844	100
1688	mv_R06C1.3	R06C1.3a	WBGene00006958	R06C1.3b	wve-1	R06C1.3	66	31	1384	632	0.4697	0.45665	100
1689	mv_R53.2	R53.2	WBGene00011272	R53.2		R53.2	31	31	634	633	1	0.99842	100
1690	mv_G_YK2381	W05F2.3	WBGene00021035	W05F2.3		W05F2.3	31	31	646	645	1	0.99845	100
1691	mv_Y54G2A.u	Y54G2A.17a.2	WBGene00021882	Y54G2A.17c.1		Y54G2A.17	56	31	1165	635	0.55357	0.54506	100
1692	mv_Y54G2A.u	Y54G2A.17a.1	WBGene00021882	Y54G2A.17c.1		Y54G2A.17	56	31	1165	635	0.55357	0.54506	100
1693	mv_Y54G2A.u	Y54G2A.17a.2	WBGene00021882	Y54G2A.17c.2		Y54G2A.17	56	31	1165	635	0.55357	0.54506	100
1694	mv_Y54G2A.u	Y54G2A.17b	WBGene00021882	Y54G2A.17c.1		Y54G2A.17	56	31	1165	635	0.55357	0.54506	100
1695	mv_Y54G2A.u	Y54G2A.17b	WBGene00021882	Y54G2A.17c.2		Y54G2A.17	56	31	1165	635	0.55357	0.54506	100
1696	mv_Y54G2A.u	Y54G2A.17a.1	WBGene00021882	Y54G2A.17c.2		Y54G2A.17	56	31	1165	635	0.55357	0.54506	100
1697	mv_B0513.1	B0513.1a	WBGene00001562	B0513.1b	lin-66	B0513.1	89	30	1861	613	0.33708	0.32939	100
1698	mv_ZK688.3	ZK688.3.1	WBGene00022798	ZK688.3.2	fahd-1	ZK688.3	30	30	622	621	1	0.99839	100
1699	mv_ZK688.3	ZK688.3.2	WBGene00022798	ZK688.3.1	fahd-1	ZK688.3	30	30	622	621	1	0.99839	100
1700	mv_ZK688.3	ZK688.3.2	WBGene00022798	ZK688.3.2	fahd-1	ZK688.3	30	30	622	621	1	0.99839	100
1701	mv_ZK688.3	ZK688.3.1	WBGene00022798	ZK688.3.1	fahd-1	ZK688.3	30	30	622	621	1	0.99839	100
1702	mv_W03C9.3	W03C9.3.2	WBGene00004271	W03C9.3.1	rab-7	W03C9.3	29	29	607	606	1	0.99835	100
1703	mv_W03C9.3	W03C9.3.2	WBGene00004271	W03C9.3.2	rab-7	W03C9.3	29	29	607	606	1	0.99835	100
1704	mv_W03C9.3	W03C9.3.1	WBGene00004271	W03C9.3.2	rab-7	W03C9.3	29	29	607	606	1	0.99835	100
1705	mv_W03C9.3	W03C9.3.1	WBGene00004271	W03C9.3.1	rab-7	W03C9.3	29	29	607	606	1	0.99835	100
1706	mv_W03H9.4	W03H9.4a	WBGene00012230	W03H9.4c	cacn-1	W03H9.4	93	29	1951	589	0.31183	0.3019	100
1707	mv_R144.f	R144.7a	WBGene00020097	R144.7b	larp-1	R144.7	29	29	601	600	1	0.99834	100
1708	mv_R144.f	R144.7b	WBGene00020097	R144.7b	larp-1	R144.7	29	29	601	600	1	0.99834	100
1709	mv_R144.f	R144.7b	WBGene00020097	R144.7a	larp-1	R144.7	29	29	601	600	1	0.99834	100
1710	mv_R144.f	R144.7a	WBGene00020097	R144.7a	larp-1	R144.7	29	29	601	600	1	0.99834	100
1711	mv_F58A4.4	F58A4.4a	WBGene00020761	T24C4.5		T24C4.5	58	29	1209	282	0.5	0.23325	100
1712	mv_C18D11.5	Y56A3A.1b.1	WBGene00003826	Y56A3A.1b.1	ntl-3	Y56A3A.1	28	28	574	573	1	0.99826	100
1713	mv_C18D11.5	Y56A3A.1b.2	WBGene00003826	Y56A3A.1b.2	ntl-3	Y56A3A.1	28	28	574	573	1	0.99826	100
1714	mv_C18D11.5	Y56A3A.1a.2	WBGene00003826	Y56A3A.1b.2	ntl-3	Y56A3A.1	28	28	574	573	1	0.99826	100
1715	mv_C18D11.5	Y56A3A.1b.2	WBGene00003826	Y56A3A.1a.1	ntl-3	Y56A3A.1	28	28	574	573	1	0.99826	100
1716	mv_C18D11.5	Y56A3A.1a.2	WBGene00003826	Y56A3A.1b.1	ntl-3	Y56A3A.1	28	28	574	573	1	0.99826	100
1717	mv_C18D11.5	Y56A3A.1a.1	WBGene00003826	Y56A3A.1b.2	ntl-3	Y56A3A.1	28	28	574	573	1	0.99826	100
1718	mv_C18D11.5	Y56A3A.1b.2	WBGene00003826	Y56A3A.1a.2	ntl-3	Y56A3A.1	28	28	574	573	1	0.99826	100
1719	mv_C18D11.5	Y56A3A.1a.1	WBGene00003826	Y56A3A.1b.1	ntl-3	Y56A3A.1	28	28	574	573	1	0.99826	100
1720	mv_C18D11.5	Y56A3A.1b.2	WBGene00003826	Y56A3A.1b.1	ntl-3	Y56A3A.1	28	28	574	573	1	0.99826	100
1721	mv_C18D11.5	Y56A3A.1b.1	WBGene00003826	Y56A3A.1a.2	ntl-3	Y56A3A.1	28	28	574	573	1	0.99826	100
1722	mv_C18D11.5	Y56A3A.1b.1	WBGene00003826	Y56A3A.1b.2	ntl-3	Y56A3A.1	28	28	574	573	1	0.99826	100
1723	mv_C18D11.5	Y56A3A.1a.1	WBGene00003826	Y56A3A.1a.2	ntl-3	Y56A3A.1	28	28	574	573	1	0.99826	100
1724	mv_C18D11.5	Y56A3A.1a.1	WBGene00003826	Y56A3A.1a.1	ntl-3	Y56A3A.1	28	28	574	573	1	0.99826	100
1725	mv_C18D11.5	Y56A3A.1a.2	WBGene00003826	Y56A3A.1a.2	ntl-3	Y56A3A.1	28	28	574	573	1	0.99826	100
1726	mv_C18D11.5	Y56A3A.1a.2	WBGene00003826	Y56A3A.1a.1	ntl-3	Y56A3A.1	28	28	574	573	1	0.99826	100
1727	mv_C18D11.5	Y56A3A.1b.1	WBGene00003826	Y56A3A.1a.1	ntl-3	Y56A3A.1	28	28	574	573	1	0.99826	100
1728	mv_T23H2.5	T23H2.5.1	WBGene00004273	T23H2.5.1	rab-10	T23H2.5	28	28	582	581	1	0.99828	100
1729	mv_T23H2.5	T23H2.5.1	WBGene00004273	T23H2.5.2	rab-10	T23H2.5	28	28	582	581	1	0.99828	100
1730	mv_T23H2.5	T23H2.5.2	WBGene00004273	T23H2.5.2	rab-10	T23H2.5	28	28	582	581	1	0.99828	100
1731	mv_T23H2.5	T23H2.5.2	WBGene00004273	T23H2.5.1	rab-10	T23H2.5	28	28	582	581	1	0.99828	100
1732	mv_Y71H2B.6	Y71H2B.6	WBGene00007019	Y71H2B.6	mdt-19	Y71H2B.6	28	28	577	576	1	0.99827	100
1733	mv_F40F12.7	F40F12.7.2	WBGene00009595	F40F12.7.3		F40F12.7	28	28	577	576	1	0.99827	100
1734	mv_F40F12.7	F40F12.7.1	WBGene00009595	F40F12.7.3		F40F12.7	28	28	577	576	1	0.99827	100
1735	mv_F40F12.7	F40F12.7.3	WBGene00009595	F40F12.7.3		F40F12.7	28	28	577	576	1	0.99827	100
1736	mv_F40F12.7	F40F12.7.3	WBGene00009595	F40F12.7.2		F40F12.7	28	28	577	576	1	0.99827	100
1737	mv_F40F12.7	F40F12.7.2	WBGene00009595	F40F12.7.1		F40F12.7	28	28	577	576	1	0.99827	100
1738	mv_F40F12.7	F40F12.7.3	WBGene00009595	F40F12.7.1		F40F12.7	28	28	577	576	1	0.99827	100
1739	mv_F40F12.7	F40F12.7.1	WBGene00009595	F40F12.7.2		F40F12.7	28	28	577	576	1	0.99827	100
1740	mv_F40F12.7	F40F12.7.1	WBGene00009595	F40F12.7.1		F40F12.7	28	28	577	576	1	0.99827	100
1741	mv_F40F12.7	F40F12.7.2	WBGene00009595	F40F12.7.2		F40F12.7	28	28	577	576	1	0.99827	100
1742	mv_F59A2.4	F59A2.4a	WBGene00010304	F59A2.4b	clpf-1	F59A2.4	61	28	1264	552	0.45902	0.43671	100
1743	mv_T24H10.7	T24H10.7a	WBGene00012005	T24H10.7b	2001-06-01	T24H10.7	33	28	688	576	0.84848	0.83721	100
1744	mv_W10D5.2	W10D5.2.1	WBGene00012376	W10D5.2.2	nduf-7	W10D5.2	28	28	577	576	1	0.99827	100
1745	mv_W10D5.2	W10D5.2.1	WBGene00012376	W10D5.2.1	nduf-7	W10D5.2	28	28	577	576	1	0.99827	100
1746	mv_W10D5.2	W10D5.2.2	WBGene00012376	W10D5.2.1	nduf-7	W10D5.2	28	28	577	576	1	0.99827	100
1747	mv_W10D5.2	W10D5.2.2	WBGene00012376	W10D5.2.2	nduf-7	W10D5.2	28	28	577	576	1	0.99827	100
1748	mv_Y105E8B.d	Y105E8B.2b.1	WBGene00013687	Y105E8B.2b.2	exoc-8	Y105E8B.2	28	28	582	581	1	0.99828	100
1749	mv_Y105E8B.d	Y105E8B.2b.1	WBGene00013687	Y105E8B.2a.1	exoc-8	Y105E8B.2	28	28	582	562	1	0.96564	100
1750	mv_Y105E8B.d	Y105E8B.2b.1	WBGene00013687	Y105E8B.2b.1	exoc-8	Y105E8B.2	28	28	582	581	1	0.99828	100
1751	mv_Y105E8B.d	Y105E8B.2b.2	WBGene00013687	Y105E8B.2b.2	exoc-8	Y105E8B.2	28	28	582	581	1	0.99828	100
1752	mv_Y105E8B.d	Y105E8B.2b.2	WBGene00013687	Y105E8B.2a.1	exoc-8	Y105E8B.2	28	28	582	562	1	0.96564	100
1753	mv_Y105E8B.d	Y105E8B.2a.2	WBGene00013687	Y105E8B.2b.2	exoc-8	Y105E8B.2	71	28	1477	562	0.39437	0.3805	100
1754	mv_Y105E8B.d	Y105E8B.2a.2	WBGene00013687	Y105E8B.2b.1	exoc-8	Y105E8B.2	71	28	1477	562	0.39437	0.3805	100
1755	mv_Y105E8B.d	Y105E8B.2a.1	WBGene00013687	Y105E8B.2b.2	exoc-8	Y105E8B.2	71	28	1477	562	0.39437	0.3805	100
1756	mv_Y105E8B.d	Y105E8B.2a.1	WBGene00013687	Y105E8B.2b.1	exoc-8	Y105E8B.2	71	28	1477	562	0.39437	0.3805	100
1757	mv_Y105E8B.d	Y105E8B.2b.2	WBGene00013687	Y105E8B.2b.1	exoc-8	Y105E8B.2	28	28	582	581	1	0.99828	100
1758	mv_Y105E8B.d	Y105E8B.2b.1	WBGene00013687	Y105E8B.2a.2	exoc-8	Y105E8B.2	28	28	582	562	1	0.96564	100
1759	mv_Y105E8B.d	Y105E8B.2b.2	WBGene00013687	Y105E8B.2a.2	exoc-8	Y105E8B.2	28	28	582	562	1	0.96564	100
1760	mv_ZK1248.11	ZK1248.11	WBGene00022881	ZK1248.11		ZK1248.11	28	28	583	582	1	0.99828	100
1761	mv_AAA28140	C09G12.8b	WBGene00000424	C09G12.8b	ced-10	C09G12.8	27	27	552	551	1	0.99819	100
1762	mv_G_YK2909_3	Y47D7A.1	WBGene00004813	Y47D7A.1	skr-7	Y47D7A.1	27	27	562	561	1	0.99822	100
1763	mv_Y105C5B.13	Y105C5B.13	WBGene00004816	Y105C5B.13	skr-10	Y105C5B.13	27	27	556	555	1	0.9982	100
1764	mv_AAA83388	C35B1.1	WBGene00006701	C35B1.1	ubc-1	C35B1.1	27	27	555	554	1	0.9982	100
1765	mv_W06E11.2	W06E11.2	WBGene00044318	W06E11.2	tag-267	W06E11.2	28	27	568	567	0.96429	0.99824	100
1766	mv_Y37D8A.1	Y37D8A.1	WBGene00000203	Y37D8A.1	arx-5	Y37D8A.1	26	26	529	528	1	0.99811	100
1767	mv_T05A6.1	T05A6.1	WBGene00000516	T05A6.1	cki-1	T05A6.1	26	26	532	531	1	0.99812	100
1768	mv_AAA28103	ZK792.6	WBGene00002335	ZK792.6	let-60	ZK792.6	26	26	531	530	1	0.99812	100
1769	mv_C36B1.7	C36B1.7	WBGene00007974	C36B1.7	dhfr-1	C36B1.7	27	26	547	546	0.96296	0.99817	100
1770	mv_C48B6.2	C48B6.2	WBGene00016740	C48B6.2		C48B6.2	26	26	529	528	1	0.99811	100
1771	mv_F54C4.1	F54C4.1	WBGene00018793	F54C4.1	mrpl-40	F54C4.1	27	26	547	546	0.96296	0.99817	100
1772	mv_F46A9.5	F46A9.5.2	WBGene00004807	F46A9.5.1	skr-1	F46A9.5	25	25	507	506	1	0.99803	100
1773	mv_F46A9.5	F46A9.5.1	WBGene00004807	F46A9.5.1	skr-1	F46A9.5	25	25	507	506	1	0.99803	100
1774	mv_F46A9.5	F46A9.5.3	WBGene00004807	F46A9.5.2	skr-1	F46A9.5	25	25	507	506	1	0.99803	100
1775	mv_F46A9.5	F46A9.5.1	WBGene00004807	F46A9.5.3	skr-1	F46A9.5	25	25	507	506	1	0.99803	100
1776	mv_F46A9.5	F46A9.5.3	WBGene00004807	F46A9.5.3	skr-1	F46A9.5	25	25	507	506	1	0.99803	100
1777	mv_F46A9.5	F46A9.5.1	WBGene00004807	F46A9.5.2	skr-1	F46A9.5	25	25	507	506	1	0.99803	100
1778	mv_F46A9.5	F46A9.5.2	WBGene00004807	F46A9.5.2	skr-1	F46A9.5	25	25	507	506	1	0.99803	100
1779	mv_F46A9.5	F46A9.5.2	WBGene00004807	F46A9.5.3	skr-1	F46A9.5	25	25	507	506	1	0.99803	100
1780	mv_F46A9.5	F46A9.5.3	WBGene00004807	F46A9.5.1	skr-1	F46A9.5	25	25	507	506	1	0.99803	100
1781	mv_C06A8.4	C06A8.4	WBGene00004823	C06A8.4	skr-17	C06A8.4	25	25	520	519	1	0.99808	100
1782	mv_F25H2.11	F25H2.11	WBGene00009122	F25H2.11	tct-1	F25H2.11	25	25	523	522	1	0.99809	100
1783	mv_F46F3.1	F46F3.1a	WBGene00000449	F46F3.1b	ceh-27	F46F3.1	37	24	762	484	0.64865	0.63517	100
1784	mv_T01D1.2b	T01D1.2d.5	WBGene00001340	T01D1.2c	etr-1	T01D1.2	56	24	1167	461	0.42857	0.39503	100
1785	mv_T01D1.2b	T01D1.2b.4	WBGene00001340	T01D1.2c	etr-1	T01D1.2	63	24	1313	462	0.38095	0.35187	100
1786	mv_T01D1.2b	T01D1.2f.4	WBGene00001340	T01D1.2c	etr-1	T01D1.2	64	24	1326	467	0.375	0.35219	100
1787	mv_T01D1.2b	T01D1.2b.2	WBGene00001340	T01D1.2c	etr-1	T01D1.2	59	24	1234	462	0.40678	0.37439	100
1788	mv_T01D1.2b	T01D1.2d.4	WBGene00001340	T01D1.2c	etr-1	T01D1.2	56	24	1167	461	0.42857	0.39503	100
1789	mv_T01D1.2b	T01D1.2g.5	WBGene00001340	T01D1.2c	etr-1	T01D1.2	53	24	1101	462	0.45283	0.41962	100
1790	mv_T01D1.2b	T01D1.2a.3	WBGene00001340	T01D1.2c	etr-1	T01D1.2	63	24	1314	462	0.38095	0.3516	100
1791	mv_T01D1.2b	T01D1.2f.3	WBGene00001340	T01D1.2c	etr-1	T01D1.2	64	24	1326	467	0.375	0.35219	100
1792	mv_T01D1.2b	T01D1.2d.2	WBGene00001340	T01D1.2c	etr-1	T01D1.2	56	24	1167	461	0.42857	0.39503	100
1793	mv_T01D1.2b	T01D1.2a.1	WBGene00001340	T01D1.2c	etr-1	T01D1.2	63	24	1314	462	0.38095	0.3516	100
1794	mv_T01D1.2b	T01D1.2b.5	WBGene00001340	T01D1.2c	etr-1	T01D1.2	59	24	1234	462	0.40678	0.37439	100
1795	mv_T01D1.2b	T01D1.2a.5	WBGene00001340	T01D1.2c	etr-1	T01D1.2	63	24	1314	462	0.38095	0.3516	100
1796	mv_T01D1.2b	T01D1.2d.3	WBGene00001340	T01D1.2c	etr-1	T01D1.2	56	24	1167	461	0.42857	0.39503	100
1797	mv_T01D1.2b	T01D1.2d.1	WBGene00001340	T01D1.2c	etr-1	T01D1.2	56	24	1167	461	0.42857	0.39503	100
1798	mv_T01D1.2b	T01D1.2b.3	WBGene00001340	T01D1.2c	etr-1	T01D1.2	59	24	1234	462	0.40678	0.37439	100
1799	mv_T01D1.2b	T01D1.2f.1	WBGene00001340	T01D1.2c	etr-1	T01D1.2	64	24	1326	467	0.375	0.35219	100
1800	mv_T01D1.2b	T01D1.2a.2	WBGene00001340	T01D1.2c	etr-1	T01D1.2	63	24	1314	462	0.38095	0.3516	100
1801	mv_T01D1.2b	T01D1.2f.5	WBGene00001340	T01D1.2c	etr-1	T01D1.2	64	24	1326	467	0.375	0.35219	100
1802	mv_T01D1.2b	T01D1.2g.2	WBGene00001340	T01D1.2c	etr-1	T01D1.2	53	24	1101	462	0.45283	0.41962	100
1803	mv_T01D1.2b	T01D1.2f.2	WBGene00001340	T01D1.2c	etr-1	T01D1.2	64	24	1326	467	0.375	0.35219	100
1804	mv_T01D1.2b	T01D1.2g.1	WBGene00001340	T01D1.2c	etr-1	T01D1.2	53	24	1101	462	0.45283	0.41962	100
1805	mv_T01D1.2b	T01D1.2a.4	WBGene00001340	T01D1.2c	etr-1	T01D1.2	63	24	1314	462	0.38095	0.3516	100
1806	mv_T01D1.2b	T01D1.2g.4	WBGene00001340	T01D1.2c	etr-1	T01D1.2	53	24	1101	462	0.45283	0.41962	100
1807	mv_T01D1.2b	T01D1.2g.3	WBGene00001340	T01D1.2c	etr-1	T01D1.2	53	24	1101	462	0.45283	0.41962	100
1808	mv_T01D1.2b	T01D1.2b.1	WBGene00001340	T01D1.2c	etr-1	T01D1.2	59	24	1234	462	0.40678	0.37439	100
1809	mv_C18D11.4	C18D11.4a.1	WBGene00004705	C18D11.4b	rsp-8	C18D11.4	44	24	907	471	0.54545	0.51929	100
1810	mv_C18D11.4	C18D11.4a.2	WBGene00004705	C18D11.4b	rsp-8	C18D11.4	44	24	907	471	0.54545	0.51929	100
1811	mv_F46A9.4	F46A9.4	WBGene00004808	F46A9.4	skr-2	F46A9.4	24	24	502	501	1	0.99801	100
1812	mv_T09A5.6	T09A5.6.2	WBGene00007014	T09A5.6.1	mdt-10	T09A5.6	24	24	499	498	1	0.998	100
1813	mv_T09A5.6	T09A5.6.1	WBGene00007014	T09A5.6.2	mdt-10	T09A5.6	24	24	499	498	1	0.998	100
1814	mv_T09A5.6	T09A5.6.2	WBGene00007014	T09A5.6.2	mdt-10	T09A5.6	24	24	499	498	1	0.998	100
1815	mv_T09A5.6	T09A5.6.1	WBGene00007014	T09A5.6.1	mdt-10	T09A5.6	24	24	499	498	1	0.998	100
1816	mv_D2096.6	D2096.6	WBGene00017073	D2096.6		D2096.6	24	24	493	492	1	0.99797	100
1817	mv_F25B4.9	F25B4.9	WBGene00017772	F25B4.9	clec-1	F25B4.9	24	24	499	498	1	0.998	100
1818	mv_T01D1.2b	T01D1.2e.3	WBGene00001340	T01D1.2c	etr-1	T01D1.2	63	23	1320	461	0.36508	0.34924	100
1819	mv_T01D1.2b	T01D1.2e.2	WBGene00001340	T01D1.2c	etr-1	T01D1.2	63	23	1320	461	0.36508	0.34924	100
1820	mv_T01D1.2b	T01D1.2e.5	WBGene00001340	T01D1.2c	etr-1	T01D1.2	63	23	1320	461	0.36508	0.34924	100
1821	mv_T01D1.2b	T01D1.2e.1	WBGene00001340	T01D1.2c	etr-1	T01D1.2	63	23	1320	461	0.36508	0.34924	100
1822	mv_T01D1.2b	T01D1.2e.4	WBGene00001340	T01D1.2c	etr-1	T01D1.2	63	23	1320	461	0.36508	0.34924	100
1823	mv_C18A3.5	C18A3.5f	WBGene00015943	C18A3.5c	tiar-1	C18A3.5	58	23	1203	416	0.39655	0.3458	100
1824	mv_C18A3.5	C18A3.5a	WBGene00015943	C18A3.5c	tiar-1	C18A3.5	58	23	1204	437	0.39655	0.36296	100
1825	mv_C06E7.1	C06E7.1a	WBGene00015538	C06E7.1d	sams-3	C06E7.1	57	22	1192	432	0.38596	0.36242	100
1826	mv_T08B2.8	T08B2.8	WBGene00020348	T08B2.8	mrpl-23	T08B2.8	22	22	457	456	1	0.99781	100
1827	mv_M01B12.d	M01B12.3	WBGene00000205	M01B12.3	arx-7	M01B12.3	21	21	424	423	1	0.99764	100
1828	mv_Y50E8A.3	Y50E8A.3	WBGene00003861	Y50E8A.3	oig-3	Y50E8A.3	21	21	433	432	1	0.99769	100
1829	mv_F25H2.5	F25H2.5.2	WBGene00009119	F25H2.5.2	ndk-1	F25H2.5	21	21	439	438	1	0.99772	100
1830	mv_F25H2.5	F25H2.5.3	WBGene00009119	F25H2.5.3	ndk-1	F25H2.5	21	21	439	438	1	0.99772	100
1831	mv_F25H2.5	F25H2.5.2	WBGene00009119	F25H2.5.3	ndk-1	F25H2.5	21	21	439	438	1	0.99772	100
1832	mv_F25H2.5	F25H2.5.3	WBGene00009119	F25H2.5.1	ndk-1	F25H2.5	21	21	439	438	1	0.99772	100
1833	mv_F25H2.5	F25H2.5.1	WBGene00009119	F25H2.5.1	ndk-1	F25H2.5	21	21	439	438	1	0.99772	100
1834	mv_F25H2.5	F25H2.5.3	WBGene00009119	F25H2.5.2	ndk-1	F25H2.5	21	21	439	438	1	0.99772	100
1835	mv_F25H2.5	F25H2.5.1	WBGene00009119	F25H2.5.3	ndk-1	F25H2.5	21	21	439	438	1	0.99772	100
1836	mv_F25H2.5	F25H2.5.2	WBGene00009119	F25H2.5.1	ndk-1	F25H2.5	21	21	439	438	1	0.99772	100
1837	mv_F25H2.5	F25H2.5.1	WBGene00009119	F25H2.5.2	ndk-1	F25H2.5	21	21	439	438	1	0.99772	100
1838	mv_F26F4.11	F26F4.11	WBGene00017830	F26F4.11	rpb-8	F26F4.11	21	21	424	423	1	0.99764	100
1839	mv_R13F6.1	R13F6.1	WBGene00020064	R13F6.1	kbp-1	R13F6.1	21	21	427	426	1	0.99766	100
1840	mv_AAB25489	M7.1	WBGene00002344	M7.1	let-70	M7.1	20	20	420	419	1	0.99762	100
1841	mv_G_YK8402	Y95D11A.1	WBGene00013605	Y95D11A.1		Y95D11A.1	20	20	412	411	1	0.99757	100
1842	mv_H20J04.5	H20J04.5	WBGene00019220	H20J04.5	pfd-2	H20J04.5	20	20	403	402	1	0.99752	100
1843	mv_AAA28140	C09G12.8b	WBGene00000424	C09G12.8a	ced-10	C09G12.8	27	19	552	347	0.7037	0.62862	100
1844	mv_Y49E10.6	Y49E10.6a	WBGene00001946	Y49E10.6b	his-72	Y49E10.6	19	19	388	387	1	0.99742	100
1845	mv_Y49E10.6	Y49E10.6b	WBGene00001946	Y49E10.6b	his-72	Y49E10.6	19	19	388	387	1	0.99742	100
1846	mv_Y49E10.6	Y49E10.6b	WBGene00001946	Y49E10.6a	his-72	Y49E10.6	19	19	388	387	1	0.99742	100
1847	mv_Y49E10.6	Y49E10.6a	WBGene00001946	Y49E10.6a	his-72	Y49E10.6	19	19	388	387	1	0.99742	100
1848	mv_G_YK8501	F45G2.8	WBGene00009734	F45G2.8		F45G2.8	19	19	388	387	1	0.99742	100
1849	mv_R08C7.3	R08C7.3.3	WBGene00019947	R08C7.3.3	htz-1	R08C7.3	20	19	400	399	0.95	0.9975	100
1850	mv_R08C7.3	R08C7.3.1	WBGene00019947	R08C7.3.2	htz-1	R08C7.3	20	19	400	399	0.95	0.9975	100
1851	mv_R08C7.3	R08C7.3.2	WBGene00019947	R08C7.3.3	htz-1	R08C7.3	20	19	400	399	0.95	0.9975	100
1852	mv_R08C7.3	R08C7.3.1	WBGene00019947	R08C7.3.3	htz-1	R08C7.3	20	19	400	399	0.95	0.9975	100
1853	mv_R08C7.3	R08C7.3.1	WBGene00019947	R08C7.3.1	htz-1	R08C7.3	20	19	400	399	0.95	0.9975	100
1854	mv_R08C7.3	R08C7.3.3	WBGene00019947	R08C7.3.1	htz-1	R08C7.3	20	19	400	399	0.95	0.9975	100
1855	mv_R08C7.3	R08C7.3.2	WBGene00019947	R08C7.3.2	htz-1	R08C7.3	20	19	400	399	0.95	0.9975	100
1856	mv_R08C7.3	R08C7.3.3	WBGene00019947	R08C7.3.2	htz-1	R08C7.3	20	19	400	399	0.95	0.9975	100
1857	mv_R08C7.3	R08C7.3.2	WBGene00019947	R08C7.3.1	htz-1	R08C7.3	20	19	400	399	0.95	0.9975	100
1858	mv_Y77E11A.9	Y77E11A.9	WBGene00022311	Y77E11A.8		Y77E11A.8	41	19	860	303	0.46341	0.35233	100
1859	mv_AAA28140	C09G12.8a	WBGene00000424	C09G12.8a	ced-10	C09G12.8	18	18	366	365	1	0.99727	100
1860	mv_AAA28140	C09G12.8a	WBGene00000424	C09G12.8b	ced-10	C09G12.8	18	18	366	347	1	0.94809	100
1861	mv_T21C9.5	T21C9.5a	WBGene00003065	T21C9.5a	lpd-9	T21C9.5	18	18	373	372	1	0.99732	100
1862	mv_C06E7.1	C06E7.1a	WBGene00015538	C06E7.1b	sams-3	C06E7.1	57	18	1192	338	0.31579	0.28356	95.5781
1863	mv_C18A3.5	C18A3.5b	WBGene00015943	C18A3.5c	tiar-1	C18A3.5	53	18	1108	342	0.33962	0.30866	100
1864	mv_K01H12.2	K01H12.2	WBGene00020140	T01B11.4	ant-1.4	T01B11.4	44	18	919	168	0.40909	0.18281	51.3981
1865	mv_F40F8.9	F40F8.9	WBGene00003076	F40F8.9	lsm-1	F40F8.9	17	17	355	354	1	0.99718	100
1866	mv_D2030.4	D2030.4	WBGene00008414	D2030.4		D2030.4	17	17	349	348	1	0.99713	100
1867	mv_G_YK5313	B0464.7	WBGene00000235	B0464.7	baf-1	B0464.7	16	16	331	330	1	0.99698	100
1868	mv_G_YK3313	Y41C4A.10	WBGene00001235	Y41C4A.10	elb-1	Y41C4A.10	16	16	334	333	1	0.99701	100
1869	mv_F58A4.4	F58A4.4a	WBGene00004180	F58A4.4b	pri-1	F58A4.4	58	16	1209	331	0.27586	0.27378	68.9616
1870	mv_F40F12.7	F40F12.7.3	WBGene00010545	K03H1.10.2		K03H1.10	28	16	577	174	0.57143	0.30156	100
1871	mv_F40F12.7	F40F12.7.1	WBGene00010545	K03H1.10.2		K03H1.10	28	16	577	174	0.57143	0.30156	100
1872	mv_F40F12.7	F40F12.7.2	WBGene00010545	K03H1.10.2		K03H1.10	28	16	577	174	0.57143	0.30156	100
1873	mv_F40F12.7	F40F12.7.3	WBGene00010545	K03H1.10.1		K03H1.10	28	16	577	174	0.57143	0.30156	100
1874	mv_F40F12.7	F40F12.7.1	WBGene00010545	K03H1.10.1		K03H1.10	28	16	577	174	0.57143	0.30156	100
1875	mv_F40F12.7	F40F12.7.2	WBGene00010545	K03H1.10.1		K03H1.10	28	16	577	174	0.57143	0.30156	100
1876	mv_T21C9.5	T21C9.5a	WBGene00003065	T21C9.5b	lpd-9	T21C9.5	18	15	373	302	0.83333	0.80965	100
1877	mv_ZK287.5	ZK287.5.2	WBGene00004320	ZK287.5.2	rbx-1	ZK287.5	15	15	310	309	1	0.99677	100
1878	mv_ZK287.5	ZK287.5.1	WBGene00004320	ZK287.5.1	rbx-1	ZK287.5	15	15	310	309	1	0.99677	100
1879	mv_ZK287.5	ZK287.5.2	WBGene00004320	ZK287.5.1	rbx-1	ZK287.5	15	15	310	309	1	0.99677	100
1880	mv_ZK287.5	ZK287.5.1	WBGene00004320	ZK287.5.2	rbx-1	ZK287.5	15	15	310	309	1	0.99677	100
1881	mv_C06E7.1	C06E7.1a	WBGene00006416	T13A10.11b.1	sams-5	T13A10.11	57	15	1192	99	0.26316	0.08305	5.69396
1882	mv_C06E7.1	C06E7.1a	WBGene00006416	T13A10.11a.2	sams-5	T13A10.11	57	15	1192	99	0.26316	0.08305	5.69396
1883	mv_C06E7.1	C06E7.1a	WBGene00006416	T13A10.11a.1	sams-5	T13A10.11	57	15	1192	99	0.26316	0.08305	5.69396
1884	mv_C06E7.1	C06E7.1a	WBGene00006416	T13A10.11b.3	sams-5	T13A10.11	57	15	1192	99	0.26316	0.08305	5.69396
1885	mv_T13A10.11	T13A10.11b.1	WBGene00015540	C06E7.3b	sams-4	C06E7.3	64	15	1338	160	0.23438	0.11958	10.5104
1886	mv_F41C3.4	F41C3.4	WBGene00018270	F41C3.4		F41C3.4	16	15	316	315	0.9375	0.99684	100
1887	mv_Y76B12C.7	Y76B12C.7a.2	WBGene00022301	Y76B12C.7d	cpsf-1	Y76B12C.7	207	15	4342	314	0.07246	0.07232	1.1923
1888	mv_Y76B12C.7	Y76B12C.7a.1	WBGene00022301	Y76B12C.7d	cpsf-1	Y76B12C.7	207	15	4342	314	0.07246	0.07232	1.1923
1889	mv_C06E7.1	C06E7.1a	WBGene00006416	T13A10.11b.2	sams-5	T13A10.11	57	14	1192	96	0.24561	0.08054	4.66418
1890	mv_C18E9.4	C18E9.4	WBGene00007684	C18E9.4		C18E9.4	14	14	289	288	1	0.99654	100
1891	mv_T01E8.6	T01E8.6	WBGene00011334	T01E8.6	mrps-14	T01E8.6	14	14	289	288	1	0.99654	100
1892	mv_T13A10.11	T13A10.11a.1	WBGene00015540	C06E7.3a	sams-4	C06E7.3	57	14	1192	120	0.24561	0.10067	7.28741
1893	mv_T13A10.11	T13A10.11a.2	WBGene00015540	C06E7.3a	sams-4	C06E7.3	57	14	1192	120	0.24561	0.10067	7.28741
1894	mv_T13A10.11	T13A10.11b.2	WBGene00015540	C06E7.3a	sams-4	C06E7.3	57	14	1181	120	0.24561	0.10161	7.35546
1895	mv_F23H11.5	F23H11.5.1	WBGene00000263	F23H11.5.2		F23H11.5	13	13	268	267	1	0.99627	100
1896	mv_F23H11.5	F23H11.5.2	WBGene00000263	F23H11.5.1		F23H11.5	13	13	268	267	1	0.99627	100
1897	mv_F23H11.5	F23H11.5.1	WBGene00000263	F23H11.5.1		F23H11.5	13	13	268	267	1	0.99627	100
1898	mv_F23H11.5	F23H11.5.2	WBGene00000263	F23H11.5.2		F23H11.5	13	13	268	267	1	0.99627	100
1899	mv_Y105C5B.13	Y105C5B.13	WBGene00004815	C52D10.7	skr-9	C52D10.7	27	13	556	89	0.48148	0.16007	33.026
1900	mv_G_YK2909_3	Y47D7A.1	WBGene00004815	C52D10.7	skr-9	C52D10.7	27	13	562	84	0.48148	0.14947	29.1065
1901	mv_T13A10.11	T13A10.11b.1	WBGene00015538	C06E7.1a	sams-3	C06E7.1	64	13	1338	99	0.20313	0.07399	3.02243
1902	mv_T13A10.11	T13A10.11b.3	WBGene00015538	C06E7.1a	sams-3	C06E7.1	57	13	1193	99	0.22807	0.08298	4.27312
1903	mv_T13A10.11	T13A10.11a.1	WBGene00015538	C06E7.1a	sams-3	C06E7.1	57	13	1192	99	0.22807	0.08305	4.27672
1904	mv_T13A10.11	T13A10.11a.2	WBGene00015538	C06E7.1a	sams-3	C06E7.1	57	13	1192	99	0.22807	0.08305	4.27672
1905	mv_K12H4.5	K12H4.5	WBGene00019680	K12H4.5		K12H4.5	13	13	271	270	1	0.99631	100
1906	mv_G_YK7763	Y92C3B.1	WBGene00022357	Y92C3B.1	kbp-4	Y92C3B.1	13	13	271	270	1	0.99631	100
1907	mv_T19E7.2	T19E7.2c.3	WBGene00004804	T19E7.2b	skn-1	T19E7.2	55	12	1138	240	0.21818	0.2109	24.0945
1908	mv_T19E7.2	T19E7.2c.2	WBGene00004804	T19E7.2b	skn-1	T19E7.2	55	12	1138	240	0.21818	0.2109	24.0945
1909	mv_T19E7.2	T19E7.2c.1	WBGene00004804	T19E7.2b	skn-1	T19E7.2	55	12	1138	240	0.21818	0.2109	24.0945
1910	mv_T19E7.2	T19E7.2a	WBGene00004804	T19E7.2b	skn-1	T19E7.2	55	12	1138	240	0.21818	0.2109	24.0945
1911	mv_T19E7.2	T19E7.2c.4	WBGene00004804	T19E7.2b	skn-1	T19E7.2	55	12	1138	240	0.21818	0.2109	24.0945
1912	mv_Y105C5B.13	Y105C5B.13	WBGene00004813	Y47D7A.1	skr-7	Y47D7A.1	27	12	556	47	0.44444	0.08453	7.84757
1913	mv_Y105C5B.13	Y105C5B.13	WBGene00004814	C52D10.9	skr-8	C52D10.9	27	12	556	135	0.44444	0.24281	64.748
1914	mv_G_YK2909_3	Y47D7A.1	WBGene00004814	C52D10.9	skr-8	C52D10.9	27	12	562	68	0.44444	0.121	16.2525
1915	mv_W01A8.4	W01A8.4	WBGene00012166	W01A8.4	nuo-6	W01A8.4	12	12	241	240	1	0.99585	100
1916	mv_T13A10.11	T13A10.11b.2	WBGene00015538	C06E7.1a	sams-3	C06E7.1	57	12	1181	96	0.21053	0.08129	3.45889
1917	mv_T13A10.11	T13A10.11b.1	WBGene00015540	C06E7.3a	sams-4	C06E7.3	64	12	1338	117	0.1875	0.08744	3.59665
1918	mv_T13A10.11	T13A10.11a.2	WBGene00015540	C06E7.3b	sams-4	C06E7.3	57	12	1192	117	0.21053	0.09815	5.08984
1919	mv_T13A10.11	T13A10.11b.2	WBGene00015540	C06E7.3b	sams-4	C06E7.3	57	12	1181	117	0.21053	0.09907	5.13755
1920	mv_T13A10.11	T13A10.11a.1	WBGene00015540	C06E7.3b	sams-4	C06E7.3	57	12	1192	117	0.21053	0.09815	5.08984
1921	mv_T13A10.11	T13A10.11b.3	WBGene00015540	C06E7.3a	sams-4	C06E7.3	57	12	1193	117	0.21053	0.09807	5.08569
1922	mv_T13A10.11	T13A10.11b.3	WBGene00015540	C06E7.3b	sams-4	C06E7.3	57	12	1193	117	0.21053	0.09807	5.08569
1923	mv_F29B9.11	F29B9.11.2	WBGene00017925	F29B9.11.2		F29B9.11	12	12	244	243	1	0.9959	100
1924	mv_F29B9.11	F29B9.11.2	WBGene00017925	F29B9.11.1		F29B9.11	12	12	244	243	1	0.9959	100
1925	mv_F29B9.11	F29B9.11.1	WBGene00017925	F29B9.11.1		F29B9.11	12	12	244	243	1	0.9959	100
1926	mv_F29B9.11	F29B9.11.1	WBGene00017925	F29B9.11.2		F29B9.11	12	12	244	243	1	0.9959	100
1927	mv_G_YK3974	F29C4.2	WBGene00017926	F29C4.2		F29C4.2	12	12	250	249	1	0.996	100
1928	mv_Y48A6C.2	Y48A6C.2	WBGene00006604	Y47D3A.6a	tra-1	Y47D3A.6	21	11	431	158	0.52381	0.36659	100
1929	mv_Y48A6C.2	Y48A6C.2	WBGene00006604	Y47D3A.6b	tra-1	Y47D3A.6	21	11	431	158	0.52381	0.36659	100
1930	mv_F44E5.1	F44E5.1.1	WBGene00009688	F44E5.1.1		F44E5.1	11	11	214	213	1	0.99533	100
1931	mv_F44E5.1	F44E5.1.2	WBGene00009688	F44E5.1.2		F44E5.1	11	11	214	213	1	0.99533	100
1932	mv_F44E5.1	F44E5.1.2	WBGene00009688	F44E5.1.1		F44E5.1	11	11	214	213	1	0.99533	100
1933	mv_F44E5.1	F44E5.1.1	WBGene00009688	F44E5.1.2		F44E5.1	11	11	214	213	1	0.99533	100
1934	mv_G_YK2579_1	F58A4.3	WBGene00010036	F54C8.2	cpar-1	F54C8.2	41	11	844	81	0.26829	0.09597	5.59538
1935	mv_C06E7.1	C06E7.1a	WBGene00015538	C06E7.1c	sams-3	C06E7.1	57	11	1192	208	0.19298	0.1745	13.5171
1936	mv_T23G11.6	T23G11.6a	WBGene00011971	T23G11.6c	lron-9	T23G11.6	93	10	1939	194	0.10753	0.10005	2.24429
1937	mv_T23G11.6	T23G11.6b	WBGene00011971	T23G11.6c	lron-9	T23G11.6	93	10	1952	175	0.10753	0.08965	1.81404
1938	mv_F54C8.2	F54C8.2	WBGene00001831	F58A4.3	hcp-3	F58A4.3	37	9	763	81	0.24324	0.10616	5.08763
1939	mv_G_YK2909_3	Y47D7A.1	WBGene00004816	Y105C5B.13	skr-10	Y105C5B.13	27	9	562	47	0.33333	0.08363	4.36726
1940	mv_Y38E10A.24	Y38E10A.24.2	WBGene00012602	Y38E10A.24.2		Y38E10A.24	9	9	184	183	1	0.99457	100
1941	mv_Y38E10A.24	Y38E10A.24.2	WBGene00012602	Y38E10A.24.1		Y38E10A.24	9	9	184	183	1	0.99457	100
1942	mv_Y38E10A.24	Y38E10A.24.1	WBGene00012602	Y38E10A.24.1		Y38E10A.24	9	9	184	183	1	0.99457	100
1943	mv_Y38E10A.24	Y38E10A.24.1	WBGene00012602	Y38E10A.24.2		Y38E10A.24	9	9	184	183	1	0.99457	100
1944	mv_AAB25489	M7.1	WBGene00018669	F52C6.12.1		F52C6.12	20	9	420	101	0.45	0.24048	49.1842
1945	mv_Y55F3AM.3a	Y55F3AM.3a	WBGene00021921	Y55F3AM.3b		Y55F3AM.3	82	9	1720	170	0.10976	0.09884	2.02428
1946	mv_F40F12.7	F40F12.7.3	WBGene00000366	R10E11.1a	cbp-1	R10E11.1	28	8	577	92	0.28571	0.15945	11.9747
1947	mv_F40F12.7	F40F12.7.2	WBGene00000366	R10E11.1a	cbp-1	R10E11.1	28	8	577	92	0.28571	0.15945	11.9747
1948	mv_F40F12.7	F40F12.7.2	WBGene00000366	R10E11.1b	cbp-1	R10E11.1	28	8	577	72	0.28571	0.12478	7.33379
1949	mv_F40F12.7	F40F12.7.1	WBGene00000366	R10E11.1a	cbp-1	R10E11.1	28	8	577	92	0.28571	0.15945	11.9747
1950	mv_F40F12.7	F40F12.7.3	WBGene00000366	R10E11.1c	cbp-1	R10E11.1	28	8	577	92	0.28571	0.15945	11.9747
1951	mv_F40F12.7	F40F12.7.1	WBGene00000366	R10E11.1c	cbp-1	R10E11.1	28	8	577	92	0.28571	0.15945	11.9747
1952	mv_F40F12.7	F40F12.7.2	WBGene00000366	R10E11.1c	cbp-1	R10E11.1	28	8	577	92	0.28571	0.15945	11.9747
1953	mv_F40F12.7	F40F12.7.3	WBGene00000366	R10E11.1b	cbp-1	R10E11.1	28	8	577	72	0.28571	0.12478	7.33379
1954	mv_F40F12.7	F40F12.7.1	WBGene00000366	R10E11.1b	cbp-1	R10E11.1	28	8	577	72	0.28571	0.12478	7.33379
1955	mv_Y49E10.6	Y49E10.6a	WBGene00001891	K06C4.5	his-17	K06C4.5	19	8	388	50	0.42105	0.12887	11.4232
1956	mv_Y49E10.6	Y49E10.6b	WBGene00001891	K06C4.5	his-17	K06C4.5	19	8	388	50	0.42105	0.12887	11.4232
1957	mv_Y49E10.6	Y49E10.6a	WBGene00001901	K06C4.13	his-27	K06C4.13	19	8	388	50	0.42105	0.12887	11.4232
1958	mv_Y49E10.6	Y49E10.6b	WBGene00001901	K06C4.13	his-27	K06C4.13	19	8	388	50	0.42105	0.12887	11.4232
1959	mv_Y49E10.6	Y49E10.6a	WBGene00001914	K03A1.1	his-40	K03A1.1	19	8	388	47	0.42105	0.12113	10.0929
1960	mv_Y49E10.6	Y49E10.6b	WBGene00001914	K03A1.1	his-40	K03A1.1	19	8	388	47	0.42105	0.12113	10.0929
1961	mv_Y49E10.6	Y49E10.6b	WBGene00001923	F07B7.5	his-49	F07B7.5	19	8	388	50	0.42105	0.12887	11.4232
1962	mv_Y49E10.6	Y49E10.6a	WBGene00001923	F07B7.5	his-49	F07B7.5	19	8	388	50	0.42105	0.12887	11.4232
1963	mv_F46A9.5	F46A9.5.1	WBGene00004808	F46A9.4	skr-2	F46A9.4	25	8	507	55	0.32	0.10848	6.10959
1964	mv_F46A9.5	F46A9.5.2	WBGene00004808	F46A9.4	skr-2	F46A9.4	25	8	507	55	0.32	0.10848	6.10959
1965	mv_F46A9.5	F46A9.5.3	WBGene00004808	F46A9.4	skr-2	F46A9.4	25	8	507	55	0.32	0.10848	6.10959
1966	mv_F23B2.13	F23B2.13	WBGene00009078	F23B2.13	rpb-12	F23B2.13	8	8	166	165	1	0.99398	100
1967	mv_F52C6.3	F52C6.3	WBGene00018659	F52C6.2		F52C6.2	40	8	833	110	0.2	0.13205	5.8102
1968	mv_AAB25489	M7.1	WBGene00018669	F52C6.12.2		F52C6.12	20	8	420	79	0.4	0.1881	23.7758
1969	mv_AAB25489	M7.1	WBGene00018669	F52C6.12.3		F52C6.12	20	8	420	80	0.4	0.19048	24.3814
1970	mv_Y49E10.6	Y49E10.6b	WBGene00001876	T10C6.13	his-2	T10C6.13	19	7	388	39	0.36842	0.10052	5.32113
1971	mv_Y49E10.6	Y49E10.6a	WBGene00001876	T10C6.13	his-2	T10C6.13	19	7	388	39	0.36842	0.10052	5.32113
1972	mv_Y49E10.6	Y49E10.6b	WBGene00001880	F45F2.13	his-6	F45F2.13	19	7	388	29	0.36842	0.07474	2.94197
1973	mv_Y49E10.6	Y49E10.6a	WBGene00001880	F45F2.13	his-6	F45F2.13	19	7	388	29	0.36842	0.07474	2.94197
1974	mv_F46A9.4	F46A9.4	WBGene00004807	F46A9.5.1	skr-1	F46A9.5	24	7	502	55	0.29167	0.10956	5.12623
1975	mv_F46A9.4	F46A9.4	WBGene00004807	F46A9.5.2	skr-1	F46A9.5	24	7	502	55	0.29167	0.10956	5.12623
1976	mv_F46A9.4	F46A9.4	WBGene00004807	F46A9.5.3	skr-1	F46A9.5	24	7	502	55	0.29167	0.10956	5.12623
1977	mv_F32D1.2	F32D1.2.1	WBGene00017982	F32D1.2.2	hpo-18	F32D1.2	7	7	142	141	1	0.99296	100
1978	mv_F32D1.2	F32D1.2.1	WBGene00017982	F32D1.2.1	hpo-18	F32D1.2	7	7	142	141	1	0.99296	100
1979	mv_F32D1.2	F32D1.2.2	WBGene00017982	F32D1.2.1	hpo-18	F32D1.2	7	7	142	141	1	0.99296	100
1980	mv_F32D1.2	F32D1.2.2	WBGene00017982	F32D1.2.2	hpo-18	F32D1.2	7	7	142	141	1	0.99296	100
1981	mv_Y49E10.6	Y49E10.6b	WBGene00001906	F17E9.10	his-32	F17E9.10	19	6	388	20	0.31579	0.05155	1.02815
1982	mv_Y49E10.6	Y49E10.6a	WBGene00001906	F17E9.10	his-32	F17E9.10	19	6	388	20	0.31579	0.05155	1.02815
1983	mv_AAA28140	C09G12.8a	WBGene00004287	K03D3.10	rac-2	K03D3.10	18	5	366	26	0.27778	0.07104	1.42521

## Sheet: Ceron_CloneMapperTarget filter
Sequence #	Clone Name	Transcript for Clone	Target WBids	Target Transcript	Gene	Sequence name	# PNO	# MNO	# POS	# MOS	# RNOS	# ROS	Score
1	mv_Y46G5A.4	Y46G5A.4	WBGene00012896	Y46G5A.4	snrp-200	Y46G5A.4	306	306	6415	6414	1	0.99984	100
2	mv_K04H4.2b	K04H4.2c.2	WBGene00010573	K04H4.2c.3		K04H4.2	209	208	4369	4368	0.99522	0.99977	100
11	mv_Y76B12C.7	Y76B12C.7a.2	WBGene00022301	Y76B12C.7a.1	cpsf-1	Y76B12C.7	207	207	4342	4341	1	0.99977	100
15	mv_F11H8.4	F11H8.4a	WBGene00000872	F11H8.4b	cyk-1	F11H8.4	204	204	4275	4254	1	0.99509	100
23	mv_C04A11.3	C04A11.3	WBGene00007287	C04A11.3	gck-4	C04A11.3	175	175	3664	3663	1	0.99973	100
24	mv_F47G6.4	F47G6.4	WBGene00004969	F47G6.4	spe-15	F47G6.4	174	174	3637	3636	1	0.99973	100
25	mv_T24H7.5a	T24H7.5a	WBGene00020784	T24H7.5a	tat-4	T24H7.5	173	173	3616	3615	1	0.99972	100
27	mv_T05F1.6a	T05F1.6	WBGene00002027	T05F1.6	hsr-9	T05F1.6	166	166	3475	3474	1	0.99971	100
28	mv_F29D11.2	F29D11.2	WBGene00009254	F29D11.2	capg-1	F29D11.2	164	164	3439	3438	1	0.99971	100
29	mv_Y47D3B.7	Y47D3B.7	WBGene00004735	Y47D3B.7	sbp-1	Y47D3B.7	159	158	3319	3318	0.99371	0.9997	100
30	mv_C36B1.8	C36B1.8b	WBGene00007975	C36B1.8b	gls-1	C36B1.8	150	150	3136	3135	1	0.99968	100
36	mv_T27C4.4a	T27C4.4a	WBGene00003025	T27C4.4a	lin-40	T27C4.4	146	145	3046	3045	0.99315	0.99967	100
37	mv_F37A4.8	F37A4.8	WBGene00002169	F37A4.8	isw-1	F37A4.8	139	139	2917	2916	1	0.99966	100
38	mv_R06F6.2	R06F6.2	WBGene00011067	R06F6.2	vps-11	R06F6.2	140	139	2920	2919	0.99286	0.99966	100
39	mv_T01H3.2	T01H3.2	WBGene00011348	T01H3.2		T01H3.2	140	139	2920	2919	0.99286	0.99966	100
43	mv_ZK1127.9	ZK1127.9a	WBGene00022855	ZK1127.9a	tcer-1	ZK1127.9	130	130	2722	2721	1	0.99963	100
47	mv_Y106G6H.7	Y106G6H.7	WBGene00004753	Y106G6H.7	sec-8	Y106G6H.7	127	127	2659	2658	1	0.99962	100
48	mv_Y38A8.3	Y38A8.3	WBGene00006737	Y38A8.3	ulp-2	Y38A8.3	127	127	2659	2658	1	0.99962	100
49	mv_ZC308.1	ZC308.1b	WBGene00001596	ZC308.1b	gld-2	ZC308.1	124	124	2593	2592	1	0.99961	100
50	mv_F44C4.4	F44C4.4a	WBGene00002148	F44C4.4a	gon-14	F44C4.4	124	124	2602	2599	1	0.99885	100
53	mv_M04B2.1	M04B2.1	WBGene00003218	M04B2.1	mep-1	M04B2.1	124	124	2590	2589	1	0.99961	100
55	mv_R05D3.4	R05D3.4b	WBGene00007008	R05D3.4b	rfp-1	R05D3.4	119	119	2491	2490	1	0.9996	100
59	mv_F38B7.5	F38B7.5	WBGene00001110	F38B7.5	duo-1	F38B7.5	117	117	2446	2445	1	0.99959	100
60	mv_W05F2.4	W05F2.4b	WBGene00021036	W05F2.4d		W05F2.4	115	115	2398	2397	1	0.99958	100
69	mv_Y113G7B.23	Y113G7B.23c	WBGene00004203	Y113G7B.23b.1	swsn-1	Y113G7B.23	113	113	2356	2310	1	0.98048	100
73	mv_Y110A7A.17	Y110A7A.17a	WBGene00003132	Y110A7A.17a	mat-1	Y110A7A.17	112	112	2344	2343	1	0.99957	100
86	mv_T23G5.1	T23G5.1.1	WBGene00004391	T23G5.1.1	rnr-1	T23G5.1	112	112	2344	2343	1	0.99957	100
117	mv_Y87G2A.1	Y87G2A.1	WBGene00013593	Y87G2A.1		Y87G2A.1	111	111	2320	2319	1	0.99957	100
118	mv_F35C8.7	F35C8.7c.1	WBGene00018037	F35C8.7a.2	chtl-1	F35C8.7	110	110	2299	2284	1	0.99348	100
134	mv_Y54E10A.15	Y54E10A.15	WBGene00000413	Y54E10A.15	cdt-1	Y54E10A.15	108	108	2263	2262	1	0.99956	100
137	mv_F42G2.6	F42G2.6	WBGene00018355	F42G2.6	ceh-86	F42G2.6	106	106	2207	2206	1	0.99955	100
138	mv_F54C9.9	F54C9.9	WBGene00010044	F54C9.9		F54C9.9	105	105	2200	2199	1	0.99955	100
141	mv_F13E6.2	F13E6.2	WBGene00008746	F13E6.2		F13E6.2	104	104	2167	2166	1	0.99954	100
142	mv_F25H5.5	F25H5.5a	WBGene00009127	F25H5.5a		F25H5.5	103	103	2155	2154	1	0.99954	100
146	mv_F22B3.4	F22B3.4	WBGene00009035	F22B3.4		F22B3.4	101	101	2110	2109	1	0.99953	100
157	mv_T09B4.1	T09B4.1.1	WBGene00020375	T09B4.1.2		T09B4.1	96	95	1996	1995	0.98958	0.9995	100
161	mv_T13F2.7	T13F2.7	WBGene00011747	T13F2.7	sna-2	T13F2.7	94	94	1969	1968	1	0.99949	100
162	mv_T23G11.6	T23G11.6b	WBGene00011971	T23G11.6b	lron-9	T23G11.6	93	93	1952	1951	1	0.99949	100
166	mv_W03H9.4	W03H9.4a	WBGene00012230	W03H9.4a	cacn-1	W03H9.4	93	93	1951	1950	1	0.99949	100
167	mv_Y32F6A.3	Y32F6A.3.2	WBGene00012528	Y32F6A.3.1	pap-1	Y32F6A.3	93	93	1944	1943	1	0.99949	100
171	mv_F09F9.4	F09F9.4	WBGene00017309	F09F9.4		F09F9.4	93	93	1942	1941	1	0.99949	100
174	mv_F21H12.5	F21H12.5	WBGene00001402	F21H12.5	fbf-2	F21H12.5	90	90	1876	1875	1	0.99947	100
178	mv_E04F6.4	E04F6.4	WBGene00017124	E04F6.4		E04F6.4	90	90	1885	1884	1	0.99947	100
179	mv_R02F2.7	R02F2.7.1	WBGene00019836	R02F2.7.1		R02F2.7	90	90	1882	1871	1	0.99416	100
183	mv_B0513.1	B0513.1a	WBGene00001562	B0513.1a	lin-66	B0513.1	89	89	1861	1860	1	0.99946	100
229	mv_AAB84234	W02D3.9.1	WBGene00006773	W02D3.9.1	unc-37	W02D3.9	87	87	1816	1815	1	0.99945	100
233	mv_C24H12.5	C24H12.5a	WBGene00016074	C24H12.5a		C24H12.5	87	87	1810	1809	1	0.99945	100
234	mv_T01G9.4	T01G9.4	WBGene00003788	T01G9.4	npp-2	T01G9.4	85	85	1774	1773	1	0.99944	100
245	mv_C41G7.2	C41G7.2	WBGene00002226	C41G7.2	klp-16	C41G7.2	83	83	1741	1740	1	0.99943	100
246	mv_F13B10.1b	F13B10.1b	WBGene00006575	F13B10.1b	tir-1	F13B10.1	83	83	1738	1737	1	0.99942	100
247	mv_R01H10.1	R01H10.1	WBGene00001002	R01H10.1	div-1	R01H10.1	83	82	1723	1722	0.98795	0.99942	100
248	mv_Y71A12B.b	W04A8.7	WBGene00006382	W04A8.7	taf-1	W04A8.7	83	82	1723	1722	0.98795	0.99942	100
249	mv_F08B1.1	F08B1.1a.2	WBGene00006923	F08B1.1a.3	vhp-1	F08B1.1	82	82	1711	1710	1	0.99942	100
258	mv_Y55F3AM.3a	Y55F3AM.3a	WBGene00021921	Y55F3AM.3a		Y55F3AM.3	82	82	1720	1719	1	0.99942	100
259	mv_AAB60235	R10H10.2	WBGene00004972	R10H10.2	spe-26	R10H10.2	81	81	1690	1689	1	0.99941	100
260	mv_Y17G7B.2a	Y17G7B.2a	WBGene00012458	Y17G7B.2a	ash-2	Y17G7B.2	81	81	1690	1689	1	0.99941	100
266	mv_DY3.2	DY3.2.1	WBGene00003052	DY3.2.2	lmn-1	DY3.2	80	80	1678	1677	1	0.9994	100
271	mv_F55F8.4	F55F8.4.2	WBGene00018892	F55F8.4.2	cir-1	F55F8.4	80	79	1660	1659	0.9875	0.9994	100
276	mv_F25G6.6	F25G6.6	WBGene00003816	F25G6.6	asns-1	F25G6.6	78	78	1633	1632	1	0.99939	100
277	mv_C26E6.8	C26E6.8	WBGene00006735	C26E6.8	ula-1	C26E6.8	77	77	1603	1602	1	0.99938	100
278	mv_G_YK7607	F44A6.2.2	WBGene00004786	F44A6.2.1	sex-1	F44A6.2	76	76	1582	1581	1	0.99937	100
282	mv_F11A10.5	F11A10.5	WBGene00008686	F11A10.5		F11A10.5	76	76	1588	1587	1	0.99937	100
292	mv_F08B4.5	F08B4.5	WBGene00017237	F08B4.5	pole-2	F08B4.5	75	75	1560	1559	1	0.99936	100
293	mv_AAC63505	C37A2.4a	WBGene00000871	C37A2.4b	cye-1	C37A2.4	74	74	1552	1524	1	0.98196	100
300	mv_C08B11.2	C08B11.2	WBGene00001835	C08B11.2	hda-2	C08B11.2	72	72	1501	1500	1	0.99933	100
301	mv_AAA96319	F38A6.1a	WBGene00004013	F38A6.1a	pha-4	F38A6.1	72	72	1497	1496	1	0.99933	100
302	mv_F49B2.5	F49B2.5	WBGene00005078	F49B2.5	src-2	F49B2.5	72	72	1500	1499	1	0.99933	100
304	mv_Y105E8B.d	Y105E8B.2a.1	WBGene00013687	Y105E8B.2a.1	exoc-8	Y105E8B.2	71	71	1477	1476	1	0.99932	100
308	mv_CAA52066	Y48A6C.5a	WBGene00004010	Y48A6C.5a	pha-1	Y48A6C.5	70	70	1453	1452	1	0.99931	100
309	mv_Y47D3B.1	Y47D3B.1	WBGene00012939	Y47D3B.1		Y47D3B.1	69	69	1441	1440	1	0.99931	100
312	mv_T07A9.2	T07A9.2	WBGene00001338	T07A9.2	ears-2	T07A9.2	68	68	1423	1422	1	0.9993	100
313	mv_K02A11.1	K02A11.1b.3	WBGene00001582	K02A11.1b.1	gfi-2	K02A11.1	68	68	1420	1419	1	0.9993	100
331	mv_CAA48207	F36H1.4f.1	WBGene00002992	F36H1.4f.2	lin-3	F36H1.4	68	68	1411	1410	1	0.99929	100
337	mv_ZK867.1	ZK867.1d	WBGene00044068	ZK867.1d	syd-9	ZK867.1	68	68	1418	1417	1	0.99929	100
362	mv_R06C1.3	R06C1.3a	WBGene00006958	R06C1.3a	wve-1	R06C1.3	66	66	1384	1383	1	0.99928	100
363	mv_W02F12.5	W02F12.5	WBGene00020950	W02F12.5	dlst-1	W02F12.5	66	66	1368	1367	1	0.99927	100
372	mv_W09C5.2	W09C5.2	WBGene00006793	W09C5.2	unc-59	W09C5.2	65	65	1356	1355	1	0.99926	100
374	mv_R08C7.4	R08C7.4	WBGene00019948	R08C7.4		R08C7.4	65	65	1350	1349	1	0.99926	100
375	mv_T01D1.2b	T01D1.2f.5	WBGene00001340	T01D1.2e.1	etr-1	T01D1.2	64	64	1326	1299	1	0.97964	100
425	mv_B0286.4	B0286.4c.2	WBGene00003825	B0286.4c.2	ntl-2	B0286.4	64	64	1332	1331	1	0.99925	100
429	mv_T13A10.11	T13A10.11b.1	WBGene00006416	T13A10.11b.1	sams-5	T13A10.11	64	64	1338	1337	1	0.99925	100
431	mv_C54C6.2	C54C6.2	WBGene00000248	C54C6.2	ben-1	C54C6.2	63	63	1312	1311	1	0.99924	100
535	mv_B0336.6	B0336.6.2	WBGene00015146	B0336.6.1	abi-1	B0336.6	63	63	1314	1313	1	0.99924	100
539	mv_ZK1128.5	ZK1128.5	WBGene00044072	ZK1128.5	ham-3	ZK1128.5	63	63	1318	1317	1	0.99924	100
561	mv_CAA33320	ZK154.3	WBGene00003171	ZK154.3	mec-7	ZK154.3	63	62	1303	1302	0.98413	0.99923	100
563	mv_W05E10.3	W05E10.3	WBGene00000453	W05E10.3	ceh-32	W05E10.3	61	61	1267	1266	1	0.99921	100
564	mv_B0035.11	B0035.11	WBGene00007110	B0035.11		B0035.11	61	61	1270	1269	1	0.99921	100
565	mv_F59A2.4	F59A2.4a	WBGene00010304	F59A2.4a	clpf-1	F59A2.4	61	61	1264	1263	1	0.99921	100
566	mv_G_YK4263	M18.8	WBGene00010892	M18.8	dhhc-6	M18.8	61	61	1273	1272	1	0.99921	100
567	mv_Y48E1B.5	Y48E1B.5	WBGene00013004	Y48E1B.5	mrpl-37	Y48E1B.5	61	61	1276	1275	1	0.99922	100
568	mv_C23H4.1	C23H4.1.1	WBGene00000277	C23H4.1.1	cab-1	C23H4.1	60	60	1255	1254	1	0.9992	100
631	mv_T05E11.4	T05E11.4	WBGene00004985	T05E11.4	spo-11	T05E11.4	60	60	1255	1254	1	0.9992	100
632	mv_F35H8.3	F35H8.3	WBGene00009448	F35H8.3	zfp-2	F35H8.3	60	60	1246	1245	1	0.9992	100
633	mv_Y57A10A.19	Y57A10A.19	WBGene00013260	Y57A10A.19	rsr-2	Y57A10A.19	60	60	1255	1254	1	0.9992	100
674	mv_F21H12.5	F21H12.5	WBGene00001401	H12I13.4	fbf-1	H12I13.4	90	59	1876	852	0.65556	0.45416	100
685	mv_F42G8.3	F42G8.3a	WBGene00004056	F42G8.3a	pmk-2	F42G8.3	59	59	1237	1236	1	0.99919	100
690	mv_T02C12.2	T02C12.2	WBGene00011367	T02C12.2	snpc-3.4	T02C12.2	59	59	1234	1233	1	0.99919	100
691	mv_Y105C5A.23	Y105C5A.23	WBGene00013642	Y105C5A.23	daf-38	Y105C5A.23	59	59	1225	1224	1	0.99918	100
692	mv_Y55F3AM.15	Y55F3AM.15	WBGene00000816	Y55F3AM.15	csn-4	Y55F3AM.15	58	58	1216	1215	1	0.99918	100
694	mv_F58A4.4	F58A4.4a	WBGene00004180	F58A4.4a	pri-1	F58A4.4	58	58	1209	1208	1	0.99917	100
695	mv_F55A11.2	F55A11.2	WBGene00006373	F55A11.2	syx-5	F55A11.2	58	58	1218	1217	1	0.99918	100
697	mv_G_YK3613	T11G6.8	WBGene00011722	T11G6.8		T11G6.8	58	58	1204	1203	1	0.99917	100
698	mv_T23D8.3	T23D8.3.2	WBGene00011944	T23D8.3.1		T23D8.3	58	58	1210	1209	1	0.99917	100
702	mv_C18A3.5	C18A3.5f	WBGene00015943	C18A3.5f	tiar-1	C18A3.5	58	58	1203	1202	1	0.99917	100
706	mv_F56F11.4	F56F11.4a	WBGene00018991	F56F11.4a		F56F11.4	58	58	1212	1211	1	0.99917	100
749	mv_C06E7.1	C06E7.1a	WBGene00015538	C06E7.1a	sams-3	C06E7.1	57	57	1192	1191	1	0.99916	100
860	mv_F33D11.10	F33D11.10	WBGene00018007	F33D11.10		F33D11.10	57	56	1177	1176	0.98246	0.99915	100
861	mv_Y54G2A.u	Y54G2A.17a.1	WBGene00021882	Y54G2A.17a.2		Y54G2A.17	56	56	1165	1157	1	0.99313	100
895	mv_C39E6.1	C39E6.1.2	WBGene00003056	C39E6.1.2	lon-2	C39E6.1	55	55	1153	1150	1	0.9974	100
899	mv_AAA85118	Y54E10BL.6	WBGene00003186	Y54E10BL.6	mek-2	Y54E10BL.6	55	55	1140	1139	1	0.99912	100
900	mv_ZC328.4	ZC328.4	WBGene00004721	ZC328.4	san-1	ZC328.4	55	55	1149	1148	1	0.99913	100
901	mv_T19E7.2	T19E7.2c.3	WBGene00004804	T19E7.2a	skn-1	T19E7.2	55	55	1138	1135	1	0.99736	100
926	mv_F09G8.3	F09G8.3	WBGene00017319	F09G8.3	mrps-9	F09G8.3	56	55	1156	1155	0.98214	0.99913	100
927	mv_F39H2.2	F39H2.2a	WBGene00000890	F39H2.2a	sig-7	F39H2.2	54	54	1129	1127	1	0.99823	100
928	mv_C41G7.2	C41G7.2	WBGene00002225	M01E11.6	klp-15	M01E11.6	83	54	1741	555	0.6506	0.31878	100
929	mv_C07D10.4	C07D10.4	WBGene00003526	C07D10.4	nas-7	C07D10.4	54	54	1126	1125	1	0.99911	100
930	mv_AAC36062	Y111B2A.15	WBGene00013737	Y111B2A.15	tpst-1	Y111B2A.15	54	54	1120	1119	1	0.99911	100
1183	mv_F10C5.1	F10C5.1	WBGene00003134	F10C5.1	mat-3	F10C5.1	53	53	1108	1107	1	0.9991	100
1184	mv_AAA73482	F43C1.2a	WBGene00003401	F43C1.2b	mpk-1	F43C1.2	53	53	1107	1106	1	0.9991	100
1191	mv_F13C5.2	F13C5.2	WBGene00017423	F13C5.2		F13C5.2	53	53	1102	1101	1	0.99909	100
1192	mv_ZK1127.9	ZK1127.9a	WBGene00022853	ZK1127.6.2		ZK1127.6	130	53	2722	1057	0.40769	0.38832	100
1196	mv_Y79H2A.6	Y79H2A.6	WBGene00000201	Y79H2A.6	arx-3	Y79H2A.6	52	52	1084	1083	1	0.99908	100
1197	mv_B0547.1	B0547.1	WBGene00000817	B0547.1	csn-5	B0547.1	52	52	1084	1083	1	0.99908	100
1253	mv_F49H12.1	F49H12.1a	WBGene00003087	F49H12.1a	lsy-2	F49H12.1	52	52	1075	1074	1	0.99907	100
1255	mv_T19B10.2	T19B10.2.2	WBGene00011831	T19B10.2.1		T19B10.2	52	52	1084	1083	1	0.99908	100
1259	mv_G_YK4064	W08F4.8a	WBGene00021097	W08F4.8b	cdc-37	W08F4.8	52	52	1090	1089	1	0.99908	100
1263	mv_Y59A8A.c	Y59A8A.1	WBGene00000813	Y59A8A.1	csn-1	Y59A8A.1	52	51	1072	1071	0.98077	0.99907	100
1274	mv_F32D1.5	F32D1.5	WBGene00017984	F32D1.5		F32D1.5	51	51	1054	1053	1	0.99905	100
1400	mv_T23G11.2	T23G11.2	WBGene00001647	T23G11.2	gna-2	T23G11.2	49	49	1021	1020	1	0.99902	100
1401	mv_ZC250.3	ZC250.3	WBGene00022577	ZC250.3	nstp-3	ZC250.3	49	49	1012	1011	1	0.99901	100
1403	mv_F35G12.5	F35G12.5	WBGene00009442	F35G12.5		F35G12.5	48	48	1000	999	1	0.999	100
1404	mv_Y47H9C.7	Y47H9C.7	WBGene00012950	Y47H9C.7		Y47H9C.7	48	48	1000	999	1	0.999	100
1405	mv_R05F9.10	R05F9.10	WBGene00019893	R05F9.10	sgt-1	R05F9.10	48	48	991	990	1	0.99899	100
1406	mv_T10B5.6	T10B5.6	WBGene00020392	T10B5.6	knl-3	T10B5.6	49	48	1009	1008	0.97959	0.99901	100
1407	mv_ZK686.3	ZK686.3.2	WBGene00022793	ZK686.3.1		ZK686.3	47	47	973	972	1	0.99897	100
1466	mv_F30A10.5	F30A10.5b.2	WBGene00006061	F30A10.5b.2	stl-1	F30A10.5	46	46	952	951	1	0.99895	100
1482	mv_D1081.2	D1081.2	WBGene00006844	D1081.2	unc-120	D1081.2	46	46	960	959	1	0.99896	100
1483	mv_B0491.5	B0491.5.2	WBGene00007192	B0491.5.2		B0491.5	46	46	961	960	1	0.99896	100
1492	mv_H38K22.2a	H38K22.2a	WBGene00010428	H38K22.2a	dcn-1	H38K22.2	46	46	950	949	1	0.99895	100
1493	mv_B0513.7	B0513.7	WBGene00013217	Y54G11A.8b	ddl-3	Y54G11A.8	50	46	1038	748	0.92	0.72062	100
1497	mv_C33H5.7	C33H5.7	WBGene00016374	C33H5.7	swd-2.2	C33H5.7	46	46	958	957	1	0.99896	100
1498	mv_F37C12.1	F37C12.1	WBGene00018149	F37C12.1		F37C12.1	46	46	949	948	1	0.99895	100
1499	mv_R02D3.5	R02D3.5	WBGene00019823	R02D3.5	fnta-1	R02D3.5	46	46	963	962	1	0.99896	100
1500	mv_Y71H2B.3	Y71H2B.3	WBGene00022193	Y71H2B.3	ppfr-4	Y71H2B.3	46	46	961	960	1	0.99896	100
1563	mv_W04B5.5	W04B5.5	WBGene00021022	W04B5.5		W04B5.5	45	45	940	939	1	0.99894	100
1564	mv_AAD15926	T26E3.3a.1	WBGene00003921	T26E3.3a.1	par-6	T26E3.3	44	44	907	906	1	0.9989	100
1568	mv_C18D11.4	C18D11.4a.2	WBGene00004705	C18D11.4a.2	rsp-8	C18D11.4	44	44	907	906	1	0.9989	100
1572	mv_K01H12.2	K01H12.2	WBGene00010485	K01H12.2	ant-1.3	K01H12.2	44	44	919	918	1	0.99891	100
1573	mv_C01F1.2	C01F1.2	WBGene00015297	C01F1.2	sco-1	C01F1.2	44	44	916	915	1	0.99891	100
1596	mv_C37A5.9	C37A5.9	WBGene00004202	C37A5.9	pry-1	C37A5.9	43	43	898	897	1	0.99889	100
1597	mv_C49H3.8	C49H3.8	WBGene00016793	C49H3.8	arp-11	C49H3.8	43	43	895	894	1	0.99888	100
1618	mv_BAA23717	F42A8.2.1	WBGene00006433	F42A8.2.1	sdhb-1	F42A8.2	42	42	874	873	1	0.99886	100
1622	mv_Y62F5A.1b	Y62F5A.1a	WBGene00007013	Y62F5A.1a	mdt-8	Y62F5A.1	42	42	863	862	1	0.99884	100
1627	mv_G_YK2579_1	F58A4.3	WBGene00001831	F58A4.3	hcp-3	F58A4.3	41	41	844	843	1	0.99882	100
1628	mv_Y77E11A.9	Y77E11A.9	WBGene00022312	Y77E11A.9	clec-171	Y77E11A.9	41	41	860	859	1	0.99884	100
1629	mv_F52C6.3	F52C6.3	WBGene00018660	F52C6.3		F52C6.3	40	40	833	830	1	0.9964	100
1630	mv_CAA75173	C54H2.5.2	WBGene00004788	C54H2.5.2	sft-4	C54H2.5	39	39	811	810	1	0.99877	100
1634	mv_CAA79270	M106.5	WBGene00000293	M106.5	cap-2	M106.5	38	38	790	788	1	0.99747	100
1638	mv_C06E7.1	C06E7.1a	WBGene00015540	C06E7.3b	sams-4	C06E7.3	57	38	1192	730	0.66667	0.61242	100
1640	mv_F57B10.8	F57B10.8	WBGene00019005	F57B10.8		F57B10.8	38	38	784	783	1	0.99872	100
1641	mv_F46F3.1	F46F3.1a	WBGene00000449	F46F3.1a	ceh-27	F46F3.1	37	37	762	761	1	0.99869	100
1642	mv_C29E4.8	C29E4.8.2	WBGene00002879	C29E4.8.1	let-754	C29E4.8	37	37	776	775	1	0.99871	100
1646	mv_F54C8.2	F54C8.2	WBGene00010036	F54C8.2	cpar-1	F54C8.2	37	37	763	762	1	0.99869	100
1647	mv_F09E10.5	F09E10.5	WBGene00017295	F09E10.5		F09E10.5	37	37	772	769	1	0.99611	100
1650	mv_Y48E1B.12	Y48E1B.12	WBGene00000804	Y48E1B.12	csc-1	Y48E1B.12	35	35	727	726	1	0.99862	100
1651	mv_T12F5.1	T12F5.1	WBGene00020466	T12F5.1		T12F5.1	35	35	727	726	1	0.99862	100
1652	mv_C27A2.3	C27A2.3.1	WBGene00002068	C27A2.3.1	ify-1	C27A2.3	34	34	712	711	1	0.9986	100
1657	mv_T01G9.6b	T01G9.6a	WBGene00002196	T01G9.6b.1	kin-10	T01G9.6	33	33	682	664	1	0.97361	100
1674	mv_T13H5.5	T13H5.5	WBGene00011759	T13H5.5	mrps-18B	T13H5.5	34	33	694	693	0.97059	0.99856	100
1675	mv_T24H10.7	T24H10.7a	WBGene00012005	T24H10.7a	2001-06-01	T24H10.7	33	33	688	687	1	0.99855	100
1676	mv_CD4.4	CD4.4	WBGene00016990	CD4.4	vps-37	CD4.4	33	33	682	681	1	0.99853	100
1677	mv_K07E8.3	K07E8.3.3	WBGene00019495	K07E8.3.3	sdz-24	K07E8.3	33	33	688	687	1	0.99855	100
1686	mv_F43G9.5	F43G9.5	WBGene00009668	F43G9.5	cfim-1	F43G9.5	32	32	661	660	1	0.99849	100
1687	mv_AAB97516	F58E10.2	WBGene00001310	F58E10.2	end-1	F58E10.2	31	31	642	641	1	0.99844	100
1689	mv_R53.2	R53.2	WBGene00011272	R53.2		R53.2	31	31	634	633	1	0.99842	100
1690	mv_G_YK2381	W05F2.3	WBGene00021035	W05F2.3		W05F2.3	31	31	646	645	1	0.99845	100
1698	mv_ZK688.3	ZK688.3.1	WBGene00022798	ZK688.3.2	fahd-1	ZK688.3	30	30	622	621	1	0.99839	100
1702	mv_W03C9.3	W03C9.3.2	WBGene00004271	W03C9.3.1	rab-7	W03C9.3	29	29	607	606	1	0.99835	100
1707	mv_R144.f	R144.7a	WBGene00020097	R144.7b	larp-1	R144.7	29	29	601	600	1	0.99834	100
1711	mv_F58A4.4	F58A4.4a	WBGene00020761	T24C4.5		T24C4.5	58	29	1209	282	0.5	0.23325	100
1712	mv_C18D11.5	Y56A3A.1b.1	WBGene00003826	Y56A3A.1b.1	ntl-3	Y56A3A.1	28	28	574	573	1	0.99826	100
1728	mv_T23H2.5	T23H2.5.1	WBGene00004273	T23H2.5.1	rab-10	T23H2.5	28	28	582	581	1	0.99828	100
1732	mv_Y71H2B.6	Y71H2B.6	WBGene00007019	Y71H2B.6	mdt-19	Y71H2B.6	28	28	577	576	1	0.99827	100
1733	mv_F40F12.7	F40F12.7.2	WBGene00009595	F40F12.7.3		F40F12.7	28	28	577	576	1	0.99827	100
1744	mv_W10D5.2	W10D5.2.1	WBGene00012376	W10D5.2.2	nduf-7	W10D5.2	28	28	577	576	1	0.99827	100
1760	mv_ZK1248.11	ZK1248.11	WBGene00022881	ZK1248.11		ZK1248.11	28	28	583	582	1	0.99828	100
1761	mv_AAA28140	C09G12.8b	WBGene00000424	C09G12.8b	ced-10	C09G12.8	27	27	552	551	1	0.99819	100
1762	mv_G_YK2909_3	Y47D7A.1	WBGene00004813	Y47D7A.1	skr-7	Y47D7A.1	27	27	562	561	1	0.99822	100
1763	mv_Y105C5B.13	Y105C5B.13	WBGene00004816	Y105C5B.13	skr-10	Y105C5B.13	27	27	556	555	1	0.9982	100
1764	mv_AAA83388	C35B1.1	WBGene00006701	C35B1.1	ubc-1	C35B1.1	27	27	555	554	1	0.9982	100
1765	mv_W06E11.2	W06E11.2	WBGene00044318	W06E11.2	tag-267	W06E11.2	28	27	568	567	0.96429	0.99824	100
1766	mv_Y37D8A.1	Y37D8A.1	WBGene00000203	Y37D8A.1	arx-5	Y37D8A.1	26	26	529	528	1	0.99811	100
1767	mv_T05A6.1	T05A6.1	WBGene00000516	T05A6.1	cki-1	T05A6.1	26	26	532	531	1	0.99812	100
1768	mv_AAA28103	ZK792.6	WBGene00002335	ZK792.6	let-60	ZK792.6	26	26	531	530	1	0.99812	100
1769	mv_C36B1.7	C36B1.7	WBGene00007974	C36B1.7	dhfr-1	C36B1.7	27	26	547	546	0.96296	0.99817	100
1770	mv_C48B6.2	C48B6.2	WBGene00016740	C48B6.2		C48B6.2	26	26	529	528	1	0.99811	100
1771	mv_F54C4.1	F54C4.1	WBGene00018793	F54C4.1	mrpl-40	F54C4.1	27	26	547	546	0.96296	0.99817	100
1772	mv_F46A9.5	F46A9.5.2	WBGene00004807	F46A9.5.1	skr-1	F46A9.5	25	25	507	506	1	0.99803	100
1781	mv_C06A8.4	C06A8.4	WBGene00004823	C06A8.4	skr-17	C06A8.4	25	25	520	519	1	0.99808	100
1782	mv_F25H2.11	F25H2.11	WBGene00009122	F25H2.11	tct-1	F25H2.11	25	25	523	522	1	0.99809	100
1811	mv_F46A9.4	F46A9.4	WBGene00004808	F46A9.4	skr-2	F46A9.4	24	24	502	501	1	0.99801	100
1812	mv_T09A5.6	T09A5.6.2	WBGene00007014	T09A5.6.1	mdt-10	T09A5.6	24	24	499	498	1	0.998	100
1816	mv_D2096.6	D2096.6	WBGene00017073	D2096.6		D2096.6	24	24	493	492	1	0.99797	100
1817	mv_F25B4.9	F25B4.9	WBGene00017772	F25B4.9	clec-1	F25B4.9	24	24	499	498	1	0.998	100
1826	mv_T08B2.8	T08B2.8	WBGene00020348	T08B2.8	mrpl-23	T08B2.8	22	22	457	456	1	0.99781	100
1827	mv_M01B12.d	M01B12.3	WBGene00000205	M01B12.3	arx-7	M01B12.3	21	21	424	423	1	0.99764	100
1828	mv_Y50E8A.3	Y50E8A.3	WBGene00003861	Y50E8A.3	oig-3	Y50E8A.3	21	21	433	432	1	0.99769	100
1829	mv_F25H2.5	F25H2.5.2	WBGene00009119	F25H2.5.2	ndk-1	F25H2.5	21	21	439	438	1	0.99772	100
1838	mv_F26F4.11	F26F4.11	WBGene00017830	F26F4.11	rpb-8	F26F4.11	21	21	424	423	1	0.99764	100
1839	mv_R13F6.1	R13F6.1	WBGene00020064	R13F6.1	kbp-1	R13F6.1	21	21	427	426	1	0.99766	100
1840	mv_AAB25489	M7.1	WBGene00002344	M7.1	let-70	M7.1	20	20	420	419	1	0.99762	100
1841	mv_G_YK8402	Y95D11A.1	WBGene00013605	Y95D11A.1		Y95D11A.1	20	20	412	411	1	0.99757	100
1842	mv_H20J04.5	H20J04.5	WBGene00019220	H20J04.5	pfd-2	H20J04.5	20	20	403	402	1	0.99752	100
1844	mv_Y49E10.6	Y49E10.6a	WBGene00001946	Y49E10.6b	his-72	Y49E10.6	19	19	388	387	1	0.99742	100
1848	mv_G_YK8501	F45G2.8	WBGene00009734	F45G2.8		F45G2.8	19	19	388	387	1	0.99742	100
1849	mv_R08C7.3	R08C7.3.3	WBGene00019947	R08C7.3.3	htz-1	R08C7.3	20	19	400	399	0.95	0.9975	100
1858	mv_Y77E11A.9	Y77E11A.9	WBGene00022311	Y77E11A.8		Y77E11A.8	41	19	860	303	0.46341	0.35233	100
1861	mv_T21C9.5	T21C9.5a	WBGene00003065	T21C9.5a	lpd-9	T21C9.5	18	18	373	372	1	0.99732	100
1864	mv_K01H12.2	K01H12.2	WBGene00020140	T01B11.4	ant-1.4	T01B11.4	44	18	919	168	0.40909	0.18281	51.3981
1865	mv_F40F8.9	F40F8.9	WBGene00003076	F40F8.9	lsm-1	F40F8.9	17	17	355	354	1	0.99718	100
1866	mv_D2030.4	D2030.4	WBGene00008414	D2030.4		D2030.4	17	17	349	348	1	0.99713	100
1867	mv_G_YK5313	B0464.7	WBGene00000235	B0464.7	baf-1	B0464.7	16	16	331	330	1	0.99698	100
1868	mv_G_YK3313	Y41C4A.10	WBGene00001235	Y41C4A.10	elb-1	Y41C4A.10	16	16	334	333	1	0.99701	100
1870	mv_F40F12.7	F40F12.7.3	WBGene00010545	K03H1.10.2		K03H1.10	28	16	577	174	0.57143	0.30156	100
1877	mv_ZK287.5	ZK287.5.2	WBGene00004320	ZK287.5.2	rbx-1	ZK287.5	15	15	310	309	1	0.99677	100
1886	mv_F41C3.4	F41C3.4	WBGene00018270	F41C3.4		F41C3.4	16	15	316	315	0.9375	0.99684	100
1890	mv_C18E9.4	C18E9.4	WBGene00007684	C18E9.4		C18E9.4	14	14	289	288	1	0.99654	100
1891	mv_T01E8.6	T01E8.6	WBGene00011334	T01E8.6	mrps-14	T01E8.6	14	14	289	288	1	0.99654	100
1895	mv_F23H11.5	F23H11.5.1	WBGene00000263	F23H11.5.2		F23H11.5	13	13	268	267	1	0.99627	100
1899	mv_Y105C5B.13	Y105C5B.13	WBGene00004815	C52D10.7	skr-9	C52D10.7	27	13	556	89	0.48148	0.16007	33.026
1905	mv_K12H4.5	K12H4.5	WBGene00019680	K12H4.5		K12H4.5	13	13	271	270	1	0.99631	100
1906	mv_G_YK7763	Y92C3B.1	WBGene00022357	Y92C3B.1	kbp-4	Y92C3B.1	13	13	271	270	1	0.99631	100
1913	mv_Y105C5B.13	Y105C5B.13	WBGene00004814	C52D10.9	skr-8	C52D10.9	27	12	556	135	0.44444	0.24281	64.748
1915	mv_W01A8.4	W01A8.4	WBGene00012166	W01A8.4	nuo-6	W01A8.4	12	12	241	240	1	0.99585	100
1923	mv_F29B9.11	F29B9.11.2	WBGene00017925	F29B9.11.2		F29B9.11	12	12	244	243	1	0.9959	100
1927	mv_G_YK3974	F29C4.2	WBGene00017926	F29C4.2		F29C4.2	12	12	250	249	1	0.996	100
1928	mv_Y48A6C.2	Y48A6C.2	WBGene00006604	Y47D3A.6a	tra-1	Y47D3A.6	21	11	431	158	0.52381	0.36659	100
1930	mv_F44E5.1	F44E5.1.1	WBGene00009688	F44E5.1.1		F44E5.1	11	11	214	213	1	0.99533	100
1940	mv_Y38E10A.24	Y38E10A.24.2	WBGene00012602	Y38E10A.24.2		Y38E10A.24	9	9	184	183	1	0.99457	100
1944	mv_AAB25489	M7.1	WBGene00018669	F52C6.12.1		F52C6.12	20	9	420	101	0.45	0.24048	49.1842
1946	mv_F40F12.7	F40F12.7.3	WBGene00000366	R10E11.1a	cbp-1	R10E11.1	28	8	577	92	0.28571	0.15945	11.9747
1955	mv_Y49E10.6	Y49E10.6a	WBGene00001891	K06C4.5	his-17	K06C4.5	19	8	388	50	0.42105	0.12887	11.4232
1957	mv_Y49E10.6	Y49E10.6a	WBGene00001901	K06C4.13	his-27	K06C4.13	19	8	388	50	0.42105	0.12887	11.4232
1959	mv_Y49E10.6	Y49E10.6a	WBGene00001914	K03A1.1	his-40	K03A1.1	19	8	388	47	0.42105	0.12113	10.0929
1961	mv_Y49E10.6	Y49E10.6b	WBGene00001923	F07B7.5	his-49	F07B7.5	19	8	388	50	0.42105	0.12887	11.4232
1966	mv_F23B2.13	F23B2.13	WBGene00009078	F23B2.13	rpb-12	F23B2.13	8	8	166	165	1	0.99398	100
1967	mv_F52C6.3	F52C6.3	WBGene00018659	F52C6.2		F52C6.2	40	8	833	110	0.2	0.13205	5.8102
1970	mv_Y49E10.6	Y49E10.6b	WBGene00001876	T10C6.13	his-2	T10C6.13	19	7	388	39	0.36842	0.10052	5.32113
1972	mv_Y49E10.6	Y49E10.6b	WBGene00001880	F45F2.13	his-6	F45F2.13	19	7	388	29	0.36842	0.07474	2.94197
1977	mv_F32D1.2	F32D1.2.1	WBGene00017982	F32D1.2.2	hpo-18	F32D1.2	7	7	142	141	1	0.99296	100
1981	mv_Y49E10.6	Y49E10.6b	WBGene00001906	F17E9.10	his-32	F17E9.10	19	6	388	20	0.31579	0.05155	1.02815
1983	mv_AAA28140	C09G12.8a	WBGene00004287	K03D3.10	rac-2	K03D3.10	18	5	366	26	0.27778	0.07104	1.42521

## Sheet: Clone Mapper only
Sequence #	Clone Name	Transcript for Clone	Target WBids	Target Transcript	Gene	Sequence name	# PNO	# MNO	# POS	# MOS	# RNOS	# ROS	Score
674	mv_F21H12.5	F21H12.5	WBGene00001401	H12I13.4	fbf-1	H12I13.4	90	59	1876	852	0.65556	0.45416	100
928	mv_C41G7.2	C41G7.2	WBGene00002225	M01E11.6	klp-15	M01E11.6	83	54	1741	555	0.6506	0.31878	100
1192	mv_ZK1127.9	ZK1127.9a	WBGene00022853	ZK1127.6.2		ZK1127.6	130	53	2722	1057	0.40769	0.38832	100
1493	mv_B0513.7	B0513.7	WBGene00013217	Y54G11A.8b	ddl-3	Y54G11A.8	50	46	1038	748	0.92	0.72062	100
1638	mv_C06E7.1	C06E7.1a	WBGene00015540	C06E7.3b	sams-4	C06E7.3	57	38	1192	730	0.66667	0.61242	100
1711	mv_F58A4.4	F58A4.4a	WBGene00020761	T24C4.5		T24C4.5	58	29	1209	282	0.5	0.23325	100
1858	mv_Y77E11A.9	Y77E11A.9	WBGene00022311	Y77E11A.8		Y77E11A.8	41	19	860	303	0.46341	0.35233	100
1870	mv_F40F12.7	F40F12.7.3	WBGene00010545	K03H1.10.2		K03H1.10	28	16	577	174	0.57143	0.30156	100
1928	mv_Y48A6C.2	Y48A6C.2	WBGene00006604	Y47D3A.6a	tra-1	Y47D3A.6	21	11	431	158	0.52381	0.36659	100
1913	mv_Y105C5B.13	Y105C5B.13	WBGene00004814	C52D10.9	skr-8	C52D10.9	27	12	556	135	0.44444	0.24281	64.748
1864	mv_K01H12.2	K01H12.2	WBGene00020140	T01B11.4	ant-1.4	T01B11.4	44	18	919	168	0.40909	0.18281	51.3981
1944	mv_AAB25489	M7.1	WBGene00018669	F52C6.12.1		F52C6.12	20	9	420	101	0.45	0.24048	49.1842
1899	mv_Y105C5B.13	Y105C5B.13	WBGene00004815	C52D10.7	skr-9	C52D10.7	27	13	556	89	0.48148	0.16007	33.026
1946	mv_F40F12.7	F40F12.7.3	WBGene00000366	R10E11.1a	cbp-1	R10E11.1	28	8	577	92	0.28571	0.15945	11.9747
1955	mv_Y49E10.6	Y49E10.6a	WBGene00001891	K06C4.5	his-17	K06C4.5	19	8	388	50	0.42105	0.12887	11.4232
1957	mv_Y49E10.6	Y49E10.6a	WBGene00001901	K06C4.13	his-27	K06C4.13	19	8	388	50	0.42105	0.12887	11.4232
1961	mv_Y49E10.6	Y49E10.6b	WBGene00001923	F07B7.5	his-49	F07B7.5	19	8	388	50	0.42105	0.12887	11.4232
1959	mv_Y49E10.6	Y49E10.6a	WBGene00001914	K03A1.1	his-40	K03A1.1	19	8	388	47	0.42105	0.12113	10.0929
1967	mv_F52C6.3	F52C6.3	WBGene00018659	F52C6.2		F52C6.2	40	8	833	110	0.2	0.13205	5.8102
1970	mv_Y49E10.6	Y49E10.6b	WBGene00001876	T10C6.13	his-2	T10C6.13	19	7	388	39	0.36842	0.10052	5.32113
1972	mv_Y49E10.6	Y49E10.6b	WBGene00001880	F45F2.13	his-6	F45F2.13	19	7	388	29	0.36842	0.07474	2.94197
1983	mv_AAA28140	C09G12.8a	WBGene00004287	K03D3.10	rac-2	K03D3.10	18	5	366	26	0.27778	0.07104	1.42521
1981	mv_Y49E10.6	Y49E10.6b	WBGene00001906	F17E9.10	his-32	F17E9.10	19	6	388	20	0.31579	0.05155	1.02815
			Targets that are connected in GeneMania to lin-35

## Sheet: Notes
Sheet name	Short explanation
Data from Ceron et al. 2007	Directly extracted from Table S1 (http://www.ncbi.nlm.nih.gov/pubmed/23242217)
Original clone names	Names of clones (column N) as found in the physical library, together with further details for each clone, extracted from the adatbase file currently available at http://www.lifesciences.sourcebioscience.com/media/78385/c.%20elegans%20orf_rnai%20database.xls
WS240 targets	List of targets assigned by Ceron 2007, updated to WS240 using Wormbase Converter (Engelmann et al., 2011; http://www.ncbi.nlm.nih.gov/pubmed/21602919)
Ceron Only	List of clones (and their potential targets according to Ceron et al;) not present in Clone Mapper because the primers used for these clones do not match WS240 gene models. There is one exception, the clone called "Y48A6C.2", corresponds to a pseudogene which are not included as targets in Clone Mapper. Importantly, the clone mv_Y48A6C.2 is predicted to target WBGene00006604 (tra-1) with a score …
Ceron_CloneMapperTargets full	Complete output from Clone Mapper using "Original clone names" as input and a cutoff of score >1.
Ceron_CloneMapperTarget filter	Result of filtering "Ceron_CloneMapperTargets full" to have unique "Target Wbids". A single clone can hit multiple transcripts, and in some cases a given target is hit by more than one clone (e.g. WBGene00006416). The entries shown here are simply those obtained using the Excel command "Remove Duplicates".
Clone Mapper only	"Clone Name"/ "Clone Target Wbids" pairs predicted by Clone Mapper but not by Ceron et al. together with a Venn diagram showing the number of targets predicted only by Ceron et al (blue) and Clone Mapper (green) or those found by both (red)
