# Supplementary material for: Clone Mapper: An Online Suite of Tools for RNAi Experiments in Caenorhabditis elegans
Source: G3 (Bethesda). 2014 Sep 2;4(11):2137–45. doi: 10.1534/g3.114.013052 (PMC4232539; doi:10.1534/g3.114.013052)
Supplement: Supporting Information [file supp_g3.114.013052_TableS2.xls]

## Sheet: Data from Fievet 2013
clone name	pcr product name	reproducible	specific	sequence	primary gene target
bfjr!ja_C23G10.3@C23G10.2	bfjr_C23G10.3	yes	yes	taagaagacatcggtcaacgactacatccgacaagccgtcagacacgttcaactccgtcagggtcagtgattttttacggggaagatttggttaagaaaggatttttgatcgcaaaaaacatgtcgttcgaaaagtttagatgttgcttttcagttttttaattttaaaaatcaagtttaaaaatttgtattactattttgtaagtttccatcttcatttttttattttcaggagtcatcggtatcaaggtcaagatcatgcttccatacgacccacgcggacagaacggaccaagaaacgccctcccagaccacgtccaaatcgtcgagccacaagaggaagtccttccaaaggaaccacacagccagcacaaggaggaggagaaggatgttcaagtc…	C23G10.2,rps-3			total number of reproducible reagents	356
bfjr!ja_F42A6.3@F25D7.4@C36A4.5	bfjr_C36A4.5	yes	yes	aatgctggatcagtcttttcgtactgcacagcagctccattctcaatcacactggagcgcgattgcattaaatcatgcttcggaatctccttctgatgatcgattcctccattttgtgctgcatgtgcttgttccccgtggccgtttgtttccgatccgttcgaagtgacaatactgctggcaagtgcactggtgaatggcagtgtggcgtcttcaatcatctgattgctcagctttcgcacatactcatccgtcttctcgtcgagagccagattctgaagttctgccgacaactgagtgacttctccaacggccttggtaagatccgctgcaacttcagagctgttagtatccatgctgatgtcaactaatttggacacatcttcattgaattcggca…	C36A4.5,F25D7.4,F32A7.5			total number of non specific reagents	56
bfjr!orfdb_C47E8.5	bfjr_C47E8.5	yes	yes	cgccgaaaccttcgcattccaggctgagattgctcagttgatgagcttgatcatcaacactttctacagtaacaaggaaatctacttgcgtgaattgatctcaaacgcctccgatgctcttgacaagattcgctaccaggcactcaccgagccatccgagcttgacactggaaaggaattgttcatcaaaattactccaaacaaggaggaaaagacccttaccattatggataccgcatctacagaatgatcaagcttggtctcgatatcggagatgacgaaattgaagattctgctgttccatcatcgtgcaccgctgaggccaagattgagggagctgaggaggatgcttcccgcatggaggaggtcgacc	daf-21			total number of specific reagents	300
bfjr!ja_F11A3.2	bfjr_F11A3.2	yes	yes	aattcagaaaaaccgcaaaaagagcattcagcagttccatctgaatccactactaaacttatcgaagaaaatgcacagctcacgaaaaccacagaacagcttgcagcgaaaatggaaaccttggtgattgaagatgtgaagattaatggaagtctaaagccggcgataaagaaatctactggtgttgagaaaaatgttcgacatgttcataacgttataatgccttctgtggtcacatttggtgagtttttgataatttaatttattagatttgttcttttgaagatcttccaaaaaatcaaacgaaaacgttgccgtctgcatctgattctgacgaagcagtagcatcagaaattgaatcaacagcaatcgcccaattggatgatgcgacgtcttttg…	F11A3.2
bfjr!ja_F32A7.5	bfjr_F32A7.5	yes	yes	agaaaagcgcgaaaaactctgaaattagggtttttgtagtcattttgacataaaattcgccctaatttaatccttcagcgttgtttttcattttatacgtatacgcgtttaaaactcttgaaaagaacattttttccagatgccggaggaatatatcatgtcgtcaaaggcgtgcatctacgtcttgggcggtgcggccaacacggccgccctgtttgatttcgacggcgtctacattctcgatgggggattcgccgaaaagaacccgggatttgtggctcacgtcagggacgtctctgccgttctgctcgccgctccgacgctgggaaatcttggaaccacatctgctctgttggaacaggtttgtagcacctttagtgcaattttttgataatattt…	C36A4.5,F25D7.4,F32A7.5
bfjr!orfdb_F54D12.5	bfjr_F54D12.5	yes	yes	actcctttttctgtcggagtgttcccttcaaagcctgtgtccgatccgcatccatttgagcgtagttgatgtcgaagaagcggccgaccgatgagcatcggctctccctatccggcacaactccatcatcatgcaccggaacaatttgtgcatagttgagacgtggcaggggagaagccgtcgccgcacgggcggtcattaggccattcgacggttttagtgttcctcttgttccagcagcagcagataatgatgatgacgtggcaccggcggtggtggaggcctgaatctggtgatgacgtggcagtgggggagatggttcagtggttgtgtgtaggttggtgagggtttccacgtcgattccacgcatgattttgtcagtctgaatatcgcgtaaat…	rog-1
bfjr!ja_F54E7.3	bfjr_F54E7.3	yes	yes	cttgtcactttcccaccgattccagaaaaatcagaaaacgaaaagcagttgggaatagaggtgaatgcagtatttgatgaatcatctgaactaccgggaacatcagaacctactaaacttagttctgttcaaattatgaagatcgaagatggtggtcgaattgcaaaagatggacggatacgagttggtgattgtattgttgcaatagatggaaaacccgttgatcagatgtccattattcgagtacgtgcttcaatctcagatcttgcggcggtcacttcacgtccagttactttgattatcaatcgatcattggaatcatttcttgagcaggaatcgtcggctaagccaattcaatcggctctacaacaggcgaatactcaatatatcgggcatacg…	par-3
bfjr!ja_F56A3.3	bfjr_F56A3.3	yes	yes	agcatttacagggaaatacccattttataacaacgattcttacccatcttgtgtctcatcaagactttccgattcctttgatgggaaatagttttgaataagctcgagatcaacaagtcgttcatcaacggacatcgatgtttcgaacatttgtagatgttgaatttgatcatttgaaactttgagaatatgaactctcatcccgacgctttttcccgaaactgccaaatcacatccaacaatcagaagaatatccacatcgaatgaataagctctgatagaatatacagtttcagttggttccattggagacttttcttcctcgaagtctgcagattctagatctcgattcaaagattttccgtctgaagcaaagtagttattcaagtcaatagtgct…	npp-6
bfjr!ja_K09A9.5	bfjr_K09A9.5	yes	yes	aggcggtacttggaatccttcagtgaaaaatttaaagtgatgaataagcgattccatgttctctttcatttcagctcgtttcggtggcaccactttgtgatcgtcggatttaatttctccggctggcatcttgttgaggcactgatgcacaatgttcaacgactgtctcatctcctcaatacggcacaagtatctgtcgtagcaatcacccttggttccgattggaacatcaaattccatatcagcataggcatcgtatggttcggtctttctcacgtcttgcttgattccagatccacggaccatgactccactgaatccccagttgagagcatcagcagctgacacaagtccgatgtcaatagttctggccttccagattcggttttcggtgagcat…	nduf-2.2,gas-1
bfjr!ja_R107.6	bfjr_R107.6	yes	yes	atggttggacgaagttcagcaaagtatatttttcgtagacgttaaaaatcatttctacattttggctcaataatgaccgtcagtttcatcctcctattctttcttcaaattatttttcagctcaactcaacaacgcatcttattgacgatacgtcggagcagagcaagtacgtggcgtcgaagctggcccagatctctggtgacatgggagctcagcaatacgaaggacttttgtcgatccagacaatgttgtgtgaaggctcattcactctttgggagcaaaacttcgccaagctgttgatcgctgtcttcgatgtgctctccaaaagcgaatcagacgccaacaagaaagtagctctgcgcgttttgacaaagatgtgcacttcgcaagcatcgcgc…	cls-2
bfjr!ja_T04A8.11@T04A8.16	bfjr_T04A8.11	yes	yes	cacgttcttcttcagcctttttaccctgaaaaattactttgagatttcgaaatcaactgattgatcaagcattttcgacaaaaattaactatttcagcaaaaaaagcgatttaaattacctgatcataatatacggctttttgtgataattcgaacgcggattgtgttgccttttcatccgtacgctgaaaacaggaaatactatttcaagaaaaaaatctgatgatgctgaaattgttcaaataaaaatgagaaagtgtctgtgctctctgcgttttgtacagtctctcgcctgtaagttcaatggagcgcggttgtatgaaatacatttattttatttttccaactcatttttttttcaatatttgaaattttaaacttagaacctttttctggctt…	clp-2,mrpl-16
bfjr!ja_W09B6.1	bfjr_W09B6.1	yes	yes	ttagggctacttttctcgaacatgctcttgaagtcctcgactttggtgcattttcggattccttttccacctccaccctccgacgctttgatcatcaaggggaatccgatattgtgagttttgagcgcttcgagaccttccttgtagttggcgacacacgcctgctcgagcagatcctctggcaccacgacgaaatctccacgggatcgctcgatgctctccatagtgatcccggatcccgaccaggcgacagtaggcactccgacggtctgcgcaatgatcgtactcgcgatcttgtctcccaaactgaacatagcactagctgggggtccgatgaacgcaatattgtgatcattgagccggcgcggtagatcaggattctccgaagcgtgtccccat…	pod-2
bfjr!ja_Y113G7A.3	bfjr_Y113G7A.3	yes	yes	tagtttgtagtctaagcagcgccaacaaaaactagatttccaagactactattgagctacaaataatcgaatttcccaatacttgtgtgtagtttgtagtttgtagtcagcttctgctctccgtacgtaccaatcgaatcagcgatctatccaaccatctaagtgcttccggggtatcattctcattggatgctctaaatgacgcgagcctggcaattgcaacggcagcagcttcctgatcaaatccatatgcgatatttggctgctgagtcgccatatccgcccacgtacggcacgtcgttgtcacccgaatacgtttacgtccatccgcatgctgatattgggtcacgaattgaaccattccacggccacctggaaaagttacagctgctttatgaa…	sec-23
bfjr!orfdb_Y53H1C.2	bfjr_Y53H1C.2	yes	yes	attgatgacgtggcgtcatgaagctactgaatgcatcaatttgattgagtggatccgattgattcattggtggaggcggtccttggtttcctctgtacagattcaggtatattaacactccattcatcgacaattttcgctgctgaatcataagcttcctgtaaccaaagtgataattttgcaattacaattgcacttcgattgtctaaaagtgacttttgaaccagacattcttgagcttgagcaatcatcactttataataaaacgaaatgacatttgcatccaaatccactgacggataaaaaatatccgaatttctgaatgaattgagctgttcgaaggcgtaggcagcatattgaaagtgcataaatgctgcttttatacaatcctgtgtatcc…	ego-2
bfjr!ja_Y55F3BL.2	bfjr_Y55F3BL.2	yes	no	aacagaggtgggcggatattttttccggatattttctaataatgaatagcgggccctgcgggcccgccagttgtagggggtgtagggcgagtccccttgccgggcgtaggttctcggcttcgcctcgaacctgttagagggttcgtgcaaattgcagtgggtgaagggagtcttcttgatttttgagttcggtattgaccaaaaacagaagcatcctttgaataagttaaagctcagttatgattgattgaagtttaaggaggctgtatagcgggggagacgaacccatattttgcacaaaatcgagtatttctattcgaatcccgattactcacaaaaaacaaaaaaggttgtaagttgttagaattgaaccaactaccaaaatgtccgcagacatac…	F52F10.1
bfjr!ja_Y65B4BR.5	bfjr_Y65B4BR.5	yes	yes	gtacctgttatattggctgctggacttggagatcacatcgacaagcaggccaagcaaagccgctccgagaagaaggcccgcaagctcttctccaagctcggactcaagcaagtgactggtgtctcccgtgtctgcattcgcaagtcgaagaacatcctcttcgtcataaacaagccagaggtgttcaagagcccaggatctgacacctacatcatcttcggagaagccaagatcgaggatctcacccaacacgcccagatgtctgctattgagaacttgaagccaactcgtgaggccccacaactcaagaccgtcgaagaggacgagaatgaggatgttgaggtaattcagtaacttaatcggatttattacattaattgtacggtttaaggaggattc…	Y65B4BR.5
10018_C1	mv_AAA74904	yes	yes	atgggtctgtcgaacagagcaatcatcattgacggaaagaaccaccttctcggtcggttggcttccatcgttgcaaagaagcttctccaaggagacaaggttgtcgtcctcagagctgaagagatcgtcatctccggaaacttccaccgttccaagctgaagtacatgagcttcctccgcaagcgttgtaacatcaacccagcccgtggagccttccattaccgtgctccaggaaagatcttctggcgtaccgtcagaggaatgctcccacacaagaccaaccgcggaaacgaggctctcaagaacctccgcgcctacgaaggagttccagccaaataccagaagaccaagtctctccatgccccatcagccagcagattccgacttcaaccaagaaga…	rpl-16,M01F1.3
10019_B4	mv_AAD20727	yes	yes	atgaagccgtgtggaaacctaatgtgccagatcgctcgccgacttccggctcgccagctgcatatttcgagacgatccaattcccagttagcagatgttggaactctttccgaaattgagatgccagttgccaaacagcttaatatgagaaatcatctgccagctccactttctaaacagatggatacgttgggagaagttgttaccttgatccgagaaccaatggcagaagtagcaagctgtatgcgagttgtggataaaagtcttccagctcttcgcctcgtgttatggggagctttcggaaccggaaagtcggttactctcaatcaagctgttcatcatgcttataataataaatgggcaattgttcatctaagaagtgcaatggagctgacaaga…	dap-3
10002_F11	mv_B0205.7	yes	yes	atgcctccgattcctagccgggcgagggtctacgccgaggtgaatccgtcgagaccacgcgagtactgggactatgaggctcacatgatcgaatggggacaaatcgatgattatcagctggtacgcaagttgggacgtggaaaatattcggaggtttttgaaggattcaagatgagcactgacgagaaagttgttgtcaagattctcaagccagtcaaaaagaagaagatcaagcgtgagattaaaattttggagaatcttcgtggcgggacaaacatcatcaccctcctcgacgtcgtcaaggatcctatttcgagaactccggctcttattttcgagcatgttaacaattcggacttcaagcaattgtatcaaaccctcagtgactatgatatccgt…	kin-3
11021_H06	mv_B0205.9	yes	yes	atgtcatacgacgccaatctcacgaaatacatggatttcctcgtgaaaaagacaaagaatgctgctgagccaacgacgtttaaagaaatattcgatgaatatagccgactagaccctgatcggagtacatattcaatgtgctatgacaaatttcatcataggcttgcaccaataatgaatgaattgaacacctacagtatcagggaaagagttcgagtaatgctcacaatgggtggaaaagtttccaaagatttcctaacgacaattgaaaagctgggaactgtccaactcgatgagaagagaagaatcctaaaatatgcctcgaaggacggaaaattcaaaatagaaggtgcacggtccgaattcatggactttcttatccaacagaccagagatgca…	B0205.9
10051_E4	mv_C18D11.5	yes	yes	atgttgggtggaatgatgtcaactgacgatccggcggcggcactgcaagctgcactcaatatggctgctgcttctcaacaggctgtcgccaccggaccaaaacgagctcatatcccggcgtggttgggcgcttcaccactcggacgtacctcgatgacacaggagtttgacggacagcttgccgcattggagttggcgtgtgctaaggcaacgttcccgttggatagtgagaagccgaggaactacttatcgaaggtctcgttcccggtgccaagttggtatggacagaccgcaccaaacacatcggacagcttggaatactatctccgcttggctcctgacacgttattcttcattttctactatatggaaggaacacgtgcccagctgctggcggca…	ntl-3
11011_A08	mv_C25A1.13	yes	yes	atgccatcggttccacgtgttgatcgcctcaaacccatttacacagccgcaaaagctctgaactttggatggcgattttctgattttctgaaaattccggcttataatggaatctcgcgttacaccaaccaacttcatcgcatcactgtcaggttttgcaaacaaagtgaatccagtgtcggagttcgcaattttattgagaatcaactcgttgaaatcggccgtaaaaacccatcagttgtgatctatgcccagcctgtgcgaaactcgaacccatcaatccgcgcagaatatggaaatggtcggactctacagatcaatgcaaaaaacatgacacaagacgaagtgagcaaagatgtgcatttgttattctcaagaagcggcgaaccagttgtgaag…	mrpl-34
10026_C1	mv_C28D4.3	yes	yes	atgtcccacctcaactacgagacccgtcttccgctcggccaggcaaccatcgatcacttcatgggacttccagctcatccaacaaaatgccaagctacatatgtttggattgatggaactggtgaacatcttcgtgccaaaacacgtactatcaacacaaaaccgcaatatttgtccgagtatccgatctggaattacgatggatcttcgactggacaagctgatggcctcaattctgatcgttatctgagaccggtggcagtgttccctgatccgttccttggaggattgaacgttcttgtgatgtgcgacaccttagatcatgagatgaagcccacagccaccaatcaccgacaaatgtgtgcggaactcatgaagaaggtttccgatcagcaaccc…	gln-6
11005_C09	mv_C39B5.3	yes	yes	atggagccaaaagatttattacgatcccgaaaagtatgccgaactttgagaactaccgttgacaaatttggagtcagtttttggaaaattagctgtcatgtttgcaaagatctcatctatatagcttttgactatgattcatgccaatatgtttctgcagcaaataattatggatttccaacagatgatgaacaaaaacgatattatggagaagactttgtggagatagcgttccaagatttgaaaatcgtactgaagcacgtatcaagattgtgttttacaaacgatgatagtatcgacaacaccacttgtttcattaaccttttgaaatccgaagaatgtattaaagcacaggaaattgaatttacaagaatcccattcaatgctgttgtctcgatt…	fbxa-62
11014_A11	mv_E01A2.6	yes	yes	atggcttgcggactcgcactgaaaagacctctgcaacacgagtatgaatcttttttaactgatgagacatacaacggagaagcaaagcgagccagaacgcaatgccctcctttccgtgctcaaatgggaactattgccgctacactgccgtcaaccagcacatttgctcagaagttcaaagaacaggaggaaagcgtcttccaagcagctacacttatgactcgtttgtctcgaaatcagctcaaaacatatctcagttcggaagtgaaaaacctgcgcaagcgaaaagccattccacgcagcaatgactttgatgatgatggagatcaaagaggagacggatgcagctcaaactactcaaaagcttacagagctccttcttctcccaagtctggatcg…	E01A2.6
10002_D1	mv_F15D3.7	yes	yes	atgggttggttcggattcggcggtaacccaactgacactccatcgtcatcagcagaagtgtccgctgctccgatcgatctcagtgccggaatgaacttctccgtgccgggattcgatgctccagcgccagaaccatcagtgccggatcattctccattcccggcggcacccgtcctcgccttggatcaactgaaatctgctggagtaggagtttcccggcaaatgacaccctatgtgcagatggatccctcaatgtttgcttctcagcagccgcaatacattatgccggaaggaggtgttgctggaaagggaaaattcgaattcgcgctaggacatatcggatgggccgtcggcggagcattcggtgttggatgtgctcgcggagctctcggtgagctt…	F15D3.7
11050_C06	mv_F19B6.1a	yes	yes	atggtcaaccaaagtggtggagattctgaggattcgacttcaccaagagccgctggatgtcgtacgagaagacgaacgatgagtggaggacgtgctgaacatcatcttcttaccactaagaccggcaagaaaatatatacgaaaggacgtccaccatggtatgacaagaagggaaagtcactgaaacatccgttcgtaattggagtttgtggaggatctgccagtgggaaaactactgtcgccgagaaaatcgtcgaacgactcggaataccatgggtcacgattctttcaatggacagcttttataaagttctgacgccggaagaaatcaaagcagcacatgaatcaagatataattttgatgggccaaatgcttttgactttgatttgctctacgaa…	F19B6.1
10051_A11	mv_F35G12.9	yes	yes	atggagcaacaaattcaaatggacgaacaggaaaatgatgaatcacagggaaacgatgatcaacaaaatatgtcgatgagcagttctgaacttcatactatgcaggatgatcatccagggattctattaaaaaccaacactcggatgagcattaccgtcaaaaagttacatgtttgtggagagtggaagtggttacaaggaggtgaagatacctgtggaatttgtcgaatggaatttgaatcggcgtgcaacatgtgcaagtttccaggagatgattgcccattggttctgggaatttgtcgccatgcttttcatcgtcattgcatcgataagtggattgcagcaccaactaaccaaccaagagctcaatgcccgctttgcagacaagactggacaatt…	apc-11
11047_H08	mv_F42G8.10	yes	yes	atgctgcctcaactaagccgccttcaaacgtcggccagcatccggtcgctgggttttagacgtctcgcttcttcgcactctcattcagatgctaaagttgagagaaagccagataactacagacccggaactgactcatatgcctatgaaaatccatggccgaagttgaatggcggacgtttggattggctgttcggagatggatggagaagacctctcgcaaaggatcagggagcaaagatgagaagagaatggatttggttctcgcaaattgcacatgacgagcacaaggattgggctcgttttcatcaagcagctttccttcttttcactgttcttaccacctggttcacttgctggatcatgtttgcccgtccagattggccaatgggaagagaa…	F42G8.10
10008_F3	mv_F44G4.2	yes	yes	atgttggggaacaaattcgttgctcagttggctctgcagcacctccgcaatcgaggactcgtcaattccccatctcgtctgacttttgttcgaaatcgatttgcttggggatctgatgctgttggtccaaatgttccagttggaggaaagatgggagcttcggagaatccagaattgcacacctatgatggagactaccgcggtaccatctcgaagggggataagccaattccagattacttctaccgtactccaacaactggtcgaacctacatcgatcgttgtgtaacctatttcatctcagctgtcatttgggcgtggttctcgtaccacatgtactatcattctggccatctcttgggacattggtacatgccatacttgagcgagttcacggat…	F44G4.2
10002_B8	mv_F56C9.1	yes	yes	atggacgtagaaaagcttaatctggacaatatcatctccagattattggaagtcagaggatccaaaccagggaaaaatgttcaactcacagagagcgagatcaaggggttgtgccagaagtctcgtgaaatttttctgagccaacctattcttctcgagttggaagctccgttgaaaatttgcggtgacgtgcacggacaatactacgatcttttgagactgttcgagtatggtggattccccccagagtcgaactacttgttcctcggcgattatgtggaccgagggaaacaatcgttggaaactatctgtctcctacttgcatataaaatcaagtacccggaaaatttcttcctgctccgaggaaaccacgagtgtgcctcgatcaacagaatttat…	gsp-2
10037_G10	mv_G_YK1606	yes	yes	atgagacttaacttcgcctacccagccaccgggctccaaaagtcgttcgaggtcgatgaggagaagaagcttcgcctcttcttcgagaagcgcatgtcccaggaggtcgccatcgatgctctcggtgacgagtggaagggatatgtcgtcagaatcggaggaggaaacgacaagcagggattcccaatgaagcaaggaattctcaccaacggacgtgttcgtcttctcttgaagaagggacaatcctgctaccgtgagcgcaagaacggagagcgcaagagaaagtccgtccgtggatgcatcgtcgacgccaacatgtccgctctttccctcgtcatcgtgaagaagggagatggagagatcgaaggactcaccgactccgttctcccacgcaagctc…	rps-6
10036_F4	mv_G_YK1857	yes	no	atgggcaagattatgaagcctggaaaggtcgtcctcgtcctcagaggaaagtatgctggtcgcaaggccgtcgtcgtcaagcaacaagacgagggagtttcggacagaacctacccacacgccatcattgctggaatcgacagatacccattgaaggttaccaaggacatgggaaagaagaagatcgagaagagaaataagctgaagccattcctcaaggtcgtctcctacactcacttgctcccaactcgttactccgtcgatgtcgccttcgataagaccaacatcaacaaggaggcactcaaggctccgtccaagaagagaaaggccctcgtcgaagtcaagtccaagttcgaggagcgttacaagaccggaaagaacaagtggttcttcaccaaa…	rpl-27
10036_B6	mv_G_YK3216	yes	yes	atgtcatctaccgccgccaaaaaagacgtgaaaagctcggctgttccagtcactgctgtcgttgagaagaaggaattcgaggaggaagaatttgaggaatttccggttcaggaatgggctgagcgtgccgaaggagaagaggatgatgtgaacgtttgggaggataattgggatgatgagactcatgaaagcgaattttcgaagcaattgaaggaggaactccgcaaatctggacaccaagtcgcctaa	dss-1
10001_F7	mv_K07H8.3	yes	yes	atgaacattcgttgtgctcgcgtggacgatttgatgagcatgcaaaatgcgaatcttatgtgccttccagagaattatcaaatgaaatactacttctatcacgctctttcttggccgcagctctcttatattgctgaagatcacaagggaaatgttgttggatatgttctcgccaaaatggaagaagacccaggagaggagccacatggtcatatcacctctttggccgtcaaaagatcttacagacgtctgggattggctaataaaatgatggatcagaccgcaagagccatggtcgaaacctacaacgctaaatacgtatcgcttcatgttcgtgtatcaaaccgagccgcattgaatctatacaagaacacactgaaattcgaaattgtggataca…	K07H8.3
11003_G03	mv_R151.2	yes	yes	atggccggaggactatttaaattaatgaaagacaaaagtgtggatcattctcatctgcacaaagatcactcaatccatcatccaactcctcctcgttcattcttctcatcatcttctctagcagtacatcctaacgttgaaacagctcaaagctcatccgaagaagatctcagaatgccaaacattaaggttttctctggctcatctcacccggatctttctaccagaatctgcgaacgtcttcaattggaggtttcgaaagcttcactgaagaagttcagtaacaaggaaaccaatgtggaaattggagaatcggttcgtggagaagatgtttacattattcaatctgctgctggagagatcaatgataatctgatggaacttctcattatgatcaac…	R151.2
10012_H7	mv_T22D1.5	yes	yes	atgagccagcagattcagatgaagtctgttattgatgtgaagttcccgacgcatctgttttccccgcttgccacgtcatcaccaaaactcacgagaatgagagctccgattcgcgatcagtcgtggtcctcttgctcggatgactccagcggaaatctgacgtctcaagcaatcactggagtcgatgattcgcacatagaagcgacgaaactcgaaaatgaaagcagtacatcttcgtgctcaatgcacactgctttggagtttgttaactcatcaattttcgaaagagtgcggtcgtattcagaagtgatcacacgcgaagaattgcagtcagctattttcgagcggaaactgactgaaacggactgttcaaaggaggaagctgaaatgtattcgatc…	T22D1.5
10113_H7	mv_T24B8.1	yes	no	atggtgcacgtttccggaaccaaggtcaaggtcgtcaagaagaagctcaccaagttcaagagacatgagtccgacagataccgtcgtgtagccccaagctggcgtaagccaaagggaattgataaccgtgtccgcagacgcttccgtggtatgcgtgccatgccaaccatcggtcacggatccgacagaagaacccgcttcgtccttccaaacggatacaagaaggttctcgtccaaaatgttaaggatttggacatgctcctcatgcagtcctacaagtacatcggagagatcggacatggagtctccgccaagagccgcaagggaatcgtcgagcgcgccgctcagttgaacatcaagctgacgaacggaaacgctcgtcttcgcactgaagagtcg…	rpl-32
11048_B07	mv_T28C6.4	yes	yes	atggatctcgaacaacgtattaaagcttaccgcttcgtcgcctactcggccgtcgccttctccgtcgtcgccgttatctcggtgtgcgtcactcttccaatggtgtacaactatgtccaccatgtgaagagaaccatgcactccgagatcaatttctgcaagggatccgccaaggatatctggtccgaggtcaaccaccttaaggccatcccatctggaaaccgtaccgcccgtcaagctggatatgatgctggagtcaccggaggatctgcctctgctggaggttgcgacgcttgctgccttccaggagccgctggaccagctggaaccccaggaaagccaggacgcccaggaaagccaggagcaccaggacttccaggaaacccaggacgcccacca…	col-154,col-155,col-117,col-125,col-157,col-3
10069_E2	mv_W09C5.6b	yes	yes	atgaagaccaacgatgtgcgtgtcgacaccaagctcaacaagttcatctggtccaagggaatcaagaacgttccatacagagttcgtgtccgtctctcccgccgccgtaacgaggatgaggactccgctcaaaagctctacaccctctgcacctacgttccatgcaccaacttccacggactcaccaacgtcaacgttgacagcgaggaataa	rpl-31
11014_E02	mv_W10D5.2	yes	yes	atgctttcggcacttcgaactgccggggcagtcggtactcgccgtcttgcttcgactcaagcgatcgccagtaacagcgaggcaccaaagggtattgccaccacaggaactccattcctgaatccatcgtctaaagccgagtacgcgttggctcgtcttgatgatgtcctgaatttggctcaaagaggttcaatttggccactgacgttcggtctcgcatgttgtgctgtcgaaatgatgcacttcgctgcgccaagatatgatatggatcggtacggagtcgttttcagagcctctcccagacaggccgatttgattttcgttgccggtacagtaaccaacaaaatggcacctgcacttcgccgcatatatgatcaaatgccagaagcaaaatgggtt…	nduf-7
11072_E06	mv_Y113G7C.1	yes	yes	atgctaattgttccattaatcatcggtgcaatattgctaccgctcacaattcaacattcctcgaaggatatacatgcccaaaggaattcaaattatcatggaaaaggacaccttccggattcctttggctaccatcattccccaaatgctccagacgattccaaatcctccatcaatcgcccgaagacccaaggttctccacgtctcaccccggactccaacagagctccccacatcgcagtctcccaggatgctttacaggactacacttcaattgttactggacaagaaccacctgcctctccaccaaccgtcaaagctcccagccgtcgcaagcttcgtgccggacgttcacctagtctctggaaaagagattctgctctaggatctgctcccagt…	Y113G7C.1
11034_F10	mv_Y17G7B.4	yes	yes	atgagcaccaacgaagcagcagcatctcaggaggatatagcacttgctcagggagcagttctcgtgaaatcatgtcaagtaccggatggttcaattccgattcgcggattcgatttcagcacggcttctggtccggatttctcgctttccgccattctttcgtcttatatgagcacaggatttcaggcaacacatttggctcaggctattcagcaagtaaatcaaatgctctccctccgtgatactccgttgacttgtgacgacgacgagaagcttttcccatatccagaaggtcggcaaaagagatcatgtactattttcctcggatacacgtcgaatttggtgaccagtgggcttcgtgaggtactccgctattgtgtccaacgtaacctagtcgac…	Y17G7B.4
10056_D4	mv_Y39A1A.6	yes	yes	atgctgcgagttctggtacgaaccggatcagaagcgtgccgtgcagtgagcacatcgaccgccgtgctctcagtgcatccagtcgtcaagtcagaagatctttcagcaaaagagatttgggatcgccgctcgaaacttcgtgttccgaaattgcaaaaagacgagcaattgtcgtcgaaagtgtatttcgcacccgaatgggatcttgagaagaagccgaatcttgatgaaggatttgtaaatccactgaaaggatatggaatgacacctgagaaatgggaatattataataaggtcgtatggccaccaaactacattgtacccgaaacagggctcccaaaaccgaaagaagtattccattgcaaggaatcggttcatttttcgcccaaaagaatgtgg…	mrpl-22
11027_E02	mv_Y48C3A.10	yes	yes	atgcaattatcaaaggctctttcacttcgccgagtgctaaacagcggtttccacccgtttcaagtcatcccgaagcccgatgtgtggatgaaacgagaacggctcaatcgattcacggcgtggcaatacgcatcagaacggagcacagtaaagggagcctatcggaaagaagacaaaatcttcgcgtatttaaatatgcagcggcaagatgagcgaaatctcgagaaattccatgccgaagaacgagttcgaaccgcgttggaggaacacgacatggaatactcgaaatttaaatcgattttatcgcaatctcacattctgctcgacaatatttgcctatcacagctagcgatttacgagccaagatccttcagaagcctcgtcgcgttcgccaaagaa…	mrpl-20
10114_H6	mv_Y51H1A.3a	yes	yes	atgctcgccccacgcttgataaaggcgattaatgccagcagatcgctccatctggcaagaatcatgtccatgcgcggacctctaaccttcgacggctggtacccacgtgatcacaagccaagcgcgccgccaacaaacgaggaagagcgtcgcgccgccgccgtcaaatacggcctcagaccagaagactatcaatcaatggacaaagacgacgtgatcaagttcgccggagactatccagacctcggtgtaatcacctacgaccacaaggatccgtatgaggcgtggaccgatcggcagaatcgccggaattggggagagctcgtgccgatcgatatgatgcgctatcgaggcgatcgtctcacgtttacaggcctcgaggcggaagattacaccacc…	Y51H1A.3
10003_E8	mv_Y57G11C.10	yes	yes	atggatgaggaatacgatgccatcgttctcggaaccggcctcaaggagtgcatcatctcgggaatgctgtcggtttccggaaagaaggttctccacattgaccgaaacaactattatggaggagagtcagcttcactgactccacttgagcaactctacgagaaattccacggtccacaagccaagccacaacaggagatgggacgtggacgtgactggaacgtcgacttgattccaaagtttttgatggccaacgggccattggtcaagcttctcatccatactggagtcactcgctacttggaattcaagtcgattgaggcctcgttcgttgtgaagggtggaaagatctacaaggtgccggccgatgagatggaggctcttgccacttcccttatg…	Y57G11C.9,gdi-1	Y57G11C.9
10008_B10	mv_Y57G11C.13	yes	no	atgttggctatggtgaataaggttctcgactggattcgcagtcttttttggaaagaggagatggagttgacacttgttgggctccaaaactctggaaaaacgacatttgtcaatgttattgctagcggccaattcacagaagatatgatcccaacagtcggattcaatatgcggaagatcaccaaaggcaacgtgacgatcaaattatgggatatcgggggccagccacggttccgctcgatgtgggaacgatattgccgcggtgtcaacgccatcgtcttcatggtggacgctgccgacgaggagaagctcgaagcatccagaaatgagcttatgcagctgttggacaagccacagctcgacgctattccagttttggtgctcggaaacaagaaggat…	arl-8
11020_G07	mv_Y65B4A.e	yes	yes	atggcggaaaataaaaagaaaaacgacgatatggcgactgtggagttcgagtcgtctgaggaggtctcaattatcccaacttttgacaaaatgggcttgagagaagacttgcttcgtggaatctacgcgtacggcttcgaaaagccatctgccatccagcaacgcgccatccccgcaattctcaaggctcgtgacgtcatcgctcaagctcaatccggaacaggaaaaacggcgacattctcgatctccgtactccaatcgctagacacccaggtccgcgagacccaagctctgattctctcgccgacacgagagctggcagttcaaattcaaaaagtcgtgctggcgctcggcgactatatgaatgtccagtgccacgcctgtatcggaggcaccaat…	F54D5.12,egl-2,ubc-15,fbxb-118,Y65B4A.6,alh-7	egl-2
11005_C12	mv_Y71H2B.3	yes	yes	atgtcagagctatcagatgaagaaatttccttgcaagcgctttacgatccgagcaaaaaggtgatcggcgatattgaagatgggattttttccaccccggagctccaacctcgcatcaaaacgggaattgataatctccagttggtcacgaagcttgtgaatcagatgagattgttttcgtcgaatgagcagattgaagacgttccaacaaactcgctgccctatctccttgtcccatgttttttgggaattctccaccaaaatttgatgactgagcccggcctgaagctcgacgaactgagaaaatccaaaatttatatgcgaaattttctggatcgcctccgagatttgtgcctgatcaccaccagattaccatgggaagatgaggatacagaagag…	ppfr-4
11003_D07	mv_Y75B8A.30	yes	yes	atggctctggcgtgcaccgactctgcaaattccacattttcacgtgtcgactcaccgacttccggcccatcggaccagctaacaactcatgacttggatcgccacatagaaaagctgatgagatgtgagctcatcgcggagcaagatgtcaaaacactttgcgcaaaagctcgtgaaatcctagcggaagagggcaacgtccaggttatcgattctccggtgacgatctgcggagacatccacggccagttctacgatttaatggagctcttcaaagtcggcggaccagtgccgaacaccaactatttgttcctcggagatttcgtggatcgaggcttctattctgtggagacattccttctacttctcgcactgaaagctcgctatccggatcgaatg…	pph-4.1
11035_H09	mv_ZK669.4	yes	yes	atgatggccgcacgactcctgggaacgtcgtctagaatttttaaattaaataagcatcttcacacatctaaagtcgcttttatgccggttgttcaattcaaattatcggatattggagaaggaattgccgaagttcaggttaaggaatggtacgtgaaagaaggagatacgatttcgcagttcgataaagtctgtgaagtgcaaagtgataaagcagcagtaaccatctcctgtagatacgacgggattgtcaaaaaattatatcatgaggttgatggaatggctcgagttggacaggctctcattgatgttgagatagagggaaacgtggaagaacccgaacaaccgaagaaggaagctgcttcatcatcgccagaagctccgaagtcgtcagcgcca…	ZK669.4
AC8.6	sjj_AC8.6	yes	yes	tacagaatgttgcaaatgtgctcggcgttcttctagatccacgacgacatccgtatttcttgtcatcttcgactgttcctcttcgtcttccggagtcataacttgtgcacgttgaatcggaaaagctgcacaaatcgtccagcacaatcacatcttcaagccaaggtcggtgaaaaatccatcgaatttccgatattttcctttgcctgccgaacatccaacttccaactacatctttgaattccacgaaacgacacgatttttttcttcgtcgaagcaatgggaatccattacagagctgcaaatgagaacctcgcagaaaatcttgtttcaatttatgaatccaaaacaaacgaagtaaagatgcctgcattcacaattgaatcaatgttctataat…	Y110A7A.19
AH6.5	sjj_AH6.5	yes	yes	tcgacaatcacaacgacgataccatgagtgctgagaaggaaaatcgtttcaataaggttgctcttttttcccttcaagaattacatgatttttttcagaatcgtgttgagaaattgggtcgccgtgggttcgccaaaccagaagttgacagccaactgccacacaactttaagactcgtctttgcatgacgcacgcagctggaattaatccttgtgcattgggtgctcggtgcaagtttgctcatgggctcaaagagctcagagcttctgatattgtgagtttaattccattttatctcatagaattcaaaatgtcgttttcagccgactcgttatccgaacaataaatacaaaactaaattgtgcaagaattttgcgcgtggaggatctggagtttgc…	mex-6
B0261.4	sjj_B0261.4	yes	yes	ctggagttttgcggactttcaagaaaattctacaactttccaggtttttctttaaaaaattcccagaactttttagaaaattctagaacttttcggatttcttcaaattttaagcgcttccagaatttaataatataatttttctaggtgctacaagcttccagtttaatcaaaaaaactgacctccaggcatataaatgaccgcattttttattgggagatttatttagttttcgtaatttcaaaaattaatatctgacttaaattgaacttttttgaaaatgtttcttcggggacttgtttcaaattttaagcgctttcaaaatttaataacaaaatttttctaggtgccagaagcttccagtttaatcaaaaaaactgacctccaggcatataaat…	mrpl-47
B0286.4	sjj_B0286.4	yes	yes	aaaatttgcacacgagagatcatcttcttcttgtttagtttggagtagctcgcgccgccgatggaacggctcccggttgcacattgattcctccgattccagctgctccaacaccaccaccacccataactccgttaagacccgctggtgccggtggagtgatttgtccgccaccgccgccacctgtgccgagcgtcaagttatgcatctgaagcatcagacccgtctccggaccgctcggaaattgtggtccttggaaaaagtatttgtagggtgtcggttgtccggaaactgattgcggcattttcggccgatcctcgagctctttgtactccaactttaactctttcggaatttttcgccattgcatctgatcgaacacgttgtaatgcccttttt…	ntl-2
B0303.15	sjj_B0303.15	yes	yes	ctctgcttgccaagactatttgtgaaatttcaattttcaacgccttttcagaaaatggcaagcaaaggtgcggcccgtgtcagaaagaaggagattgtcaaagttgttcatggagcgttactcagaaccaatattaagtgagttttaattggaataaaaaaatacttcagcatatctcaaaactaatccgaaaagttcagtattattgtgttttccacataaatttgcaaacctatctctcaattccgaagtcacaaaaaaagtatagttagtttaaaaaaattaatttttcaataaagaagtaaaataataatgtaattccagagcacaaatggcgtcggctgctccaccacttggaccacaacttggtcaacgtgggctcaatgtcgcgaatttttg…	mrpl-11
B0336.2	sjj_B0336.2	yes	yes	tgagagaggaagagacactccactggtcgccagagactgctgtgctagtgacacgttggacggtgtagccgatgtatttctgctggattctcgctccttgcgcctgttatagatatccatctccttgccacgttttacccgattcttcctccttccaatcgtcttccgtacttttttctccgattgtcgttgctggcattttcacgtattggatttgaaatcttcccgaatttttcgcaatttcccacgaagattattgattcagctttcacattttattagcgttccttttcacttccatcggttcctcttctgaaattcaataatttaatttattaatcaatttatagaatgggaaacgtgttcggcagcttatttaaaggcctcttcggcaaacgg…	arf-1.2
B0365.3	sjj_B0365.3	yes	yes	ccattcctcccaactcaagataggcagtgttgaaatcttcgcgaagtttgtcagtaagttcagattcttttccgttcaagaagatggtcgagcaaacatccaaaattctttctggagcacccttcataacaagcaagtaatgatctccattgtcgtgaatcgaaacttggtatttgttggtggagttgaatggaatttcagcaatcttcttgttcttttcacggacagcgatgacatttccttgagtaagctcagtgaacttaagaagagcaatctcagaagcatctcctgtgcagtcacgacgaagaattggagtgtcttgttgtccagccttgaactcggcacggttacagagagaagcaatacggacgagagcctgaaaaattgataaaatatttt…	eat-6
B0432.3	sjj_B0432.3	yes	yes	ctattttcaggtattgcaggcagggctatttcagccaaaaatccattttttctcgatattttcatttttaattttgaaaaatccagattaccattcaaaaatcgacttttttcttaatttccatatttttaagcaaacaatcgaaaatttcaattaaaaaatccaatttttcagatgaaactggtgctcgtaagcactcgtggagtccgttcactcaattcaaccaattttccggctccatggccatttgtgaagaaaggagcatttggacaaaggaaaatcggtccaatgaactacgaaaaattcaaatggcccggacagaatcgcgaatttccagaactttctccgaaatttcagaaattgaatccaaaagagttgcataggtgtgaaattttgtaa…	mrpl-41
B0491.5	sjj_B0491.5	yes	yes	aaaatccaatcagtatcgtgtggtcggaacatcggcatttccaagttgcatcttctgccaaagaagtggtcctccccagattccggcagattgtggatgagcagtcattccttggagtccagtctccgagtgtcgttgatactgccagaatgctccgaggatggcggtgaagatggcggcagtggttccaagggcaacgttgctctctggaaaaatagtggttttgaaacgaaaaattaaatttttcaggaattaaccaggacaatcagattttgattttgtgtctagattttttatttgttaaaaaataaaaatgtacaagttttgccagatttacagagaattttgttaaattttaaaaataaatattcatattttaagccgaatttttattatttt…	B0491.5
B0511.10	sjj_B0511.10	yes	yes	caattgaagggcgatttgttgagcgcggagggtcaatctcttcgtgttttccatgacttgctcgtggatgctgacggatttgacacccatcaccacttgtcccaacttgctgtcaattttagctccttcgatacgatacgttctgatcaagtcaacaatccagcgttcagcttcctcttggctcatattcaatcgtcgtgctagcatttctatggtaatgcactgatgaatgcggcagaacatctcgaaaatgagaaggcgtgcagactcgcggaaatctccaaggacagcagtcaggaagaaatcattggagagaacctcttcgcacttttgaagcatctcttgagcctcgtcgaaatcatatttgatgtagagacaggtgaggaaatcagtgacggg…	eif-3.E
B0511.8	sjj_B0511.8	yes	yes	acgctgtgaaaaatgcactgacagcaatttcagattgactttttttttctagttcaaagtgctcctctgttgctaaattttttgtagagagctattttaaatatgttcttcaaaatgagtctaaaatgaaagaaaatcaaaaaacgcttactagcttcctcactactctccaactcattctcattctcccatcccatccaatgagcaattcgttttctcagtggtctcaatgatttcactccaagaataccataagtgtgtgattctccagaatctgcatgatatccagggcactgccacaatggttcctggtctggccacaaattatacacttttggcgagaacaatgtctcttcgaaattgtagtttgtatcgaaaattggaagttttgcatcttca…	mrps-30
B0511.9	sjj_B0511.9	yes	yes	cctaaacacaaccctgaccagtagttgttagtgtctgtgagatcgtgtatttgaagaaggtcctccagaagttgaagtaggattgccgggagtagctgaaaataaaatattgacaatattcctccaacaactcattgaccaccatagagatgagcattaggagattcgggagagtcagagggtgttggagattcgtcattgattccttgctgtggtgtatcataagcgttgaagaggagtggcgaatcattgtcaccagaacgagaagctcgtggacgtcgacctacacgaggtggcataactctcaacatttcagctgatgagacagggttgactggcgtcgaaagtgttagagttggagcagcgacaggagttcgagcagatgttaaagtctggaaa…	cdc-26
C01A2.3	sjj_C01A2.3	yes	yes	tcagagttccaacacttcatcctaatacatagaaaattttaaaaaaatcggttcaaaattatcaatttctaattttccaggcattcacgtgcaccttgacattccctggtgggttacaatcgttgcagctacagtaacccttcgtgctcttttaatcggtgtccccgtaatgtctcagaagcttgtggcaaaacaatcaatgtatcgaaaggaaatgaacgaattccgtgatcgaattgatgaagctcgtaaagaaaataatcaacttcttcaacaacagattcttctggaacaacgagattttcttcgatcaaaagatattcgattgggtcgtcaatttatggttatggctgcaaatggagctgtatttgctactcaattctttgcaattaaaaagat…	C01A2.3
C01G8.5	sjj_C01G8.5	yes	yes	cagaacgtcgtagtcagtgacagcgttctgatctttaacactgtcaagctcgcgagtcaacatatccagcttattcttgatctgaatgttcttctcggctgctgtgacacgctccaactcgtgttgtggcacattctgatcagcgtcatttgtgagttctggaagataaaatttgaagatgatattttttctcataatctctcccaattattttaaataaataaaaaaggcataccagttgctccattatcttcatcatcagtggcagtctcatcgtgagcgtgtccattggaaacgtgatgactgtttgagtagtgttgagtgtgttgttgcgagtgaatctgaatttaagaaaaaataattttgaaataaaataaatccagagttacaatcagggat…	erm-1
C04F6.1	sjj_C04F6.1	yes	yes	ccaacaaacctgggaaaagaccggagccacctgcaaggttgaccaatctgaggtttctacctttgacaacgtgatctaccgcgctccactcaccacctgctactctcttgttgccaaggattgctctgaacagccaagattcgctgttcttgccaagaagatcaacaagaactctgaggagcttctcgttaaggttgtccgccgtgaggaagaaattgttgtgaagaagtctgacgataagttccttgtcaaggttgacggaaagaaggttaacccaactgaacttgaacaatacaagtaagctttaactctaaatcacatgaatttttctaatctcgtttttcagtatcgaaattcttggagataaccttattgttattcgtcttccacaaggagagg…	vit-4,vit-5,vit-3
C05C10.5	sjj_C05C10.5	yes	yes	ttgatctgcctctattttaccgatgaaagtgtatcagtcgaaaattaaaattatgcgcgggaaaattctgattttttcatttaaattttcgcttgtcattcattccacagacccattttttctccctctcacctatttcacacactaattatggagcattttcatggaaatcgctgggaccagttgcgtgctgtgagttcttgaattaaaattcgtttacaatatttatattttcaggtagaagctgatattctgtgtcccccgcctgcagatccattccaaatcttccccagtggatggaccagagcctcggagctcagcgaaaagggatggagagaattgtttgtcccaaaatgttatataattgtttctataataagattattcaggcttgaccgc…	C05C10.5
C06A1.1	sjj_C06A1.1	yes	yes	gtgaatgcgcagaatctcaagccggccgactgcatctggaattccgatatcgatttcacgatcgaatcttccgaagcgacgaagagcaccgtcaatcgagtttggacgatttgttgcagcaatgaccacaaggttagaacgaccctaaaataattattattatcgaatcatataaaatttaaaagcataccttgactccatccataagtgtaagcaattgagaaacaattctgcgctcaacttctccattggtcttctcgcgttttggtgcaatggcgtcaatttcgtcaataaacagaatagctggttgattcttctcgcattcttcgaaagccttacgaagatttgactcggattctccagacatctttgacattacttcaggtccgttgataagga…	cdc-48.1
C06C3.1	sjj_C06C3.1	yes	yes	aaaaggagccgatgtgaatgcacaagataatgaaggatggacacctcttcacgcagctgcatgttgtggaaatgtggcaatagtcagatatttgtgtcaacatggagccgatctctcaatagttaatagtgataaagagttagcacttgatcttgcagtagatgaacaatgtcgtgattatcttgacgatgattacaagcgacaaatgattgatctcgatgcttgtagagatcaagaacttcagacaatgttgaaagatgtgaatatgtggatgagtcagggagaatatcgagatattcctcaccacagaacaggtggaactgcaatgcatgtagctgctgggcgaggatacacacaattactcgaattacttatcaaagcgggtggaaatgtacgggc…	mel-11
C06E1.10	sjj_C06E1.10	yes	yes	gaattgtggaatttgggtggtctttccggatccagtctctccgcagactactgtcaccaaattctcattgatagcttcgacaattcgcatttcttcggcaaaaattggaagttcggcacgggatttttgaatttctttgcttctctcaacaataactttctttcgattaatgactgtcgtagttgggagctgaaaaaatagacaatcttcctatttcattttattttcattttatttcattttattaactaaccgccaaaatatcctcattatcagactcttcatcatcttcccgttttactacaatctgatctaaattagtttctggatttccatcaattgcctcatcaacatcatccaagtcaattggttcaattttaacttcaactgtatttccgg…	rha-2
C07D10.2	sjj_C07D10.2	yes	yes	actacaccgacgtttcgagccaaattcaagttcacagtattcaatcaaagaactgaagaaactccaacaactgtttattcaggaacacaacaagtaagttaattcctgaatgaaacacttgtgttacaatagaatcgtttcagcttcatggatattttgaatatattcgacgagaagttctggttggtcatgttcaaccagctgatgatttgattctttgtctgactattacgataacttttgacactgttactaagtgagttgaatttcatgtttgctgaattttccgttcgacttttcagagcagctcaaaatactcgatcagttcccccagaactaccaatgccgagtgatgtcaccaaagatctggaaaacttatatcgcagtggaaagcatgca…	bath-44
C08B11.4	sjj_C08B11.4	yes	yes	tgcaaacattgcaagtccattttcactcattgcatctgaatatgattctgcacgacattccacgtctacattacaaactgattttgttcctactgctccttctgttgctctgattgctaaaacactaataattacactttgaagaaaacaatatgaacttaccaaatgataacatttgtttcacatcgtgatttgtacatgtatttggcatacatactccaaacttgagaactgggaaaagagcaaaacagaagccatcatcagttacatttttgaccgtcttatcactaaatttgtttattttgataaacgttcaaagttactgattttttattcgaacaaagtcaaccatttacgtctgaagtgtatcattcagctcaactttgaaatctcatgcca…	nrf-6
C08F8.1	sjj_C08F8.1	yes	yes	ttctttgcttttctcgtgatttcttttaacgcaactcttttttgtctcaattattaaatcaactttcatattacaacttcagaaatggccgacgaggagatctcaaaagcgtttcgcgacttgcaattcaaaaccaatgaaacacgaatgcggatagttcaaggagaacaaaataagaaagttaactatcaggtgagtatttttgaatattaaatattgaaatttgatatactttaaatattatgagaaatgtatgacatcataacttgataacatagaaactagcgagtttcacctcttagcttgtgcctaagtcacaaatagtcacagctagtcacaactacaatctagctttgccaaaaaagtttttgctgtacatcggtattttttcattacaca…	pfd-1
C09G4.3	sjj_C09G4.3	yes	yes	tttctatttcccgatgcttgttaataaaatgaattatttcagagtcgcaccttctcacgccaaccaacaaaatgacaactggaaacaatgatttctactattcaaacaaatacgaagatgatgagttcgagtaccgtcacgttcatgtcaccaaggatgtttccaagcttatcccaaaaaatcgattgatgtccgaaacagagtggagaagtcttggaattcaacaggtaaatatttaaaataggttttttccttaagaaaaaaagaaaaagcgaacataatttcaactgacatcagaataagttatctcatcgtttcatagcttcaagtttttgtttcagtccccaggatggatgcactacatgattcacggacccgagcgtcacgtgcttcttttcc…	cks-1
C09G9.6	sjj_C09G9.6	yes	yes	ccgaatgcagaaaccagaatcatacaagactgtgatctgccaagcttggctcgaatctaagacttgttctttcgcagacaactgccggtttgcacatggagaggaggaacttcgtccaacattgtaagaatgaagcaaacaaattatgttaattccaatttttagcgtcgagccgctgcagaacaataagtataaaacgaaactctgtgacaaatatacgactacaggactctgcccatacgggaaacggtgccttttcattcatcccgatcatggaccaaacgcatacattcgcgctgataaacttcttgaagtcagaagaaaacatgtatttttgctcactgtaaacattttcaggtttctcaacgccatgcattggctgacattcgtgatcaaatg…	oma-1
C09H10.2	sjj_C09H10.2	yes	no	cgtgaagctcctgactagattgtttcaatcgtgttccgttgatttcggttccttctttacttttatcggtgaaaaatagaccctacaaaattaattatattctacgctgtttcactcaataataatacctcatcgccccattctatgctcgcatgaattcttgaaactcgagcggcatgaggatcaaatgtgatgtgacagactttcttttcccgaccgaagttgaccacggagcctttctctttcaacacataaacctctagaaggaattaatactgtaaacgcagaggaaataaatctataccttcgcctgaggagtttttgatttttatgccattgatgggcatctacaaaaaaaaatttgaaaagacgttctgattatacccagttcttaaatat…	rpl-41,C09H10.10
C09H10.3	sjj_C09H10.3	yes	yes	gtctctcttggggctaggctaattggacagaacggtaggagcttaaatttcaatttcaattgttttaagactattctttcagtgccgaaggtggctgtgcgcggagtcgtgacatcagcccagaatgcgaacgctcaagtgaaacaagagaagacatcgttcggaaatttgaaggacagtgatcgtatcttcaccaatttgtatggtcgccatgattatcgattgaaaggagccatggctcgtgtgagtatttatttgcctattttcaaataatctattcgacaatttaaacgaattttataatttttcagggagactggcacaagacgaaggaaatcattctaaaaggatctgattggattctcggagaactcaaaacttctggtctccgtggaagag…	nuo-1
C09H10.7	sjj_C09H10.7	yes	yes	tgtggtggacctgatacgaagcatcgggattatttggttgtgtgcggtgagcataagctccagttcatatcgcttcccgactatcatttctatcactatgaaattccttttaaggtgagaatttagtttgaaattctgataatttcaaatatttccagcttcgcaacgtgttctcctgctcgacaagtcttctggtcgaacggttctacgattcatccagcgaacaaaccttccaccatcacgacacatttcacctctactcgctatccggtccattcggcgagcttctcccggttatctacaagacaagcggctaccatccacaatggaaattctgttggcaatcgcatcgagacgaggctggactcgttgacgctcagcaaaattacgttgttgtct…	apc-17
C10H11.9	sjj_C10H11.9	yes	yes	gcattatctcgatcacgggtctcgatttcttcgaaatgtgtcgtgtcatcgtccgattttaatgaaggaatgaccggtggagatgctgaaaagttttaatttaattattttcattcgaaaatattgaacaaaccttctctgagagtggcaaatgtccattcgtcattaacaaaaaacttgtgatttcgaatatcatcgacgctatttcttccaagacgatctggagccgccgagaggaatttcttgataatatccttggcttgggtagaaattaatggctcatcaggaaatttcagacttgttttatgattcataatatttgtataagttgatacaagtgcctcggcatagaatggtgtttctccaacaagcatttcatatatgaacacaccaacagac…	let-502
C14A4.2	sjj_C14A4.2	yes	yes	gcaatggatcaaagcaaggtatttgaattttaaattttgtaaaatatatatttaatatgattcattttcagtaactctaaaacaccagacgacatcaatgttgagaaactcttcgttgagaaggaagtgcaaaagctactgacggatttaacagaaattgatttggagcacaaagtgttcagaccgcgaagaacttcgattcaacaaagatctcatttcgctcttatgactgaagaacgacttgaaaaggtttgtttgaaaatgatttataatttaccgcatttgtcgatttacagtcgagtttctgataaacttggatctgctagactagaaactactcaccaaaatgagaagctatttattcaatttgacttatttttttccagactcgagagcgta…	mrps-22
C14B9.4	sjj_C14B9.4	yes	yes	tcaacaacaagctgcagaggcgactttccgggagcccgaggatgcatacctttcacaacttttccaccaagttgctgtgctcttagagcagcgtattccaggggtaagaataaacaagaggttttttttaaattaaaagtttgttacagctggaagaagaagaagctgctcttgatggttatcaatcaccagagtgcctcccggttttctggatttcgaaatgggttgactattcggacaagtatggcatcggatatcaactatgtgacaattccgtcggagttctcttcaatgacaattctcgtatcatgcttgatcaagctggaaacgagttgacctatattgagaagagcaacaaagagcactacttctcgatgcactcaggtgaaatgcctggat…	plk-1
C14C10.4	sjj_C14C10.4	yes	yes	tgatggagcaaacataacagatgcaacttttgcaatcaacgcagctttttcggatggtgatgcggttttgatcaaatgttgagctagttggcgtccaattgatcgtttcaggttaggattctgtccgaaaatgttacggatatctcctgcttgttgaacatgatcgaaaacgtctacgaataagggaacttgattcttagcacaaactgtgatgaggaattcgtttgctgaagtgataagccctttattttcagctagcgttacaactttcagataattttgaagatcatgggatgttgttatacttttgagttcttcctccagttgacgatttagtttttgaacaaagaatctgaaaataatgagtaaaataagctcctaacttctacaaaacttact…	C14C10.4
C15F1.e	sjj_C15F1.e	yes	no	aagagaaaacacaaaaaggctccaattattcctaaaattccaagattgttaatcatcggtccattcttcgtcttctccatcttctactacctcgttttgaactttgcctgaaaatcgttgatttataaagaaacacgagaaattaaaaaaaaaacaacactaatgaaaacaactaacctttagcaggtaccttctgatccttagcaacaatgcaattggtgacgtcagcattctctccgatttctactccatcacaaataatagagttgcttatggaggcactggaatggaaaagtataaattcaagttttaattcaagaaatcagtaattgtgataacagaagaattcttaaatcgaaagttttcatatgtttgtctatttattaagaaaatatcttt…	ppp-1
C16A3.4	sjj_C16A3.4	yes	yes	agcaaccaagaaagaagccagagaatttgccaaagaaacctgagtcactaaaggaacctgaaaatgatgaagatgatgactcgagtggatgggaaactgacgatgaggaggaaggtgtggaggaactaaatgaggatgatgctcttccagtcacatcttgtctgttttgtccacagacaaagcctaatatggatgaaatgcgtactcatatgaacttccatcatggattccaacttccagacaggcaatacttgagcgatgaacttggatgcttaagctacttgggacttaaagttggagctggtcgttgctgtatcttctgcccagacgttaaagccagatacgaatcagttcagagttgtcagcagcacatgcgagataagcagcactgcaaactcc…	C16A3.4
C16A3.5	sjj_C16A3.5	yes	yes	cttttcttttattcgccctcttccaattgtgttgttgttatttgctttttaatttttaactcttttacccaaaaattcaaatgaaaattgttacttttccttgtttactaaaaattaaactgattggttttttttccaattttattttattgttccaatcacatatttttgtactctataaaacccattgttttcagagaagaccgggaggaagccatggattcgccggcgtggatgttcacgaaggcgctgagccatagacagaaggtaatttttatttttgaaaagctttagtcgtttgtgaaattggtagcgttgttttttaatctgattggagatttcgtctgtttaaaatgtagcgaattattgcattttcaggtcacccgcctctacaaacgc…	C16A3.6,C16A3.5
C16A3.9	sjj_C16A3.9	yes	no	ggaacagccctttacttgaatttactggtaaaacaaaaaagaattatttgaaacaacaacgatttattgtcagaacaatgcttatgaaacaagagaagcagcggttccagactcgtacttccaggttggtggaagctgacgcttggtcttgtagtatctagccaaacggtggatacgggactcgacgaggataagtctgtacttgctgtcaatgtccttgcgggatctctcaagatgcttgcgaatggcgacggccttcttgacgagatggtacaaatcctctgggagctctggagccattccctgaaaaaacaataattaaactagaaaaagacgttgattgaattttactagtttctacgaaaactgtcatcgtgttattgagatctaatctaaata…	rps-13
C17C3.10	sjj_C17C3.10	yes	yes	cgggaatattggccatagaaagataaaaaaatgaatcaaaaacgcaatatagacaatgaagattttcgaaaaattgctcagaaactaattgtaagatctggaagaacttgatagactagttactaatatcgacggtttcttcattttcttcctcgtcactagtttctggtgttaagatttgaagtgatggaagaatgaatcggaggggagcagaaaatattgatggaacggtgttgtagtttgacaagacattgaactgagtagttgggatcattggaatacatggaaatgtgagcaatggagaagtagatgttggggattcttgaacttcttgaaacgtcaatcttgggaagagatccttcacttccattcgtgtttttggcttttcattctctttgt…	hlh-25,hlh-27
C17E4.9	sjj_C17E4.9	yes	yes	tgctgtcgagtgtgtcttccgaactcgaaccgaatcatcagtaagtatattgtacgagaataattatcactaatctaatcattataagaaatggagaaaaaggtcgacgagaatgccacccttatgaacggggtggaaaccactggaccggcccgtgatgatgtgccggaaacgttcagagaatttctctacaacaagaaaaatggaaccgttatgggtagaaccggaaagtcttggttccaggtaatattttcaaactctaaatttaatttactcaaaaaatattttttaaactatttttgaaatttcagatcatcgtcttctacatcatcttctacgcattcttggccgccttctggttgacatgcttgaccatcttcatgaagacacttgatccaa…	nkb-1
C18E9.4	sjj_C18E9.4	yes	yes	gaagctgaactgctgataccacttcctttcttcttctgatcatttatgaactgctctagagcagacatgccctttaaattgttgttgtaaaacatttattgacatcgttatcatagaaacctttctggcagaataccaattttcaacgagggtgaattgcgattttaaaaatgaatgatttattggagtttaagaaactacatacacaaaaagaaaacttttaaactaaaaaaaaagaaatcggctcgagatttgaaacagataattctaatgatgaccatcccatgaggtggttccgtgagtcttgtattggtaagcttcttcaacgaaaatcaaggcagctgtgaatgcaactccagctttccatccaggaagaatcaactgaaatttattaaataa…	C18E9.4
C23H3.1	sjj_C23H3.1	yes	yes	gtgtgactgctctcggacaacattacgttttagtcacaaaaaagaaaatgttcggcggatatacggtaagctggatttttgaaaaagtgtttgactttcaatgataatttttcagactcacatgataactgcgaatatgagaaaccgaccgttcatctcgattccgttcaaagtgtcgtctggagcccaatccatcgaggagtctcgtgacctcatcagccgccttactacagttcttggtcgcccgggcatgttcagtttcgatgatccaccaattggatctcagtttcctgttggaaaggagctgatacaattagatgaagtaccagttggagtacatgacagacaagacaaatatctagaaaagggagatgaagtgttctgcgaagtgaatgtttc…	egl-26
C25A11.2	sjj_C25A11.2	yes	yes	ttcagcaaccgtctgaactgacgtctatcagtaatagagaaacagctggaatgtgccaaattttcaagctgaatctcgatccatccgatgttactactcgattccaagtcgctagtatgaataacgtgaaatcgcatacttcgtgagtatattgaagtttgaaaattacacaatgtttgattgcaggcaattcactttttatctggaaaacagtccaaatggttatcttctcattgctggtggatgtttccaaatggagagcagacaactagtcaatctgaagcttacactttttgacagtggagttagttgcagaaatattcaaacattccgcattctgcacaaggagcagtcaacaattaaggttgttatcgcacttctcgatgatgacaagatgga…	C25A11.2
C26D10.5	sjj_C26D10.5	yes	yes	tgtaacacatgccgaaggaactaatcttcaaatttcaattcactgtgagtttattccagttttaatgaacagtaataaattaacactttcagtggatgacgaggtggaaagtcaaaaccttgtcttcttccataatgcatcaagaattcgtgacttcagtggatccatcatcgttgattcaaaatcaaatcgattgttcaacttgacagtatatgaggcttctggaaaaattgatggatcagtgaagatgtcaactggatttggatctgatacaattcacacattcactgcttatgttagtgatcttcatgcttcaaaccgttctatgattattccactgccagccatcgttggacaaggagccagagcaatctgtctccgagcagattcaatggctga…	eff-1,C26D10.7
C26E6.6	sjj_C26E6.6	yes	no	agagtgtgccgaaaagcagtgtgggtattagccaggggacaaagtaagttgcattaattcttacctgtttagcaaacgtttttgttcagaaatctgcttgaaaccgtaattgagaaagaaactcttgcggcgtccaccattgcatttcaaaattctcaagaaaccaatgtctcagttgttgacattccagattcatcaagacgtgtgggtctggttgtccgcaaaatcggaatgctcccacaatggacaaatgaaggaaaccgaattctgtgcactgtgcttgaagttgatgaaaatcatgttgtcagtattacatcaccagaggcttggtataaatcgtcagccgtcggaaaaagaaaggctttcaatcgtcacggtcctatgtggagagttacagtg…	mrps-18C
C26E6.8	sjj_C26E6.8	yes	no	aagagttccacgaagaggcagaagattattattctcggtgacaaaacgacgaagagcttcacagattaaccagaatgggcgtgtcgatgttgaacattgtggagaagagagaatcgattttacagaagaaccaatctgaaacttactagaaatgagaatcaatttggataatttatcaaaaacttaccgtagttctttgaaaagctcgaataaccgccgctttcgcctcatcaaaattctcagaatccttggttccggattcttcactcgaacgtcggaaactcataagaatcgcctgaagttctttacgttccgcagttgtagatgggaacgcttcaggatcatttcgttgctttctgaatacttcgagagctgaaattaagaaggtaaataacagaa…	ula-1
C26F1.9	sjj_C26F1.9	yes	yes	attgaacaacagataaggcgaaaggtgacgggatgatccggtgaccgatcagcagcttagagcttcagcttggtgcgtctccagtggcgtctcttggcattgtacttcatctgaaaatggaaaagttaccaatagaatttgacaattaatgaaattttaaaaataaaaaaattacaaataattttctgagaaaagttaatacaaaaacttacggtgtttccagtcttcatgcggacccattgtggcattggacgattttgcttttgcttcttagcaagcttgcgcttgatgaaggatttcttcaaggcagacattacctgaaaaattgaatatttaacgaaaaattgtggaagcggtagaaggttaaaaattactattggaaaatcacaagaagcaagt…	rpl-39
C27A2.2	sjj_C27A2.2	yes	no	tttattcctgaagatgccgataatattttgtaagatctcaatttttactttcaggtaatcatggtcccaaagccacacgccaagtcggccaagaaggctcttcgcaagaagaaggtgcacctcaagttcaacgttgagtgcaagaacccagttgaggatggaattctcagaatcgaagatcttgtaagttgtaggctttttaaaattaatcagcctcatcaagtcgatagagttcccgtctctatcgcaagaccaggcttagggtatatattggtccctagtaagtcccggttgttttcaggaagccttcttgaacgagaagatcaaggtcaatggaaagaccggacatttggccgctaacaacgtcaaggtcgaggtcgccaagtccaaggtctcagt…	rpl-22
C27D9.1	sjj_C27D9.1	yes	yes	tcagcaaccagcacattctccacgatatcatcgaatacacggttgatggcgacaaatcgattttggataatttgcgattgcgggtttagacaatatcaacacaaaaataaattaatatatttctttcagttagtgagcagatcattcaacaacgtggttctcagcaaagttcgtgctgaatttaaaatggtgcaggtgtgtccgtatcagcagccggaaggagcagatgaaaaagaggaaccagaatatgatgagtcaaatgatattgaagatcgatcatttatgataaatgaccggaggacgtggttctcccaagtgcccagattcttcgagtttgtggaaatcttcaattcttcaaaaatttatatttttccagatttttaaattcagtggctcgaa…	C27D9.1
C28C12.9	sjj_C28C12.9	yes	yes	aaccaccgctttagtgtgctcacaacacgtttgtgggatgtagatgttgcccacgtggcaatcgtggcgagacctatttgttctacatctgctccttcgtcaatgatggaaagtaatgtggtgacgtcacggaagagcttctcgtgtggaaaagacgcatcacttgcagcgactccaaccagttccagttgggcagatattacggcctggaacatggatatttaaactatttgaaacacaggtttttagaaattttacaaaagtgtaactatttagatctaaaaaataagatgtacctgcagaacatctctagtcataatagagagcaaagagttctcaatatccacgacaactgatagtccttcgtcgatcaatcctgacaagtagtacaacgaagac…	acdh-13
C29E4.4	sjj_C29E4.4	yes	yes	atgcagcagtcttccgagatggtctgatgattctaatcggtggaactcatgaagagtctcaatctgttcacatgttcatggtctggatgagtgctaactggcaaacagagcaacccaccggagtagtttggtcagcaagagttccaatgaatgagcatcgcgcccttttttcgaagattgacgattcgatctactctaatctgacgttgtgtattcccaagaatactgcagagtcgaaaaaggctgatagaacagatggaatcattatcatcaatccctactttggtactacataacaaaattaatttaatttttgatgatatttttcagcggtatctctataccttccattcgatttggccaaaccgaaaaaaccggaaagtctataccgtcatgttt…	npp-15
C29E4.8	sjj_C29E4.8	yes	yes	tgggtaaatttggcgaagacttgatcaatatgagccttcacgtcagtcattggctttgcggcatcaacggccacatgaactccgtgttttttgtaatagtcgacgagaggaacggtctgaaaagtattggttatattcgttctcttggatcaatttgaaaatacaattcaaaatgcaacaactacataccatttggtgatattgtacaagtctctttctaagagtctcctcgttatcatcagaacggcgaatcagtggctctccagtgagatcgtccttcattggaacctttggtggcttgaattccaaatggtagcttcttccggaagcaatatggaacagacgaccagtgatacggcgaacaagcaaatcatcggcaatgttgaactcgacgacagt…	let-754
C29E6.2	sjj_C29E6.2	yes	yes	tcagcaacatcaggagttcgtcagaactggcaatggattctagcagctttatgcatatttttcggatggatcaacttattgttcatgatcagaaaaatgccaagatttggaatattcgtggtgatgtttgtggatattgtgaagacattcttccgcttcttcccagtttttgtgctattcataattgcgttctcttcatccttctacgtgatccttcaaaatagagtaagttaattataaattcttttttgaaattcaagttttccaaatttcagccggaattttccacgatcttcatgtctcctctcaaaactacagtaatgatgattggagaatttgagttcactggaatatttcacggagatgaaactactcatgctgagaaaatgtttggcccag…	trpa-1
C30G12.7	sjj_C30G12.7	yes	yes	tctgaacaacgtagttggcgtactgatctttcatcatttggacaacaatcggtacagatctgaatgaaataattatatctacatttttcatgaatatacatacccttcctgatggtgacacgcagctcctacgatcatggacttgtgataaactgcgccttgttccaaacatttttcgataacgttcgacgagtacttgtgggtggcaaactcgaatagattgttggagacacgagtaacaataaccattctatcctcttcacttccatgttcaatgacgtgttgaaccacatagtttccgtactgattatttgcaatttcgtcgaaacgtttatgaatttggccgataacaggcttcgtctgcgaaggactgcagtgttcgagacaacgttggacaac…	puf-8
C33A12.1	sjj_C33A12.1	yes	no	gagcacaaatgagctctgaagatggccaagatattttacgacatcaccacccagaaacaaggaaaacggtgtggttctcgcactaacataaatacaaaaaaaaaaaaataaatatgagagggtgaagtacatattttctttcctgattgtgaatacgaagaacctcatctgaatatttgattagcatgcaatttttccatttcgcagatttgttcagcttttctttagaattctagaacactatttataattttatattcagatgtgaaacagaaaaaaaatgttaaaatgtgatctacaagaaaaattaatgagaaactcgaaaattctctagactggccacgaccattgtccctttggagcagattcgacgagaggctcccatgcttttgaatcaac…	C33A12.1
C34B2.8	sjj_C34B2.8	yes	yes	gttgaggtgaaaccaaaaatgagttggccgcgcgaacgatacaccgtagttcacactttcggtgcgagacccaccgctcaatttttgttcctgcgcctttaagtttgaaacaactacggtacatttttctctatttatttacatgaaatttctgaaaagaaacgtttcatttgaaattttatcgtaaatttacatcttcatttcataaaattccagaagagaaaaacaatacacaaacacgacttttaaaaaccaaaggcctgtcgttcattttcgaaaactaacagtctaaaaatgaaaacaaaaaaaaaaagaaaatgatgttttattgataggggcctagagcaggacacgaactcgaagattagtttgccaatccatccagatgaatggtattta…	C34B2.8
C36E8.5	sjj_C36E8.5	yes	yes	aagtgaagacgtgggaatggaaccatgttgacggcaagcttgcggagatcggcattgagctgtcctgggaatcggagacaggtggtaactccggacatggtgagggatactgaaaattgtaattattaggtttcaatttgggtaacttgtgcataacttaaacttgaacaagaaataataacttaccaagatggttcaaatcaccgtaggttgggttggtgagtttgagggtacggtagcagatgtcgtagagggcctcgttgtcaatgcagtaggtctcatcggtgttctcaacaagctggtggacggagagggtggcattgtatggttctacaactgtgtcggacacctttggcgatggtacaaccgagaatgagctcatgattctgtctgggtact…	tbb-2
C37A2.7	sjj_C37A2.7	yes	yes	aacaattctacatcgcgactttcgagcaaatttttttaaatcgttcattgaatgacgaataacaactttaacaacacatttagtcgaagagaccgaagcccatgtcgtcgtcggattcctcctttggctcctccttcttcttctcttcggctgaaacatttgaatttaaaaaaaatagggatcttctgcgtacccagataaaaaattactactgcggagcacatagtattcaaaatctcttacttgcttaaatttttaagtgactcacgccacctgtactgcttcgaaattttaaatcgtgctccgcaatggattatttttaaatgtgggtcataattagtgaaacaaaacttgccttttggtgcggctcctcctgatggggcggcagcagctggggca…	C37A2.7
C37C3.2	sjj_C37C3.2	yes	yes	tccgccgatgtgtatgtttatcgccagttggctcgccattggacacaaaaataaccattgtttttcagaccccacgaagtactttggctgtgagctcggggctcaaacgaacttcgatgccaagaacgagcgttacattgtcaacggcgagcatgatgccaacaagctccaggatattttagatggtttcattaaaaagtttgtgctttgcaaatcatgtgaaaacccggaaactcagttggtacgagatcattgaattaataatctgtctaattttattatttcagtttgtccgtaaaaataacatcaagagcaagtgcaaggcatgtggatgttcgttcgacattgatctcaaacataagctgtctacattcatcatgaagaatcctccaaagattg…	C37C3.2
C37H5.6	sjj_C37H5.6	yes	yes	cttttccgatcgtctgaagcttctcaccatcagaatcgaacaattctgttgggaatggaccggttccgacgcgggtctgataagccttcacaacaccgataacgtttccgacggcggttggtggaactccgattcctgtgcaagcacctccgacggtggagttggaagatgtcacgtatggataggttccaaaatcaatgtcgagaagggctccgttggctccttcgacgagaacctgcttcccggcgttgcgttgctcgtggatgaatccgacggtgtcgccgacgagcttcaactcggcgagcttctcacgatgctgcttgaacttggcgagctcctcatcaacgttgacctcaatcgatgggaattgctttttgtagtgctcgacgagacggcgat…	C37H5.6
C41C4.6	sjj_C41C4.6	yes	no	gacgaggaagataatgacgaatggacaaatcagaagcggactgataatcaagtgggttataccttcgggaatacaaaaaaatgcgtattggtcagagcactgagcaatattcgatgattggtgataaatatatgttattatggctcctcctcttatagccttaaatgtcatctgattttctgaaaagttgaaaaacaaaacgattccttttatagaatagcgttgcatattacgcagctatggagatgcttcgaatccgtttcccattccaatcaatagccattcgaatttcggatttttgctgtctccaggagaaggtatgtaatctgctcttcactatttttggattatacttgtgtacagctactctcaaacataagaaggcgatgactatttgca…	ulp-4
C41D11.2	sjj_C41D11.2	yes	yes	tgctcttgatctcgcttcaaagaatgactggagaccagaattgtatggtttttgagtttaaaaatatatttgcaaagacatatcttttcagggtgaaagccgctggtttgacataccagaacatgttcgaggagttgccaatcatcatcaaatcctcatatctcaacaatgttctcatgtctgagctttcactcgctaaatcatgctcttctgacaagtactccacgagacacttcgatttgggatccaagaagtcgcttgaaaagtcggtccgagctatgatggctaatgttgatgagctgaacaagtcaattcagtcgttgacgaagtacactattgacaagcaaagacatgataatatggtgttcagtctgacgcagaaaagagtaagaatttcga…	eif-3.H
C41G7.3	sjj_C41G7.3	yes	yes	tttcactgcagcacgatttcctaatatttttcctacttccgtggttggaatctgaaacgataaaatgtaaaaatactttaaaattgacattaatcgtacccattgcttgattttttcgacaacgcatgtttttggtggggttaaaggaagctcttgcactggagaaagccttggaggtggaaccgaaaaatccgatgggaaaaggaggtgcttctctaggcttgcggaaagaagaggttcatccataatagacgtcgtcggcggtgtcgatgtcaatatcgcgttcggctcgcccatctgtagaaaataatattagatgtcatctgaaacgttattttctaccggaaacactgagttcagaaagctatttggtgggaggtgtgttcgaatttccggatt…	C41G7.3
C42C1.3	sjj_C42C1.3	yes	yes	agaaggactaagctcgttcgttttgttgttttcaataaattgttatgaaagaaactagtttaatcgagcaaaacataaatatatatatcacagggaaatgtaagttaagttagatttagttatataatattaaaaatatagtgttacaacgaattgcatccactactagacgaatctatgccagaaattgattttgagtgcttcttgcaactcgtctttttctctcttttcgacttctgaaaaaaaaaacaaaatgtaggtacaccagagttcgaatattaccattatagcatttttaacgacagaactatgctgatgtggtgcaatttttgacagtttacttccttgcatcttgtcaagtggcagaattacttcttcgaataacgctacccattgtga…	C42C1.3
C43E11.4	sjj_C43E11.4	yes	yes	tccagttattcgaggttccgctttaagtgctctagaaggacaagatatttcgtgtatcgagagattgattgatgcattggattcacttccagagccggatagaaatgaaaaggatacttttgtaatgccaattgcatcgaaaactgctatcactgggcgaggtaattgaaaaaagaaatataaggtgtgccaatcaagaatttattttgcaagaaaaagtgcaagaaatttcaataaatgacattttttgccacccctaatatttaaaaaaaaaccaatttaaaatgtttttcaggaacagtcatcgtcggtacactggaaagaggtgtcttgaaaaaaggcgataaagttgaaatcaaaggagacgggcaaactcttcaaacgactgcttcggatatc…	tufm-2
C47B2.5	sjj_C47B2.5	yes	yes	acgaaggatcgaacgatgtcggtgtgttctgcaccctcaccaacagctactgcctcgtcggcgtcggtggcactcagaacttttacagtattttggaggccgagctcagcgatctcatcccagtcgtgcacacgtcgatcgcctcgaccagaattgtcggaagacttacagtcggaaatcgtcacggacttctcgtaccaaacgccacgactgatcaggagcttcaacacttgagaaactcgcttccagatgaggtatgcgggcaggaaattgagaataaatatttaaaatttgaattttcaggtcgcaattcgcagagttgacgagcgtctttccgctttgggaaatgttatcgcttgtaacgaccacgtcgctattgttcacgcagaaattagcgca…	eif-6
C47E12.1	sjj_C47E12.1	yes	yes	tcaaggatccgaagttggtcgacgaagtgattgaattggatgagaaatggagaaaggagagatttgtggctgatcaacttaatcgccagaagaatgctatttctaaagctattggggagaaaatgaaggtcagttaactctaacttgtgtcaaccaaagatttttttagaagaaggaaccacaaggaacagacgattccgttgctgatgacattgtcgcacgtcttgctgaattgaaaattgatgagctgtctcagttaaccgttgttcaactgaaaaagctcagagtccttgtcgatgagaagtctgttcaaactgcagctgccgtcatcgccaacgaaaatgcacgccatgagaagctcattcaaatcggaaacttgattcactctagtgtcgtcgt…	sars-1
C48A7.2	sjj_C48A7.2	yes	yes	ttgctcttatctttgcgttcttcttggcaccgtatctcaaggatcacatcctgagtatgtttaagaaatggagtatgaggttagcaattgtcgataaggcactgaagatagtttccagtggccttatcgttgcagtatcattgattaatattctaagattttatatgagttttcaggtggtaaaattattagaaaattctgctgtcgataaattattttcatttcaggcaaagaacttcttgaaataactggaaaacagcgacacagtcatcacggacataacgaaaagagcagttcaaagcgaaaagaatttgaaatggaagaaggaaatggaaaatatcttgaatccgacaataacggtcaacctcttctcgatcaaccaactattgtagtcagtac…	C48A7.2
C50F4.5	sjj_C50F4.5	yes	yes	tggaggtgaaagagaaacagaaaagtggtctaagccgacgaaaatcgatgcaaaatacgcatgcgcacacgcgcccgcctctctatttaactatttctctcggtgtgggcggagtctagttccgcggcagcgagaggtggggccaccgctggcgagtataaaagcgcttcgcagcgctcatagacaacactcgccaaacacatcgattcgtttcgcattttcgtttcgtgtctcattcgatcatggccccaccaaaaccatcagctaaaggagccaaaaaggctgctaagaccgtcagcaagccaaaagacggaaagaaaagaaagcatgctcgtaaggaatcctactcggtctacatctaccgtgttttaaagcaggtgagaatatattcaaatcgaa…	his-41
C53A5.1	sjj_C53A5.1	yes	yes	ttagttttggatgtgccgttactaataaaacgagcgaggatgaaaaacagagtttagagaggatattcggctagatgggaaagaaaacgaacaatttagtagtgtccaacttcgacctcaccctccttcttgagtgggttgtacttcttgaaatattccttatcggccaacttttggcgaattccccaccagtgctcgacttcgtgatggtgatggtcttcctttcctttggagtattgaaccatgtggcgtggcttgactgcaataattaaaataaaaatcagttgaattcgtcaatttattttcaggaaaacttaaaataaactacaaaaatttttaatgcaacatcgtgccagacgaagttgccagactaaaatcaggaaatatactatttttttt…	ril-1
C53D5.i	sjj_C53D5.i	yes	yes	cacagttgaacacgttgatcattccctcgaagatagttcccttgaactccttcataagagagtgagtcaaatcagagatggctccaaggcatgaggcctccaattccatgaaataatcgagctcctccttagcttcagcatcatcgtcatcttcatcttcaactggacgatcgctcattctctttccgtagttttcaagttgcttgagaagcaccgaaatgatgagttgaacctcttcctcggcgattccctcggttttcataacctcaatgcacgatccgatggtcgtcatgaacgaggcgagaatctcgacatcgtcctcctcctccatagaggtcgtcaatgccttcaagaactcgcaccacaaacgacgcttgtcagccaatccttgcttctcaa…	imb-3
C53H9.2	sjj_C53H9.2	yes	yes	ctttcgagcgaaatcctgacatgtggagagagctctggagagttgtcgagaagagcgacatcattgttcaaatcgtggacgctcgaaatccattgctgttccgcagtaaagatttggatgactacgtcaaggaagttgatcccgccaagcagattcttcttctcgtcaataaggcagatcttctgaaaccggaacaacaggccagctggagggaatacttcgaaaaggaaaatatcaaagtaattttctggtgagtgacgcgataaaatcaatattttctaaatatattttttccaggtcggctatcgatgaagtcttagatccaatcgatgaagacgcagtagaaacatcaaatccatcaacttccacacatatgttcgtaacgaacaaggatgagct…	C53H9.2
C54C6.1	sjj_C54C6.1	yes	yes	catttcaagcgtcacatcaattaggaggtcaactactggctttagtaactcccagtgaagcttcatgtgaaagacaaaatgtcaactttccgattgaacaaacattttgcgtttttttttgggtggaaactagaggtctcaatgacaaggtcacagagcacaattgagcacacaattggtttagagttcagactcgaaaaagatcagtttgggaaagttgaacatttgtaatgttttgagttttgatttttggaattttgcgaaaaaaggaactaaaaatatatattttttggtcaaaatttgacaaaaaaaaggtttttctaaattaaaacttaaatgatatataaatatttttctgaatttccaaattttcacagtaatacaaattacccagtttga…	rpl-37,W01D2.1
C54G4.8	sjj_C54G4.8	yes	yes	tttctgcgacttcgtgaatgaccagatatgtctctttccgtagatcagcacaacagccacaaatggaatcagagcagcgatctaaattattaaagtttattcacttgtatataatattttctaaaatgaattaccttaagagcccacttctttctggtgtcatggaatggctctgcggcccagtgcatgaatgcagaaacatccttagcttgttgagacattgttgctggtgttccgtccttgtactcaattccttcgtcgaacaattgttgtggcatagagatgatacctcctgggaagtatggattgtaagcttttccgtcatcaacctgaaaaatgtttcactaattcctttcaattgtgtgcacgaaataccttcactccagctggagcctcaag…	cyc-1
C54H2.5	sjj_C54H2.5	yes	yes	gacactcctcctggtccgtaggcaatgacaaggagaagtcctccaatgacggacatggtttggaagaaatcgtacttcatgaagtctctgtagaagcggtcggaaggaatggtccacctgaaaaatcaatgtttcaattatggttaatcaagcgtcaaattgttataattggtttttttgttttgattaaagtggttattcaagtaattttgcgaaatgtattttaatacatttttgacgtcacagctgtattaaaatacaagttttgtgtatttcaatacagttgtgacgtcatttttctatactttttaattttccgacactacttgaataacatcattaagagtgatctgttcttcactgcggatctgggtgtcaattgcactggctagttataca…	sft-4
C56C10.8	sjj_C56C10.8	yes	yes	cgtaccgttcatctcacaaaactcgcgaattggtcgatgaaagggtagtgatttattgctcatcggctttcgtctcgttctttgaggcggcgtcgaagtctccaacaagttctgaaaaatgaacctgttatttaaaaaaaatcttttatgattttccaacctggcacatcttcgtcctctccctttccatctggtccgagcttggtaacgttgttggcaagtttcttgaggtgggtgagggactctggaccgagttggttgaggattcctgggagcatttcagtgatctctgcaaaatatgtaaggttaaaaacattcagccaatgagcaatacttacgcttgttatcggctgatcctgtgacagagaaggtattggctggaacagaggtttggacttt…	icd-1
C56G2.2	sjj_C56G2.2	yes	yes	aaactttgaagcccatttttctcaaatttatcgatttgtttttcagaagaacgacgaaccagtgtcgattgataagaagtcggaagaaattgaggttccaaagcaagctggagtagtcaacgaggaaccaaaaaagcaatcagaggagaccgttgttgaagaacaatttgtcaagaaggaagaaccgaaactgaaggtaaatttcaaaaaaaaatttcacgcttctttaaaaaatgttagtttgagaaaagtgttcagcagaacacagaagtttggttgaaattattaattatttgtataggtcattcagctgtttgttgtctcagaaattaccgcctcattcttcctttgcaaataattgtgtaggatttcataatctttcataagaaaaataacaaa…	C56G2.1
C56G2.6	sjj_C56G2.6	yes	yes	ccggtggtgtctgaggtatttccaacagtgttcagagctgatttagcgaacacggctccgtctggagtgaagaatgaagttctcttgacttttgacatctttgtggcgaccatcattggagcaatagtttggacagtgattccttgatgttcatattcttttcggaggatagcggtgagccaggagacatacttctggaataaaattataattaaaagacggaagatattttgaaattcaaacctttgtagctgaatacacagcccagagagccatttgatttgctccagctgaagatccaacattaacaatgactccagcctttcgtgcgaccatttgtggaaggattccggcggagagctgagttaagaactttttcagtaagatcacaatagtaca…	let-767,C56G2.7	C56G2.7
D2013.7	sjj_D2013.7	yes	yes	tcaaaatgaccgaatgctcaagtgctcacacaaaaatatgccaaaattttgaaaaaagtatactttcagctaaaatcttcaattttgcaagctttcccgtgtcacaaaggtcggaacttaataatattcaattattacaatttattgcatttttgtggaactagaagcaagttctggccgctgtaaccctgaaaagtttgcaaaatggatgattttcgctaataatattttttttggaattcatgatattttctccaatttttattttccaggtcacaaattgtttcgcgatccctttcaatgagagcaacgacgatttggaaatcgatgatcaattcaatcaacaaatgatctctgcattaaagaaaacttctccaaatgagcaaccagttggatggt…	eif-3.F
D2030.4	sjj_D2030.4	yes	yes	cgagagaaaaagaaacgaaacaaaagacacatagtattcacaaaaaactatactattatcaaaaatcatttaaagaaatatctcatcgacatctattcaagcagtggcttctttgcgagcctgtctttgaagcaatcgtcgttcacgttcgaattctttgattctcatgatatgatcatcatattcacatttatcccaagctccacgttctccgtcgcacgcgtgtccggcaaatggtgcattttgggtctgaatataataaattatttttgctgtttttgagaaaataattttagatgtgtatttttatataattttaaaaatatatcattgtaactaaaacaaaaatcttacttggcatttcatgagtgaaatcaagtggtgagcacaataatcgcg…	D2030.4
D2085.3	sjj_D2085.3	yes	no	attcgttatgacgcctcctgtctcagcattcaagaaaactccgaaaaaagaagagcatcctttggttgctattgttattttagatgcttttgatcaaagatttgcgccgactcacgagtcgtatccgtgctttgtaagttctgaaaggtttctgaattgctaacaaataataaaaatctaaaaaataactaaatagctttcttaaaaaacactgcttattcaaaatcttaagttaaataaatattttttcagggaaccatccccatttgtaatgttcctgcaatcaattttgccctctcctggcttatgcgaacggaagtaaaaaatgtaatgctagttgtcagtggattgaatgcagatcatgcaacaagcgtacaaaggtaataaaatactcttatt…	D2085.3
D2096.9	sjj_D2096.9	yes	yes	atttattgttctccgctcaatcattttccccccataaatccatgtttgtcaattcaaatagtattcgtaataatggtttctttggaaaacagaaaaaatcatttattagctatacaaaaacattatgggaagtagcgaggaagtttgtcggcgtctgaaattttaacatttcaaaaaaaacttaattactttactcaccaactgcaaccgaacggattttcttcttattttgaacgcgttgccagaatggttctgtgaaacgaacatttgaaccaacaagacttagcaatggtgatctcttattgatgatttcgaactgaaatttgaaaattagttttttaattttcaaaagaaattggaagtttcgtagagaatacacttcacgcgagcagaacgccc…	D2096.9
E01G4.2	sjj_E01G4.2	yes	no	ccaagagttggcacaataaagacacgcagaaaatccttcacttcatacgacaaagtcttcaaaagatttgaaaatgtgttctgcggatcggcagtacggaattgattgggttccatagtgaacgccatttcgatgatcaacttcactccgatcttcttcgacacctcgtccatttgaggatcttcgaatcgctgacgaatcgctgatatccacgtcggcgagtcttcttctccttcggctatcagttgttcacagccgacgagaatctgcaaaacaaaatcaaaaatttgtacaaatcttgatgaaaatagacattttttgcaatattttcttcaaaaaaaactgctcataatttattttttcagcagaaaattaggcttcttttggttttttttttgt…	pqn-27
E02A10.1	sjj_E02A10.1	yes	yes	tcacttttgccatttgtccagacccgtagcaatacggtgaacttctttatgagaagatctggtccagaactgtggaaaacattaacctccgtttcaaaatctggtcagaagaaaggacgtcgtaacacaagacaaccagttagacctctcaatcgattttatcgaattggatccagtatgtgaaatatttgtaaaagtgaatggtttggaattatttttcaggtccaatgaaaatcgaatttgctggcctgaatgctccaatcagaatgagagagacagaaaatcaaaatttgatgtcaattgctgaacagacggaagatgaaattcgagattcaatgggtggaaccaagaaaattctcgaagaacgagatacgtgagtacttattttatgatttttca…	mrps-5
E02H1.1	sjj_E02H1.1	yes	yes	gcgaaattcaacaaaacaaagaacaaatggataacagtaaaacaaataaagatgattgtgatattcaagacaaaaagtgaatatctgccttgttgaaagcgagaagaagtgccaaaaaatcctcaactctcatttttcgagcgcggctttctccatatcccgaagctgttaatgtctcttcaataacctttttcatgttaagatcctttggaattggctgaaaaattttgattattggaatgaatttgtttaagtattaaaatacttactttgtttttgaaactgcatacttttctgaaattatcctcgataacctcaataacattagaaagtcggaaaatagccatcagtgtcttgttttttcgcatgaagcacaaacgaagaagtccttcccattcc…	E02H1.1
E04A4.8	sjj_E04A4.8	yes	no	aagctgaacaaacaggattcaaaccacacaaatttaaaatgaaaaattaagaaaaaaatttgtttgcaacaatttattgtaacaaataacaataatccgcaacttaggcgaagtgggtgttttggcgagcggttgtgaagacgctgaggttctttctcttggtgacgcgatgtgggagtgggaatctgatcttggcgtcgtggaacatcttgattccggcacgcttggtgtcttcggccttgacggtttggaccttgaggatgtggatgcggtcagcttgggcacgatgacgagctcccatgtcacggtagcactgggtgacggctccggcaacggtggtgtcacggtactcacggtacatgttgtggtgtccggtacgggaatcgtacttgagccaga…	rpl-20
F01G4.6	sjj_F01G4.6	yes	yes	actaaaaccgagcatggtgcactaattagttataaaaaattaagagtgagagtaggaccgagagaaaagagacaaattgggtggatttcaaattaatacaatggctagaacaatcgattaaggaaggaaatcaaaatcattatctagtcagtgcaattattgttgagcggcaagcttggccttgagggaagctggcatctctggtggtggtgggcgtggaaggttgagggcgacctgaattttttttattaattaagaaaaataataccgatataaactcactttaacagaatcatagatgaaccattgaagagctgtgagggttccgatcatgataatacgtggcacaagtcccttccagactccggcgaaaccaagtttcttgaggattcctccggc…	F01G4.6
F02A9.4	sjj_F02A9.4	yes	yes	aattttgcgccaaaaatacggtacctagtctgaacacgaaattgtttttgaaatgtgtactgtaacttcaagctcttgttgctgctaaatttttattgatttttcatttttttccccctaaaaactacgaaaaatctatgataattcacactcttttacattttacaaaaaaaccgggtaccgatttttttgtgcaaaaattgaaaattttcgcttctcggtaatagctacaggagcatcgtatcaaatattttttgataaaaattacttttctgaagtaatatcccagagtctgagcaatgcttctctagcagccatatcaacagcaattgccaatgattctccagcactttgtccaacattcttcaatttgtccgcataaattgcaacaacatagat…	F02A9.4
F07D10.1	sjj_F07D10.1	yes	yes	cagaagattgaggtttttgtgctctgaaaagttcaacccaaccccaaaaacatcatttttaatctggtacaacatataacagtttatgtcaaaaaatcaacaattttcttaacggcgacggtggaatgtgcgcttgacctttggctttggtgggaggatgattccgtcatactgaaaatttgaagatgaacaaaggtatctatgaagcgaaaatttaccttctgttggaaccacttgatggactcctcacgctcgactctgtgggatggtccgacacgtcctggggcgcgtcttctcttggcgatacggcgtccagcacggtcaaggacaacgtagaagtccattccgtagattccgatcgatggatcgtacttgattcccaagtcgatgtgctcctgc…	rpl-11.2
F08B6.2	sjj_F08B6.2	yes	yes	ttcaatttccatgtcttcttcgtcttctcaattttccttcgtagggcttgtgtgtgaggttgtctcgcgtaaatgtatgcgccagagcgagagtgtgtgtgccaatcgaaacagcagcagcagcactctgccctctacaatgtctccattttcactacactctttcaagtattgattttcaaatgcgaagcacaaagcgaggaggagcgcagagaaaagactggcagggtcccgctggtgctcacttcttctctcatttctgtctttgctctgctctgctactccttttatagtactcattttttccaattcgactgatattgtcaatgtatagtcagaaacttcggttttcaattgaataaaatccatgattcgactgtttttcagttaattcaacct…	gpc-2
F09E5.1	sjj_F09E5.1	yes	yes	catttccaaccacaattcccttcctcgctgcgaattctgatttcttcctgatatcaaaatattttaatatttcaacgtatggcacttttctgtcagtgcttcccagtatcagataaaaagaaacggcgaaaagtatttttaaagttacatagattcaaatactaaaattttttaatatttcagaatggaaatgggtcgtcaaaatgggcagtttctctgaacgatttccgtcttttaacagttattggacgtggatcttatgcaaaagttgtgcaagcagaacatgtttcaactcgtcaaatttacgcgataaaaattatcaaaaaggagatgttcaatgaagatgaagatatcgattgggtacagacggagaagtcagtattcgaagcagcgtcaaat…	pkc-3
F09G8.3	sjj_F09G8.3	yes	yes	aaccagaaggatcccgatttttcacattaagtccaaaaatttacgggcttttgtcggatattggagtcaaaacgcattctgttatgaagttttatgatgaacatgttggaagtcgatcggtaaatcgaagtgatttggaaccagcgtaattagtaaccattttttctactgaaacatttattaattttcagaaatctgagcggttctcaatgggttacagctgacaaattgaagaaaaagctctcggaaaaattttcaaaagaattgtacggacaagtcatcattgcatttgagcatcttgcttcattaccaggatcagctattgaacaaaagtttttgatggaattcagagagccaatgaccgcttcaactggatccaaattgttcggtcctgcgatt…	mrps-9
F10B5.6	sjj_F10B5.6	yes	yes	ttgcttcattcagccttccttgccgtctggctatgtggccaatgttattgagcattgggtgccaaaagtcgtcgattttcctgaaaaaatgttatttttctctcaaataatcatcgaattagatacttactttttcaagacttcttcaattggaatgatttcatcggtctctgtaaccatatacaaaacagttctgaataaaatatcggcttccgcgtaactttttgcagtataggctacacaagcttcttcgtgacgaatcagagggtcattcggtgcccgagcaactgcttctcccatgaacttcttgctcagcttctgactatgcgtactgtactgaagagaagtgtacaagaacggttcagaacttttatccacaagtttcgacgctctgtaata…	emb-27
F10C5.1	sjj_F10C5.1	yes	yes	acagtgagcatgcgatcaagttcttccaacgagctctccgtcttaatccgggtctcgccgcgctttgggtactcatcggacacgaattcatggaaatgaagaataatgcggccgcctgtgtttcgtacagaagagctattggtagggaatttttaaaaatattttttttcagttttagactaagactgatattttaaaaaaatttctcaaatatcgaaaaaaaagtgttttttttccctaaaattatcagcctaaatttttttggtttagaaaaaaatctgataaaaattgtctgaaattcgattttttcccatttttttaccatgtaataatttttcaatattatctaaataacaccaaaaatctagattttttaatatttggttgaaataagatggt…	mat-3
F10C5.2	sjj_F10C5.2	yes	yes	ctcagtttttccctttcccccgattgatttcgatgatttttctgcgaataatacggtttcttggattttttttttgattttaagccgatttttttggtttttaccccgtgtatatcgatttttcaacaatttttatttagttgagattgtcaaatttttccagatgaacagaatgaacgtgagtttttcaactcccgtgcaaaactcaacggccagtcgacttgcgttgattcaacaggtgagaaaaagcccgaaaattgagcgaaaatttgaattttcaggccgctgcccgcagtggagctctcccgccagccggacaataccgtggtagcaaactttcgccgtttgatgtctctcagatgtcgggagtctcgatttctatggttaatatttggaaaa…	mat-3
F10E7.7	sjj_F10E7.7	yes	no	ttgttatttcgtcgctatttcgtttctccgtccactttaaacttcttcactaaattaattttcgtttcaggtaaaaatggctgacaccgctgttgctagaagaccatcggccccaactactggacggtatgtttttgctttttttttttaatcagtgaccgctggatatttttgagctctgctgaaaaatattcagactgcaaattcttcatatagtctttaaaaaatgtatagtagcattatcctaactatttctagtcttatctaatccgcggcatttttttccattttctcggatcagcaattcacaaatcaggacatcaacaaaataataataaattaattttcagtctttacgtcaaagccatcttcaccggattcaagagaggacttcgcacc…	rpl-33
F10G8.3	sjj_F10G8.3	yes	no	aaagaagctcgtctgtgggacctcgcttctaatcaggttgcagttgtcggaacacatgatggaccagtgaagacttgtcactggattaatggaaacaactatcagtgtctgatgaccggatcattcgataaaactcttcgattttgggacatgaagaatctaccaaatcagacacaaatggcacagattcaattaccggaaagagtttatgcagccgatgtgctatatccgatggcagttgttgcactagctaacaagcatatcaaagtttataatctggaaaatggaccaacagaagtgaaagatattgaaagtcaattaaagttccagatcagatgtatctcaattttcaaggataaatcgaatcaaaatcccgctggattcgctctaggatctatt…	npp-17
F11A3.2	sjj_F11A3.2	yes	no	ataaccagcaagtggttccgccaacaactgcagaagagccagctcaaggtgaagacaaaaatcagtatcacgtaagtgtttcataagaattttaagcaataaatctaataattttcagaaagacgtgactgctgaagataaaaaagcgagaaaagcagccaaggcagctgagaaaaaagcgagaggtatcttatttatctttttttcctaaaaaataaattaattttttcagctgaaaaatctgtagccaataaagccgccgccgccgctgggagcactcaaaatcaagggcaaaagaaggaaaaaccgccaaaagagcattcagcagttccatctgaatccactactaaacttatcgaagaaaatgcacagctcacgaaaaccacagaacagcttgca…	F11A3.2
F13D11.2	sjj_F13D11.2	yes	yes	attggattccagcgtagtggaacttccgccttcttaaatattgagccgaaagaaatgagcatgtcatctgctaacaacaacaatgaagaagcacctgcatccacagtcagtgcttgtagcactccaacaaccacaacatctgcttcattctgtagacctccaggtcttggaccagtggctcttccaccaactcaaaatggtcagacgccgatgcttgtttgcccgatttgtggatttatgtgcccatcgaaattccacttcaacagtcacatgaatactcatggagaccatcagtgtagtatgtgcgattacacaagcagaacagaaggcaggctgaaaaaacacatgcgtgagtctcacacagtcgaagagcaacttcgagctggatttgagtcggag…	hbl-1
F13D12.7	sjj_F13D12.7	yes	yes	ctcggtgactcctagacaagaaactcggttatcgtgaccagccaatactcctgaaattggaagaacaattagtttttcatcactttcaacttggaaaatttcaaaaaaaggagctaaaggcactcaccagctctctcctgtcgcatcgaatcccaaacattgcagttgaagtcgtcgtatccggcgaacaacaggcgacccgattttgagaatgcgacactagtgattccgcaaataatattatcatgagaatacatggcaagttcctgatcagcacgaatgtcgaacaatcggcatgtcgcatcgtcggatccggtggcgaacgcgtttccggatgggaagaactgcaaaaaattgatttttttttgaaaaatcttcaaaataataaaacttacggca…	gpb-1
F18C12.2	sjj_F18C12.2	yes	yes	gaagtttgaccagcttcgagttactgctgaagctggtttggaaagatttgtgcagcactgggatctcgaacaaaaactcaattttcttccaaaacgagttattgatgagaaacaacaacaaagacagcaaccggttgtcctgagaaaacgaagaaatcgagtacggccaaatgttaattggaaactatttgcatatcaattctcgaaggatcactctcaggcagatttaatttggaatgagaagacgcgagaagagttccgtcatgcaatggatacagaaacacgagctcttatcagtgaaaaagaacaagcaccaactggattgccgattgcttggaatcatactgagttccaaatcagatatccatcacttttagaagaaattaaaattggagatta…	rme-8
F20D12.1	sjj_F20D12.1	yes	no	cagtacgcatttcctcgtgattttccgccaaaccgtatcgttaatccaaatatgaaactgcaaagagccgtgaaactattgttgaaggatttaaaatgcaacccatattacgatgacaaacagatttgggctacgaacactatcacagtgtcggatgttgactacaacgcgccgaaagatccagaattcagacaaaagtatccaaatctgaaattcccaatgcttcctgcagttcaatgcggcactggaccacacaagcgcctcatgccgctcgaatatttgaaggttcttccttatcaatccattgaccgccgtgtactcgaagagtttgagcttacagtaagtttaaatttttcatatatgtcatcttaattcaacttacagccacgagcgaatgcc…	csr-1
F20G4.3	sjj_F20G4.3	yes	yes	tccgagaagtgaagcgattttttgagcaacagcgtcattgagcagaacagcctgatcgttattcttgttttcgtgagaaaattcaagatttccaaagagcataactgccgagacaactctaagtattcctccaatctcttcgtcgttcaatcccataattgacatggcattcagtgtttccttcatctctgctccatcatcaactccagccaatttactgtcaccatttgagacaaacttgtacttggataggctgtcttctaggagataatgttctgaaaataaacgagttacggtattgtagaaacatttaatctcacctctctgtacttttgagagtcctttcagcaactggtagaaaatgtggaacgatcgctcattgggagcttgtttcagcac…	nmy-2
F20H11.6	sjj_F20H11.6	yes	yes	caagtacctcgataaattggctgtcctctaccttgtccaccattcgccacaattcttgtcccagcaggtgacaccatcctcttgacaagcatctgaccattcggcccaacgtgatttttaactaccatcagtctttctccatttttgttcaccatagtacctccacgaccaatcgttgatccacctcgtcccatccctggtggaagtgttccacgagcaacagctgatgcggcaaccggactcaacagtttatagatcttttcaccgttttcgttgacaaacgcttttaggtactgcgtctgaagtccgtctttcgtttgtactgttcgttttacaattgaaccagttgttataggaagaccctttttccgtggaggtactacagttccttcagatgca…	let-765
F21C3.5	sjj_F21C3.5	yes	yes	catagacgtgagcacaaatggtataaaacagtttgaaagcatttattgtaaatggttccccgaaacaagaaacttatttttttcatagaaaaattaatgtgatcttctcgtttcggagaaacaccagagatgaagaataggcaaaaaataacaaattaagagcaaaaaatatgagattcatagaacaaactggattatttcttctgtgcttgggctgctgcttgagccatcatctggaagcttttttgcatattcatcaccttgtctcgctgttccgtacacttcttcgaaatgtctgagatgctggcttccactcgtttgctgaaaattgtaattaaagttttgttgcattttaaaacgtttaaaggtaaaatttatttgttatttttatttgtttcg…	pfd-6
F21H11.4	sjj_F21H11.4	yes	yes	gcttcaagtgctcaaattcctaatttttaacaatttctgaatcgtaaacacaactaatgaatcggctactctcatttcacttcattctcgcggcttcttatcacttaaaaactgaaactgccacctcttacacggtggttcacacatttgcagcactgaattgatgataagatggaattcgaaaattaatttcaatcaacaaacaaaatgggttaacaattgattaacaagtgacaaaatgaaatgtgaaattcaaaagagaacaatcaagacgttttagttatctcggtgacttcagatgttccaagttcgcgaattgagctgagttccggatcgacatccatttcagattcataacgaataagaattccaattaatgcatgaagagtgtgctcttgt…	Y54H5A.2
F21H12.2	sjj_F21H12.2	yes	yes	aaccgtagtgaaagatccacgtagtaaaaaatgaggtagtaaaaaagtattttccgtagtaaaagatatatgtggtcaaatggtagtaaaagagatcacgtagtaaaagagccaattgtagtaaaagatctaaatgcggaattcgtagtaaaagagattccgtagtaaaagagatcttgtagtaaaagagatacatagtaaaagatcaagtagtaaaacagtatttgccataaaatttaagattaagaataaagaccagtagatgcgattccagcagttgaagatgcagtaccagcaaatattccagtaacaactgctcctattccaactacgactactttgtcaccggaggaaaccagagctgcagaagaaaaagagaaaaagcaaaaagccagagaa…	ptc-2,ptc-1,F21H12.2
F22B3.4	sjj_F22B3.4	yes	yes	ttgttcatctcgcagagtggagagacggctgatactctgatggctttgagatactgcaaacctcgtggagctctcacaattggagttaccaacacagtcggatcgtcgattggtcgcgaatcccactgtggaattcatatcaacgctggtccggaaataggagttgcttcaaccaaggcctacacctcgcagattgtatcacttctgttgttcgcactcaccatctcggaagatcgcatctcgaagatgaagagacgtgcagagattattgatgctctcaataatcttccaattctgatccgcgatgttctcgatctggacgatcaggtactgaagatcgctgagcaaatctacaaagataagtcacttctcattatgggacgaggattgaactttgcc…	F22B3.4
F22B5.7	sjj_F22B5.7	yes	yes	gtactttccaaaatgcccgacggttttgataccaacatcgaaagcaagaaatggcaggaacgaaaagaagcgcttgaaggtttgcttcaattgatcacagcgaatccgaagctcgacccaaaggcaaactatggcgcactcgttgagagattgcagaaggtatgtgtattttgtcctgaaaaattattttaaattcaaatattaaggtcctcgagaaagatgcaaatatcaatgtggctgcactagcggccaattgtataactggtattgctaatggtctccgtacgaagttccagccgtttgctgtgtctgtgactccaatcatttttgagaagttcaaagagaagaaaccaactctacgtgatccgctggttgcttgcattgatgcagttgttgcaa…	zyg-9
F22D6.3	sjj_F22D6.3	yes	no	cagataaggccaatcggtgtaagcttggctgaaacggggaacaaaaaaaccaataggcaatagaatatggggaaaatagatcagtttacggagcacatctgccgacaaatctcgggtacaaacagacgtcgcggatgtggttggtgtcggtcaaccagcagatgaaacgctccagtcccaatccatatccaccatgtggtacacttccgtatttccgttgatccatgtaccagtaatagtttttagagtcaagtcctcctttctcaaatgcagccaacaactgatcttccttccagatacgcattgatcctccaacgatttctccaactcctggcatcaaaagatctacggactcggtcaactcgttatcgtctgcacagcgtggcatgtagaaggctt…	nars-1
F22D6.4	sjj_F22D6.4	yes	no	aattgggaaaatctgacgaaaattccaacaaaagtgagattgtgcaatcgcacgaaactgtcgtcaagttcagtgtttgcgtactcccctgtcttaactcttactttaaatttatgcctccctagctgaaaatcaaatcaattttagacaatcttagaataaacatgtatcctatttaaaatttgacgggtcaaattaatttattcgttcacaaatcactcagaaaacgatgtggaagattcattacggtgcacaatggtaattcgtgtttttgacgcaagcatttcatttgacgccaagttgcgggcgttgagaaacatctttttaattgacgtcaaatttgtttgaaaacagatgattaacaacaatttgtctagtttaagtataaaacaatgtttg…	nduf-6
F23H11.5	sjj_F23H11.5	yes	yes	tcggctaaactaaaaattggtgaatacaataaagaaataaatcgatcatcgaggcaaatgagcatttatttgcgattgcgatagctctgtggtggtctgatggcttcttcgaaggcgaagaggttagtgtagatggcggtggcgaactgtaaaatgttgaattattgaaaaaaaaaaccccgcgacctagtaaatttttgtttgtttatggaaatccatcctgaatctcactagcaatcgttaatgttaataaaaaaatatagtaaaataccaaccgacgaagcgaagaaaaccgctgacactgcaagataggtgttgaactttccctggagctcgccgtagaccttcttgtaagattggaatggcactggcatcaagtcgaaggtgcatggtggtccc…	F23H11.5
F25B5.2	sjj_F25B5.2	yes	yes	atcacacaatgattcagcagatgaagggacatgctcaatgtcacgactttcgacgacgtccgaaagagcttctggtgttggaggatctagcattgtgagttttttctgatatcgaagcgtctttgacgagtgtaatgtatagtttcagggacgccggagctcaattttccgaaaaatcttcccaggaaaaagtgaatcgaaggatcggagaatgagtgacaacaaccaagcgtcggagcagtatatggacaaaaaatcaagacgggcatctgtagtctctttcaacgagttcacatctgtcagcggactctctgtaaatgattctgcgagcaaaaatccgaaagacttgacggaatcacctcagcaaccaaagcttcgaaagaaaacggcatcttcttc…	F25B5.2
F26A3.3	sjj_F26A3.3	yes	no	atccgatccgaaccattacaatcttgaacgacaggatcaacaataatccgacgaatagaagttctcctaacctgaaagtttttgttatgatttttattcccaattctattgaaaacatactgtaatctggtaatacatggtaactgtttgtttggtcctcttcgcatctttatcagcaacctcaaaatcattttcaaagtgcttgaagtgaactgtcataaaatcaattttatcgaattcgaactccactttgatttggttcattccaattttatcggcttgtgttggttcagtattcctcgttcttgccgacttccgacgtctaacgtcatcccagaaagacacttcccaatgattaatgaatgttccgccttgaatatttccaaagaaaacagcggc…	ego-1
F26B1.2	sjj_F26B1.2	yes	no	tttttcccttcagttccgtgtttcttttgcaaattctgtcaatatttcagcgtttgcaccgttactgctgatgagaagactgttctcaacatcttgaaggatgtgcttccacgtttggaagatgtaagttgaaagacaaatttcaattactccgcaattttgtgtttttcccaacgcattaaaaactttcagaatttctcggagcgcgatccgtgtgaagtgcgcatgctcgtccatcagtcacatgctggagctcttatcggacgcaacggatccaaaattaaggagctccgtgagaaatgctctgcacgtctgaagattttcacaggatgtgcgcctggatccaccgatcgtgtgttgataacatctggagagcagaagaatgtgttgggaataatt…	F26B1.2
F26E4.6	sjj_F26E4.6	yes	yes	gaagcacgcttaaaactgatttcagtgttttaatatccgagtcatccttgaaaatatttcttaggagcaaagtaataacaaatttcatgttcgtttttacacatcaaagtcagagttttatggctcaccgactattatgtgcacagacgggcttaatattttgaaattaatcttgtaaattgagctcattaaattttctaataatttaaaaatgtgtttttaatcactcaaagtaatttttataagtaacttggtttagaattttgttttaaaagctatttattttaaaacggaattttttctcttctatatttttagtcggtatgtacatactttatttcatgtttttcagcaggatgttgagccgccaagtcattcgcccaattgtccaagccgtca…	F26E4.6
F26E4.9	sjj_F26E4.9	yes	yes	cgatcgataattttcttcattcgaaatcgaatttatatttagtcgtttttgatacttgagaaatacaattgtatttttcagatggctcaacttgctaagacggctgttgccgccctttcgaagaagctcgtcgctccagctgccgtggcccgtcgtactttggccactgaagcctcgccagaagactacggatactacccagatccacttgagcacgctaccggacgtgaaaagaagatgcttctcgctcgtcttgctggagatgatgtgagtttttgttaataaaatttaacaattttcccaataatttccaaagtataccccatgatgtatcaatttagctaattgtgagctacttcgctctcgagattttgtcttgaagtgtgagtcgtattgaac…	cco-1
F26F4.10	sjj_F26F4.10	yes	yes	agaaacaacaacaaacggggatgatagaagaaaacaccggtgctcacatcttgttgacttcgcgaagtccgagaatcttgaagcatgttgacatgacttttcgggtaacatcacacaaagcgagacgatgcatatggacaaatggtttttctgaaaataagattccataaattatttaaaaggctcgacatgtaattacacacatacctccttccttattttcaataacgtaacactcgttgtagaagtcgtggaacagagtggccaactgatatacgtagtcgcacatttgatgaagcataagactgtccaaaacaagaagaacacaatccgagagcttcaacaattgtttggcgagtttaaactctcctggatgatccaatgggagtgttggtgtac…	rars-1
F27C1.7	sjj_F27C1.7	yes	yes	ggcatccttgtatttcttgacacgggaagcgatcgacagatcgacgtacttgtctccgatagtgacaacaagtcctccaagaatcgatggcttgacggcataagtcaccgtgagcttttgtccagactttccgatcttgctaagggcatcagacaatgccttctggtttgatgagctcaattcttcggcggaggtgacctgaaaatgatttttagtttttaaaacggtacgtacgagcatcttcaggattaaaatttagacttgaaaatttccatttctacgtattgaaaacattcgctattcatattttataattttacgaaaacaaatttcaaaagaaacattgtttttcttggcagttataataaaagtacctgaacgaaaagttctccacggtga…	atp-3
F27D4.5	sjj_F27D4.5	yes	no	ttgcccgattcatttatcttttattttaatcttcaaataatgcgtgaacttttgattgaaaaaattaattaacttggaaatcctataaaagtttattttaaaattattgcgatcttcagatgagttcccgagccgtaagcctcttctcaaaatgtggatccagaatctcccaaactcgaggaaaagctcacttcacgtttcaaccatcaaccacacttccagcaggacttgaaaatcttgaaaagactaaaatgaatttgatgcagtctgttaatgaagcgatgagaattgcaatggaaacagatgattctgctgttctttttggtgaagatgttgcttttggtggtgtcttcagatgtagtttggatcttcaaaagaagttcggaaaagatcgagtct…	tag-173
F29F11.6	sjj_F29F11.6	yes	yes	cttctggaactcgaagcacctctcaagatttgtggtgagtttttttattattcaaaaaccgtttttgtgtctgcaatgtaagagacgactagagaatatggtcaatagtcttcgattatttataaattctgtctaaaaattcaaagatagttcaattatttagtaaaaacatcactgaacgtatgtgattattggaaaaaaagtccgaatgtcattgaaaagtttcgcagcatacaatttagaatgttaatttctctaaaagttcaatatgaatgagaaatatttaattttaggagacatacatggacaatataacgacttgctccgtttattcgaatacggaggattcccaccagaggccaattacttgttcctcggagattatgtcgatcgtggaaa…	gsp-1
F30A10.6	sjj_F30A10.6	yes	yes	ttcccttttcagctctccaaaatggtggatagtctattgagtatggacatctacgagagtttcaacttgtactcacacccagaaaaattcttcttagaaccaaccgatctcggcggtggtgctgcgtcgaaacattatctcgaaatcgatagacacacaaatgtgatgaaaattattggtaagtctgacttttggtctgatctaaatataaatttataattacagattcacgcaagcagcgagttccaattgctgatacggacatcaagtttatttatgggattttgggaacaattaaactagtctcaggatatgctttgatcgtaataacaaaggcttctttgatcggacaagttaataatcacaacatctggactattcaagatgccgagattattc…	sac-1
F30H5.1	sjj_F30H5.1	yes	yes	aattgttgaagttcttcagcgtctcgtaaaagccaacaatgataagattaagcagaccacttcactggctaataaggttggttttgtgacctgaaaccacgaattttaaatgaattttcattgaaaaaccccgaaattttctcaggtaactgacatggaaaagctagcgttccgtggtgaggcgaaggacaccgaacagaaaatgactgcgttgaacaacttgttggttttgtgcagagaatctgaatccggagcaacaggagtttggaatcaggtatagttttggaagctggacgaaaaatctacatttactgggaaaatttaatggaacttaaaaaaaaatttaaaaaatggaaataaattgaaaaatataccgtatatttgaaaaaaaaatgcaaa…	unc-45
F31D4.3	sjj_F31D4.3	yes	yes	agccttcaaaaacgcttcaaatagtgcttgaatgtgtctttttgtagcttttcaacaaaagtaaatgttattttcagatagaacaaagctttttctacatttctacattaattttgaaataagcagttttgtgcgttttctggaaaaagcgccgcacagccctggttcagatttcaataactttattttaatattttcaggtaaattagcgagattcgcaagatgtccggcgaaaagatcgatatcaccccaaagaaggacggtggagtgttgaaactcatcaagaaggagggtcaaggagttgtcaagccaaccactggaacgaccgtgaaggtgcattacgtcggaactcttgagaatggaaccaaattcgattcatccagagatcgcggtgatcaa…	fkb-6
F32E10.4	sjj_F32E10.4	yes	yes	aagacctccgcactcttcaatctctgatgtcacctgttcggcagcttctccagccattttcagaatgttgttaattccatcaagcactacttggataatctgcgaatcagtgcaactgagcatcgcacagaaaggacgaaggacaccaagctttaccatttgctcaacttgatttggacggccagagattgtaacgttggaaatagcccacgctgcctctttttgagttgggaaatctcctcgatcaagaagatgaataatcattggcatgattccggcgtcgaatacgtcttgaacttgttgttggtttccagcagttatgttggagacaaaccaaacagcctctttgtttattttctctttgtagtgggcgagaagtcctggcataaaccgaagaac…	ima-3
F33D4.5	sjj_F33D4.5	yes	yes	ttttgaacgttttcgcacaaatgtcggcatggtaactcgaaacagaaaaaataatttttcttgaagaatttaaaaattaatgagatactacgaagaaataatgaaatttaagcgatattattaagcgtcgtcaaaaaccatttaaaaattaccttttcaatttcttcttctgttggaattggaatccatggttttacatcgatagcgtaattttcttctcctggaattgtcatcaaaagtgctcgattgacaaatgaaccaagtgcaggattacgatgagcacatgcggctgcaattacagttgcgatattggcttcaatatgttcatttggcattgataaccgtccaacaacgcaatcactgagcccccaaatgggatatacaggatctcctttgata…	F33D4.5
F35G12.10	sjj_F35G12.10	yes	yes	ttgttgaatggcgttttgaaggaatttttcctggaagtctttctgggagacttgcttctcgacactgtcattgatcaacttcagcaattggtcgcgctcaaatctggcctttgtctcctcggtctctttcaaatactcgatgcgacgcttgatctcattggaaatggtttgaacattctttctgaaaaataattttaaaatacagaataaaaaggagattaggagattatattcaagtaacaaaattcgcggtttttttttcaaaaaaactgcgatagagcgcgttttattgtttagctcacctataagcggcctccagctgtagctgcatggaatccttgagagaagttggcatgccttccttgagagcagcaaatgaagcggtttgagcggcagagg…	asb-1
F36A2.7	sjj_F36A2.7	yes	yes	attttctcatgtttcccggtattttttggcatcttcctttttcagaatgtctctctcactcttgacccctcgcctggtcaccaaaaacaccattgctcgcattgttcttgtcagaaatgcctcttctggactgaccctcaaggcaagttatttttaaacacataaattggagagaataactacgattttgatcgaaaacgtctcccaaaatgtaaatagtagttttcatcttctgttagctgtcaactcacaaagatataatttttaaccagaagaaaacatgtattcaagtaaatcctcgataaaacgctagacttcagcgaaaaagagctgatattttttagtttcaagtttttatgaaaataattccagcacgaacaaacaatcaaaattaacgac…	F36A2.7
F37C12.3	sjj_F37C12.3	yes	yes	ggttaaaatgtttggtcgtcaagttggacgcgtcgttttcagaactgcctcggtggtagttcaacggagatctgtgtcagcttcggtgccgcaaatggtcaagctcgtggctccatctgtaaatttcattcaaactaggtaacattcttcaggaaattttgtggtgctaaaaatcaaggcaaatgcttatttgtagaagaaggttttttgaggaaaataagtgaaaaagagaactaccttttaaatcaaactgagtaacgataaaacaatttccacattaaagttttgatttttggagttcagacatactctttagaaaaaaaggtcggtattttcaggggaagcaaaattgaagtcttcggaccattcgaccccccaaagcaactcacattcaaacag…	F37C12.3
F37D6.1	sjj_F37D6.1	yes	no	ctcacgagcccttcaaaaactctcaatgcataggaattaactgaatcccgcgataaagcactaaatctgcccattgtggtttgagaagtttcccagagatcatcaatccatccgattcgcattaatttgattgaattattgacagcagcctggaatttttttattttattttaaatttctgcttgatatactatttaaccttatacttttccgtctgttctgctttttcagttactaggtgagtcgtttcgtgatatagagcatctccaaccactccacacatccatccgattttttcgtagagttcttgctttttcgtaagattcaacccggtgaaactgatttttacgtcttgaaaaacactggaatacactggatgattccattgtgggagctgct…	mus-101
F37F2.1	sjj_F37F2.1	yes	yes	gtgcaatacgcattgtcagaatattgtgctcctgtaatatttgtgctatttgacggattttttaaaaataatttttatgttctcccagtttttggcttaaaaatctaattttaaaattaaaatttcttgttttttttaaattgtttttttttttgcaaaaagtttttcattcaaaaatttagaaaacacagaataaattttcaaatgcaatataaaaatccaaaaaatcacaaaactacagaaatcaaaaaaagaaattttcgtttgcagtactcgccgtgaatacattcccctatcactagttgaattggctcgtctaatcgatttaggatggataaatccacgtcaaccaatcgatatttccacactgtgcaccacacaaaaattccaaataaatcc…	mrpl-15
F38A1.8	sjj_F38A1.8	yes	yes	cggtttcggtgaaaactagctaattttcttcaatttttcagcgaatttcgtcgaatttctacctctttcggatcggatctatcgagatttttgacgtcagccggttttccactcaaagcccaaactctagcttgttttcccttgggcttaggtgaagtaggctcttctgggccttttttcttcgtatttccactcattttcttgaacatttgatcccttctacgtaaaacttcttcatccgggcttccaggtggtgatgctgaattataatcagttgcagacgattcttcggcactttccaccggctttttcggcgttttttcagcgtttttcgcggatttttcggcgtttttctgtcccgggcggctcacaatcagcgaatcgatggttttttgagat…	F38A1.8
F43C1.2	sjj_F43C1.2	yes	yes	caggattctgccctccattattccttgcagccgcttctgcctccattcgtctgtgatgagcctcggcttcttcccaaatcagctccttcagcttctccttcggtaaatcgtcgaattccatttccaaagtgaatggttcctcacaaactggctcatctcctggatcgtagtattgctccaagtatgggtgagccaatgcttgctcgatgtcgatactgaaaatcgaaatcattatggattgttaaagcgaatatctatgtgaaacacttcaaaaaaatttctctgattatatattttagcttgaaatcgtgaagaatttaattttgtaactgtaaatagactaaaaactattttcaaactcgtgctagagaaattctcattagagcgcgctgcttgttt…	mpk-1
F43H9.4	sjj_F43H9.4	yes	yes	gtttttccgattcgaccgtaatatttgataagatcaaacatttccatgacaatccattcctaaaccagtttttcttcattttcaaaaacatttttcagtatcactaaagaccttttcccaccttttgctatctctttttttcaattcgaaattgaccttcgcaccttttcagagaccgtcaaattctgacacacgatggaaagtttcgagaagaagactttctggcggtttttgatgaattctgtaaaacaaatggattgtttgctggctccaatgctccatcaactgtagccgagaaatgttacactaaagcggtaatacacaatgaaaacagaacaaaggttaatagataagaaacgtttgattttagattgaaaagtacatgaagaaaaacaatat…	F43H9.4
F45F2.10	sjj_F45F2.10	yes	no	acgattttgtacaaccaccaatctatctagaatgtcttgtccgatgcgaacttgatgaagacctgattttacagaatgtacacccagcttgactcgtccatcggcgtcaataataatggcttcaacccatgaaacaaacgagttgttcagagccctcaaacgttgattgataaattctcgtgctttgtacgaaatgctttttgcttgataatcatgatattcggagagctctttgttctgaaaaaatattatgattgcttttaatatcaattttaaatctagaaatttataggtaagtacttcaaaagtgttgatatttttgataaacatttaaaaaaataccgctgcctgtcgaggtgttcttggctgaacatgattcagtgacaacgatcctccaat…	F45F2.10
F45H11.3	sjj_F45H11.3	yes	yes	aactgcagctttcaggcagtattcgaggtcccttttgtttctgaataaatttttttctttgtaaagctagacaattttcagtcaatggtttgtacgtgccaatcacaactactggacagcttcacacatttattcgccatgttcataatgatcctactgcatttctgtacgtagaggtaaaagtttcaaatctatcagaatgtaatctaatttaatttttttaaatttcagaatcaagattacgtatggaatgttacgccacagagcaaaagccacaaaatggagaagcgagttccaaatggaggagctactccgatagatggagactctgaacagtatgattcaacggaggacgaagaagtgtctcatgttgaagatgaaaattgtgattctgaagaa…	hpo-35
F52C6.12	sjj_F52C6.12	yes	yes	tcgaaagatgaatcaacgaaaatttcaagttttaactgtcacaggaggaatcgaaaatgctacttcatcgatggacatgtctgtagagaattcttcaaccttttaacaatagatttaacaaaaaaaaactttattcccaataaactataaaatcttgacgatttggttttgtacctcctcggcggtcatcttttgccatgatggaaccgagcgacgaccgacaatctccgattttaccagccgcaacagcctcgacgacgagcttctcgacgtttcaactgaaaaaaacaattttagtgggaaaatgaagtatttaagatttacagaagatcaaacttactgtactagtcgattatgttaacggtgatgacaatcgtggagtgattttcagactcgttc…	let-70,F52C6.12
F52D10.3	sjj_F52D10.3	yes	yes	agagtcaagttgtcacggagaagctgcatgatgagggtagagtccttgtatgagtcctcgttgagggtgtcgagctcagcgatggcgtcatcgaaagcctgaaagattaaaggtaatcaatagctttgaagttacgatgctatgtcaaaaacttaacgagcacctgcttggaaagctggcatgctctatccgggcttgctgctacttcataaaaaaacaccgaataattgagtgcaagaccaaggcgaacacagttcgttggtgacagatctttatttgcaatttcaagtgcctccgcgtaagccgtttgtccaatgttggctactgctaaaataaaataaaaacattaacacacctgcttggcaagctggcaagccttgtccggggcgttcaagatct…	ftt-2
F52D2.4	sjj_F52D2.4	yes	yes	ttttccaaacaaatctgaagcatctgttttaaaattgaatccgtgactactattttgcctaatgacagtatttaaatttcacaaaaaagatctatgagaagatatgtatattttcaaatcagttaccaatcatcttttcttaaatctatttcgaacttttcttttattctagttccactccaaatcttaaagaatcggcaattctttatcaatcatccagacaacaatataatactaccctctacaagtatctgggtagacataatacaaattcacaaggagaagcgagttgaaatataacaagagtggataaagggttaatgaacaagaataacatacaatatagtctacaagtaatagatataaattggtacaatcattgatctctgggtgggtcaa…	C36C9.1,gei-12
F53F4.10	sjj_F53F4.10	yes	yes	ccaaggatctgataaagatggaatctacaaataaattcaagcatgtccaagcgtttatttaagagcagcttgcaaaccgaatccaggtccaggcggggtttctttgagagaagtaagctctccgaatggctcagcggctaggcgcccggatcttggtccagcagctggtttacgtcctgctttaagatcgtcaagaatctcgttcacatcctgaaaactaacataattttgttaacgcattgatatttttatacctttggtgtcaggtcctcgaaataatcgtcgttaatttgaatcattggagcattgacacatgctccaaggcactctacttccgccaatgtgaagagtccatcttttgttgtttctccggcatgaatgccaagtttcttctcaata…	F53F4.10
F54B11.3	sjj_F54B11.3	yes	yes	gctccagcctttgtgaagactagtacaattaccagaatcactgccaaggtgttctcgagctctccattcggagaaggaacgtccgaaaatataaccccgactgttgtgactactagaacagtgaagcaacgctcagttaccccaagattccgccaaacccgtgccactcgtgaagctataactcgagcactcgatactccggaactcgaaatcgacacaccactctccacatatggacttcgaagccgaggactgagtcatctgaatactcctgaaccaacttttgacattggtcatgctgctgcaacttccacgcctttgttcccacaagaaacttacaattatcaatacgaagaagcgacaggaaataagattaaaactgcattcacttggctaggt…	unc-84
F54C8.3	sjj_F54C8.3	yes	yes	gcaacagtgctccactttcaaaaaaaaatgagaacgctccgcccccaatgattgggtctcgttaggtattgacgggaaaaccgaaaattaaaattttttaaagcatttttgtgatgtttttcgtgtttttcataattaaaattatccgcaaacaaaccactggtccaagatccacatcaattctcagctcgttactatccacttccattgcatcagtttcccctggtggtctattctcggcgctcgatttatcaactgtgacatcaattttctaaaaaaaaaagcttatttaaatgtgaaaacttttatatataaaatacctcaaactcatagcatctcttcagcttctcaacatgatcgttcacttcattttcatcttcaggcaatacatcactcgtt…	emb-30
F54E7.2	sjj_F54E7.2	yes	no	tgaaaaatcttgcacctaccaattatatcggaagattttgaagtcatagttttcctatcgtagtgtgcaataaaaaccgttctactgccacacgggtactggccttgaagctgtatcggttccaaagttgttcgaacaattagattccttgtcttaaaagcaaaattaagtttttatgaaggctattaaaatattggataattttagagatgttcaagtggccccagccgccgtcgcccagggaccaatggacaaggaaggagctttgagagctgttcttcgcgctgcccaccacgctgatggactcgccaagggactccacgagacctgcaaggctcttgacaagtaagtaattgatattttagtttgtattttagttccacttatttttcaacgtcg…	rps-12
F54E7.4	sjj_F54E7.4	yes	yes	tcttgcagatagaaaaggtctcgcagagcaaataggtgcgaaacgagagagcctctcgggaggagaaacgttgattggtttgttaaaacttcttttcatttcatttaatttttctttatatctgctcattttcagatcgatcatcatgtcggcttcatccacgtcatcatctagcacatcgtgtccggaaggtggcgaaccatcgggaagctgtaaaagcagcgacgagggtgaatcgacactgaaaaaacgaatgcaacagtacggaattgcgagtggttacgcgaattcctcaatatctacacttgatagagtgcggaagtttttttttcttaaaaattggagaaaaaatcttgaattatctttcattcacgcttcagaaatcttcaattcaaactg…	par-3
F55D10.2	sjj_F55D10.2	yes	no	ggagccttatcttactgatgccttattattatcataattgttattgcattttcaaaaagaaaacatgtattgtctaatgatttttttaattgttcatttaactggttttttgagccgctgtttatcttttttaactcaattttccagtcattttcactctaatcaattgttcagggtaaaatggctccaagcgctccagctaagactgccaaggctctcgacgccaagaagaaggtcgtcaagggaaaacgcaccacccacagacgtcaagtccgcacctccgtgcacttccgtcgcccggtcaccctcaagaccgcccgtcaggctcggtaagttatttcagtccaattaaaagaactatttaaaaagttgaatgattttaattatcgattttcagtt…	rpl-25.1
F55H2.4	sjj_F55H2.4	yes	yes	agaggattggctactgcgaaagagacgttcagtggaagagccgctgtgggttttttgatgattgaaattccaaaaatgatcccaaacaaggttccggaacgagacaaaatgcagaagttcgtggagttcatggtggatatgaacgtgatttccgaagcatacccgaaaaaagaccagaaaagaaggccattcagtaatgcgagaatatatttattcatgaagactttggatgagttgaagaatcccaagccccgatctcgtcgatcagcgtctttcagtggtcctcgaaaaagcgcaaagtaagctgcataatcattttaaactgtgttataaaatatatttccagagttgctcaacctgcccctcctgccgcgacaatgcaccagccaccaaagtcaa…	let-99
F55H2.6	sjj_F55H2.6	yes	yes	gatcgaaccgtccatcttgtgagttgttcacataaaaacctctagtgcaacaggtgacatggtagatgcgattttcaactgttgtgatgtcgatgtacaagacatctcctctgagctttcgaggtcctggtggagggttgtacggagagaatgcgatatctttaagggcaatgagctcttttggttgtggaacaagcagatgagcaagggagcgttctttgcatcctggaagagcatgatctggtggaagaatatcggaaggttttggttctttcttttcttctggttgcaaattgattgttgtcaaatatgattgagcatcattggtacacgggggctcgtgctgatcttcagtaagtccaaatttgagtaattcacggacttggcggaggtggagac…	clu-1
F56A3.3	sjj_F56A3.3	yes	yes	gaagggcagttggtcattgtcacattgggatcatacacggaatccagtgataaacacgaagaattcacaatgggagaagttggtcttctgggaaaacttctaggtggcactgataaacgagtcagtgatgcatgtgttatgaagaatcttcgcccgacttctggagtcacgagagagcgaaaaatttcagtccaatccgatattgtgttcgctgttaccagagacggatgggtgcaagcatggaatgttgagacgaaaaaacaattgccaagcactattgacttgaataactactttgcttcagacggaaaatctttgaatcgagatctagaatctgcagacttcgaggaagaaaagtctccaatggaaccaactgaaactgtatattctatcagagct…	npp-6
F56D2.1	sjj_F56D2.1	yes	yes	tcgcatggagaacgtaacaacgatgataatgtagaaaatctaattaaattaattaattttcaggttcgcaatgcttcatcagctgtctccgtgaaggacgtgcttgccagcgctccacaagctgaagttaccaccttgaagaatggcttccgtgttgtcaccgaagataatggatccgccaccgctaccgtaattttgcccactagttttctaaaatttcttttgttttaaattgtaggtgggagtctggatcgagaccggatctcgttttgagaacgagaagaacaacggtgtcgcacatttcctcgagcgattgatccacaagggaactggaaagagagcatctgctgctctcgaatccgagcttaatgctatcggagcaaaactcaactcgttcac…	ucr-1
F56E10.4	sjj_F56E10.4	yes	no	tcactcggtaacctaatcctgaaaaaataaatatcaagaataacacctgaaaattgctagccagaagcaagtaccttgccaattgaaatggcattacgacccccgttttcaccctcattaccagagacgagacagccaatgatccagttgtttgacattgctaacggaagagaagcgccaattacctttcattggcagatttaggaaacaatttctcaatgtctgtcaaatggaagtcgaacacacaaaatttttttaaaatcacattgtttttctttcaaccaaaaaaaggaaggatttgaaataacaatttatgtaacaattacgggaaacttattgcttcttgcggaaggagcatccctcggtgagcttggcctttcctcgggttggctggcagag…	rps-27
F57B10.1	sjj_F57B10.1	yes	no	attggaagatcgtgtctccgagtccaccaaagaaaaccaggcactgaaacaacagattgagagattaagcagcgagaatcagtcagtaatatcccaactcaaaaaacttcaagctcaacttggacaaaatgcaaagagaactactcaagcaggaagatgtcttgctgtgtttatgctctctgcctgtctgctagtctctccacaactgagtccattggttagttggaaatttcagggcatatgaacaagtttcattattatttaaatttctagggaaaccaggacaatcagaaagtattggaatgcattgaagaagcttgtcagccatctgcaacttccatgaactctgcgaattcagctcaacgagcaatcgccggcgttaccgccccatccgtagtc…	let-607
F57H12.1	sjj_F57H12.1	yes	yes	gtgtcacatgctttggagtgttatgtatttttcttttactatcgttttttttaaattctaactggaaatttgttttaaattatataatttcaggtgttgaatcagctccattatgggtttaacaatctcctccctcttcaatcgcctttttggcaagagacaggtatgtttttgtaatgcttaatctcacagttttaatgtgttaattttaaggttcgtatattgatggtcggactcgatgctgccggaaaaactacgatcctctacaaactcaagcttggagagatcgtcaccacgatcccaactatcggtaagtatttcaggaaaatatttgcatttttcgaatcaatggttattgcaaaagagtcgcaagttctataatatgtgtgtttttcagta…	arf-3,arf-1.2
F58A4.8	sjj_F58A4.8	yes	yes	aacccgagaagcagttgaaaccatcattgaagttggttttaacaagaagcgagtgacgtcagcgactgaagtttttcgggtaaagttctcatttggatcgacaacaggagagatagctgcaaaaaacaaaataaatagataaaataacatatttcggaataaaaacaaaccggattgaataaagtgcattggtggaaacggagccaaatccaaataccgaattgatgggcacattgcagagttgaatcgatatggagcagtggaagtgctcatgattcgggcgacaagagaattgatatgatcaaatgttggtgtatctgttttgaattttccagccgcaagacggtgcagtgcagcattatcgaggacaacaacatgatctgaaaactatttatttga…	tbg-1
F58B6.3	sjj_F58B6.3	yes	yes	caaattttcaattttcccatcaaaatctttattttttcagcccaatcaccccacaccgccgtcgcccactgtcgccaagtgctcgtcccgccaaaagttctctgaaaatcccgccggagccgctgaaccactcgctctcacctccaggattccataacagtcaccaccaccgagacgattctctggtgctcgccggcggaaatttccgccgaaatggattcggccgacgttcggaacgcttcaccgccgccaccaccagtgcacaaagttttgctgaaagttcgcagatttccactggaaattcgtcgaaaatcgatgacgagtccgacgggacaaagctgaagcgcaactcgttccttcgtagatcactcaacgcgtttcgctcgaaaagctccggca…	par-2
F59A3.3	sjj_F59A3.3	yes	yes	ctcgcaacttttggcatgtaggttctttcaagtacagcatcagctggtgtatcttttccttcgacttctaaaattgaaatgagttaaacattttaaaaactttcagaaacataccaatataattttctggctgtagatattcatatgtaactttagcttgagatggaattgggatttcatatccacttcttgttgatactcgaatatactcatcaccaggaccgtttaattgccatctgaaattcatgaaatgtatcgtaaggattttagcttccttttttcgaaaaattccataaattaccaattttgctattcaaacgaatagattagaccaaggatgctaattccttcatttttgatttactgcatttttctttggaaaaatttttgatttatgaa…	mrpl-24,C09D4.1	C09D4.1
F59A6.5	sjj_F59A6.5	yes	no	cctgcagaacaaatgctcaacgcttgaaatggagaagcaaacgttgcaagaaactattcaacgtgcacaagacgacaagaaagaaacagagacagagttggaatcctcaagatctcgtctacacgttctggaaaaagaattgtcagcgaaggccaacgatatctttatggtgaccaaggacctgcatgacaagaatgaagagctcactagtttccgtatggagtatgttacaaagttatcagaagctaatcgggagaagaaagcgctcgaagaaaagcttgagaagtacaagaacgacatgaaagagaacgatcgcaagagcctcgagttgaacaaagagcaggtcaccactcaaaatgttttgagtgaggtcaggcaactttctgctcatttcgagtt…	F59A6.5
F59B2.6	sjj_F59B2.6	yes	no	cttgaaaaccactcagtttcgacaaaacaaaaatttcagacttgcgacgaattcagcgaatacgagttcatagatgaaaaatataggtgaggatctctagatatatatctattaaattttataaccttttcaggcgcctttctgacgtagaatcgtttgtctggaagtggtcgccgtgtggaagatatggaattgatcttccgggcggtcgtgacgtcattaaccaacaactacgtgaccgtatggctgtattcgatctacatacgaacaaatggaccctatacaccatggaccgtggtgctttcgaaattccacgagtttgctttctctactgggcacgaaacgatataatcggcacaataacccttgtagtaagtgtccgatctaccatacctaatc…	zif-1
F59C6.5	sjj_F59C6.5	yes	yes	gaaggcttagtggagcaacgtcaagctgacgataaagcatcttgggatgcttactggaaagttcgtgatatcgattcacgaggatccatctacccacgattccgttattatgcccataaggctttcgacgccccagcaacttggttcagaggtaatttttaaaattctcaagttggagaatcatttaaagaagaagcagctttgaaattagatttaaaaccatttacaaaatgtaagaattgacagaaaacaaatttcgttcaagtttatttactttcaccatttgttttaattccaagtaattgatactgtctacggttttatccagattcaaaaaatttgggaacttgtggtgcaagtaaaggttaatttctaattcccatatcattgctgtaaatt…	F59C6.5
F59D8.c	sjj_F59D8.c	yes	yes	attgtctctctcaccgtcattgtttccgcaaagtccgcaaagttggttttgtgaagcaacggatggcatgttggtcttgacagtgtatccatcgaaacgaacctctccatgtggaagacgaataacaataaggttatctccaagaatttcgatactgaaaaacgagattagaaaaattcatgtgatttagagttaaagcttacttgtattgttcaagttcagttgggttaaccttcttttcgtcaaccttgacaaggaacttatcgtcagacttcttcacaacaatttcttcctcacggcggacaaccttaacgagaagctcctcagagttcttgttgatcttcttggcaagaacagcgaatcttggctgttcggagcaatccttggcaacaagagagt…	vit-4,vit-5,vit-3
F59E12.11	sjj_F59E12.11	yes	yes	aaaacggcaatggaattttgatattgcgagaagaaagtgagataaagccttcaagactttttgggaagggcgatagggcaacagattcaagaagagaataaaaatttacaaattaattattttggtagatcaactacgcggatttcttcaatcggctcaatttgatcaatatgaccaatattttgattatggcggggcgtactttgaagtgagctatcactgcttggaacgggagatctgtcgagcactgagccaagattaagaggaggaagacgttcgtcgggagttagaatttcattaagcgtttcaaccattggcacaatatcttcaagaattatctgaaaattaatttttgataaacggagcaagttttttgagcaaaaatgtaaggtgcaacat…	F59E12.11
F59G1.3	sjj_F59G1.3	yes	no	aactgaagccgagagatggaacagtagacgatactatcgattttgtcctcatcaattttgctgagatgaacaaactttgggtcagaatgcagcatcagggaccatcgaaagagaaagaaaaacgggaaaaggacagaatggaacttcgaattcttgttggaacaaatctagttcgacttgctcagcttgaagcactcactgaagaaatgtatgtgaaagatgttcttccgagcattttagagcaaattgtttcgtgccgagacccgatatctcaagagtatctaatggaatgtgttattcaagtatttgccgacgactttcatttggcaacattaaccgagtttttgaatgcatgcggacaactacaacaagatgttaatatcaagattcttctgattg…	vps-35
H06H21.3	sjj_H06H21.3	yes	yes	aatactcacgaaatccaagcaaactgtttattttgggatagtatactcattcttcttaattttttgttaaattccattgaaatctgacattaccttatgcatatttatgttcttgttttttctacaatttttgcagtcctctttgcttctgtatttctcgtaacttcaactttccaaattatttcgtaatattttcagcaatgccgaagaataagggaaagggaggaaagaatcgcagaagaggaaagaatgagaacgacttcatgaagcgcgagctcgacctcaaggaggagggacaaggtagattttataacttctttcccgaaaaacaaaagcattaattccagaatatggacaagtctcaaaaatgcttggtaacggtcgtgttcaagtgttctg…	eif-1.A	eif-1
H06I04.f	sjj_H06I04.f	yes	yes	catggtcttcgttaagacactccacagaaccttgttcctcgaggtcgccgccaacgaggatgtcttgagcatcaagcaaaaaatcgaggccgccgagggaattccagccgaagagcagagactctgctacgccggttcgtttcgtttcacgcagaatctcgagaagcgatttcctgacactcgtcgggtcgctttgaggacagaccctgccgtacacattcttgatttttacctgttaaggacgtcagctcgaggatagcgattgcggaatcgactctgaggccaccatctacgtcaaccttgagcttctcggaggagccaagaagagaaagaagaaggtctacaccaccccaaagaagaacaagagaaagccaaagaaggtcaagctcgccgtcctta…	ubl-1
H20J04.d	sjj_H20J04.d	yes	yes	aaagccggaaaatacaaaaatgtagaaaatcggtgagaaattcaaaaataaatcggctttcactagtttttttgcaaaatattttgaaaaatctttttttttcaattataaaaattttttttggtcagttttggcaaaaaaaaccaaaaaaaaactggctctctaccattaaaacaattattttcaaaaaatccacaacttccagatgtcggccgctcaaaccgccgccgccactccagccgagcaagaagagcaacgaaaagtcgtcgaaaagttcaaggctctacgtgatcaacaacaggatatcgccgccgaagtgactcgaatcgaagaggaacgacgtgaatttggacgtgttctcgaagtgatcaaggatcttgaaccggatcagaaatgctt…	pfd-2
K01C8.6	sjj_K01C8.6	yes	yes	tatgagaatccaaaagtgatgggagatgacgtgtaactgtatccagagaaattgtgacttgcgcgacttgttgtccaagaagctgtactgtatgtgctcgaagatcttcaagtgaagaaagttttgctagttcgcgagcatccaccatatccacaattctaccatcggccatcattacaagtggttcgatccaattaagtttatcggtttcttgaagaattgatttgatagcagaaatatctttggctagaaggatggcgttatttccaacaagaactgtgttcagggatgacatcggagtttctgaattttaagaagttattatcaaagtcacccaaaattagcttactatcaaaaatctttttcagaatcttatttccgtaacttctgaactcgata…	mrpl-10
K02A11.1	sjj_K02A11.1	yes	yes	attatgcagaagtcgaacggttactcaacgataatgcgaatccaaatcttcataatgatgatggtttaacacctttacatcaatgtgccatcgatgataatcaacaaattatgttattgctcctggaacgcggtgcaaatgtaaatgcgcaagacactgagcaatggacacctctgcatgcggcagcatgttgtgctcatattaatattgtaaaaattcttattcaagctggtgccaatttattagcagttaatgcagaaggtaatatgccatacgatatatgtgatcatgaagaaactcttgatgtaattgaaagtgaaatggctgcaagaggaattacacaatcttatattgatgaaatgcgtggtgcacctgaaaaggctatgcttgatgatatga…	gfi-2
K02A4.1	sjj_K02A4.1	yes	yes	agaatgggtgccaaattcagatgtatgctcattgtatttgcgtccaacacttatcggaacagatgtaaattgattcacaaaaaaaacaattcctctgtaaaaccaactgttttcagccaacacttggagtgggatgtgccaccgaagctaagatgttcgttatcactggaccagtcggagcctactactctacaggattccagccagtcagcttgctcgctgattctcgtttcatccgtgctttcccaggaggagttggcgcatacaagatgggatgcaactacgccccaacaatctgggtcggaaaggaggccgccagcaaaaactgccaacaagttttgtggctttatggagagaacgaagatcttacagaggtcggaacaatgaacattttcttgt…	bcat-1
K02B2.5	sjj_K02B2.5	yes	yes	ctcgagctgaaaaattctgaaaatgtctccctaaccatattcaacaggcaaggatgcttataagatttgaatgagtttcctactttagtgatcatgtaagtcctgtaatgaattcgacaaaaacacaagatataaacgttttgacatttatgaaacatcaaataaatcaacaagttattcgacgataacgtcagcctccttggtggcacgggtgtacacgacctgtccgtgatgatgaacgacgcacttgacgagtcccttggcttggagctccttgagtccagccttggccaatgaagcacgaaccttcagacgttcagagacgacggatggtgtgatgagcttgtaggtgatgacctgaaagtattaacattgcaatttgttctttcaaatcgttgt…	rps-25
K02F3.2	sjj_K02F3.2	yes	yes	cgtggacttttgcctcaaattgttggtgttgcaccagaaaaagctatcaaattgacaatgaacgattatatgagagataaattcactaaagacggaaaaattccactttatggagaaattatcgccggaggaaccggaggaatgtgccaagttgtgttcacaaatcccctggaaattgttaaaattcgattacaaactgccggagaagtacaacaagcgggaaagaagatcggagtattcacggttcttaaaggtgcagcatggtgcattctctgacgcaccacgttttcgagatctagttgcaaacaaaatctacgaaaagaagatctaccaaaacaaaatctacgttttcgggatctggcggtgccaaatcctagatcttcttttcgaagatctcgt…	K02F3.2
K04D7.1	sjj_K04D7.1	yes	yes	cgttcgctcactggacataaccacttcgtctctgacgttgtcatctcctccgacggacaattcgctctttctggatcctgggacaagaccctccgcctctgggacctcaaccagtaagtaattcaataaaaaaacattgtgcaaacaattttataggggagtgagcacccgtcaattcatctcccacaccaaggatgttctctctgttgccttctctgctgacaacagacaaatcgtctctggatcccgcgacaagtccatcaagctgtggaacactcttgcccagtgcaagtacaccatcactgtacgttttttcaaattcttttataggaagatttatcgaaactattgtttaggatgattgccacaccgattgggtttccaccgttcgtttctctc…	rack-1
K04F10.3	sjj_K04F10.3	yes	no	ttatgaatttcccggactcgcaccgataccgcgcaaaggagttgtgttagcgcactctccgtgcactatgcacattcttcgtttctccaacgatttttttttgtaatttaatcaaaaaagcgaagcatgtccgatgatgaaagtatttttgttcccgatgaaaattcagcacaagtttctgcagaaacgactgtaaaatggtaagtcaatctgttcataataatgtttttatcgcttcaaaagttacaggactgatagcgccagttcgcagaaggttatcaacaatttggagaaattcgtgcttaatcaaagtcttgacaagagttataaaaagattgtaagtgaaatgtattagtgtttcaataactaatcttcttgcaggcaagtgacggcatcgcc…	K04F10.3
K04G2.1	sjj_K04G2.1	yes	yes	gctttcctacgacagccttgaatccactcttgattgctgtaacagagcatctggaaccacagttagtacattggaggaagaagagacgagtatccttggtgagctgtgtttctggcgacttgcaagtatggcacattacgtactcctctgaaatacagaaaatatacaatttttgggaaatttctattttttactgatatatttccggaggacactttcaaattgtttctgttgccatcttcctttcacaatcaaacagttacttccgtcgatggatccagtcgttcccaattccgcgagcaaaaattggagcacgtgtttgtcttgtcttttcataagccggcaaatttcgaggaagttggagaaagcagtcttctttgatccagctcttgcaacttc…	iftb-1
K04G2.3	sjj_K04G2.3	yes	yes	ttctgcttcaatcgggaatctcacacggaatccaatgtcaagagtttcggaagatcgaacacaaagaatcacgcatttctgtaaaatattgaattgtaaagttagaaaaaggaaatctatctattatagggactcagaaaaacacatttaaattgtccgtacagcgcacacgatttcaaaatgggcatttttctgtgtccctacaataatataaaaaatcattgttcttaccttttcgtcgcccaacaaaaagctcaatgctcgatttgctttcgtattttctttttctagttcattaacatctacaattacaatgtttccagttgttactccattcaattccatcaattcttcacagctaccaatgtaggttgttgatccagaaagaactaacgcaac…	cdc-48.3
K04G7.4	sjj_K04G7.4	yes	yes	ttttggccagtttcaattcctagaatgttaaatttcctaaaaattttgatggcttttttgttggtattttcaataaattaatcgtttcgttttatcaatgaaaatgtatgatctcgaatatatttctcaaaaaaaaaactcactattgtctccatccattccatccaactgaatcaacaattgtattccactcttccataacatcaccactgtgccattcaaagaagtccaagtcaagtcgttcgatatcctttaaaaattatgttttttttcttttaagaatttcgaacttttccttacctcaacaacagcatccgtgtctcctggttttgtccagtcataggcaagaatcttcgagtgattacggtattcacgaagtgaatccttgtaagactcctc…	nuo-4
K06A5.6	sjj_K06A5.6	yes	yes	aaacgccgtaggagatgattattataatcaattaagccttttgttgatattcgatgtcaacgagcttggcaatggtattgagctgaatgttggacgttccttcgtaaattgttccaatttttgagtcgcggtagaatttttcaactgggaattccttggtgaatccaactcctccaagccattccacacatttcgaagtggctgtagtggcaacttgtgatgcaaacaatttggccatggctgcttcacgaacgaatggaagtccattctgcttcatgcgagcagcgttgtagaccagaagacgagcagcttcaatttccattcgtgtttgtccgatttggtgttgcattccctgaaaatttttgataattacaatattttaatttcagtcttttgaca…	acdh-4,acdh-3
K06A5.7	sjj_K06A5.7	yes	yes	tttctccattaggtttcaacgaagccattgaatgatgccgttcgagacgagccgatttaaattccatcgaaaatgaactgtgtgtcattggaatgtaagaacatggctcacatatctgacgacattcagcagtactccacaacgatttatagccatagtccaacaaatacatttccggatattcgacatgtggataacgaagttcattcaacacgcggtcaatagaacgtacagcatgagccctaaaaatcagatattttataaaataaataaagaaataccaccgacattgttggcccccgtttctgactgtattcgcaatagaagatcggaacacgattttgaaaagaactggcttcgccgttttctgggaaaaatattggcttgatcttgtcatga…	cdc-25.1
K06H7.1	sjj_K06H7.1	yes	yes	aatcgacttcccaacattgcaaaacccccacaaaagtccaaccaaagaaaggagaaggctccaccagaggttcccgctctcatcgccgacaaggatcgtgggacctattatgagaaaggacgatttttgggcaagggaggattcgctcactgttatgagcttacgaatcgagcaacacgcgaggttgtcgctggaaaagtggttccgaagtcgatgctcgtcaagcaataccagagagataaggtagacaatgaacgaatcttagttcagtgcatattacgatttttcagatgacacaagaggtgcagattcatcgagagcttggacacatcaatatcgtgaagttattcaacttcttcgaggacaatctcaacgtgtatatcactttggagttatgtg…	plk-1
K06H7.6	sjj_K06H7.6	yes	yes	atgacgacagttctgcaacgagtacagcaagaatgcctgatggtgagttttaaaatttttaaatccaatcaagaacaaattagccttattctcaattaaatgctctgaaaaatcttctccttatggaaaacggtcagaaaatagaggtgtaacaagctaatggaaaataatttcagtttgcattggaaaaaggcgttggtcaaccggatattcgcgatgctgcagagctcatcttcccactggccatgcagaaagttgttatcaaagttctcagaccttattttatgtcgcacttcactaattacagacgtatttttttttcattcagccccagtttccaataacatttttcagttgccatgtaccttcctcatcgaaaaatcgatcatggaatcgatt…	apc-2
K07A12.3	sjj_K07A12.3	yes	no	aaaaaccaaggatttctttctcgattgcttaaagggtcccaccacgattcaaatatactactgtcttgattaaaacgggctgcttgtattttgggggatttttttaatgaatgagcactcatgggcaacattattccctttctattaagtttcatttaaggaacaaataaattttaatgatctattcaataattgattccctcgtctcccaattttattgccttattaatttcgaaacacattctctcattcacactcgaaattttcagcgatggcgacccacaagctgagcttcttcgaaaagttggccaacacctttggagctctttaccgtcatcaagctcagcagttcccacgccgtctcgctattctcaaggctgttggaaagcacgagctggc…	K07A12.5,asg-1
K09H11.3	sjj_K09H11.3	yes	yes	gcaaggaaggcaactctgtccggctgaatcgcgcagaagttcaggcgatctacaagggacaacgcgacattccgaacgattacagtgttattgacgtttgtacaatggtgaagcgtttccttcgtgatctgaaaccacctcttcttgactctgaagagtgccgagcccgacttctgaagaaagcatgccaggcgagaatttcggatggttttttgatgacgcgggatgaaatggcagatgtcttctacatggaggatcgaacgattgagcaacaaacaccgctgctctcagatgcgcatgcgtcaacgctgggatatgtgatgagacagctgaacagggtatggcgagaatatttgaattttcttatccaaaactccgtttcttccagatcgccgccca…	rga-3
K10C2.4	sjj_K10C2.4	yes	yes	cgtcctttaagaactttcggatttctgagccaactggaacttctttggctccgcgccacgaaagctcgagcatggatccatatgcaccttcttctggtccagatacagttcctgatcccaaaagatctccagcgcggaggttgcatccattgacggtgtggtgagcaagttgttgttttagagtccaatacaaatgctagaaattacagtattgtagttgagaaaaccttaacgagcgtttatgatccaatttacagtgaacagtgtagataatatcgtttctactaaacttgaacataccttgaagttagttttacagacaatatggtccacagcatctccttctggacggatactgacggccaaattgatgtcaagggtaaatgggtcatcgtgatg…	fah-1
K10D2.4	sjj_K10D2.4	yes	yes	caaatttcgggttgtttaagttgtgtcagttacatcgtgtttttttgttgttaaataaaacggttattttttttcatacattgctttttacatctcttattattataggctgaaacaaccttcattttacttttgcccgttttttagatgactttgattcaaaaaaccacgtttacagatcaagtatggctttgatgtacccattccacgtagcacaacctccactcaactggtccgagcacttgtgggtttccgaagtctcaccagcaaaagagtcattcatcaccacgatttgtgagcaccgtcaagctcaatgggtacgtttttatttcaaaatcacacttttctgaaaaagtacattgttgttcattctaaatttattgcaggataatcaagatc…	emb-1
K12H4.5	sjj_K12H4.5	yes	yes	ctttccatgaggtctctctctcacgaatcgctattctctttttcgcgatgtctcagcttgcgcatttcgtggatagttctactgacacatttctcgtaactggcgcatttctcgactctattacgcgtatttatttttcgtattttgcaacgttttcttataattttaaagccatttgctttcaaatttatgtatttcagtcatcgaaaattattagaatattgtagccaaacagaaatattataatcaatctaaaaatatacgtttaattcgtttggctctttgaaggcagaagtgacagaatacaattaagttaaatacgtttaatcggattaagttttcttcaaagattacactgaatatgtgaaatcatttattgatttagtaatatcgttttgt…	K12H4.5
M01B12.5	sjj_M01B12.5	yes	yes	tatcatcgtgctcttctccaaatccatcacctttcaaatcaatttttgagacaatattttggaatgggttattcgcttcaacaccctcttttgcaagttttccatcccgttcgaaatgtagaacatgctccagtttatgtggaataaatgcattcataaatagagaatcatcttctgaattcacaagaactcgttcttcttcaataattgtctccatttctttggaactcatcagcggatcgacaatcacttcgaatagtcggcggactgatagaactgggactccgagttctctgaaaatcaataaatttatatttttagagtgaacaaatagattctgtggattttcgtctatagttgtacatttccggcaaattggcgatttgccgatttgccaaa…	riok-1
M01F1.3	sjj_M01F1.3	yes	yes	ctcgtggatctctgacccatggagtcagtctttcaaccgtttcaatgttatgtgcatatacatcgagtccactggtagccattttctccacactgatcttatctccagcgaaatcgggcaataagcattcgatgagaagttcaggcttcttgagcttcatcagctgtactgtcttgcgaagatgatcggctccaccgtctggcaaatcatccctgaaaattactttgattaaaagctcaagatacgaataagttacctgtcaactgatgttaaaacaatgtattcgacaccccatgaagcaacggcggtcgacgtattttccggttccataggatccaatggtggaggagctcgagcagttttgaccgaacagaatttacaaccccgagtgcaggtatc…	M01F1.3
M110.5	sjj_M110.5	yes	no	tgagcaagttaagcaacaacagattcaagatggtggagctgaaattagtgtgagtttttagaataattccaaagatccaatgcatttttaaattataaaagtccattgttatgactttataaaagttccagagcaagaaggaaggtggagtcgccgtcgctgatcttctcgacttggaatccgaacttcagcaaattgaacgaggagttcaacaactttcaactgtcccgacaaactgtgatgccttcggagcatcaccatttggagatcctttcgtagacagcttcaacagtacagccacgtcaaatggaactgcaaatatgtctggaactcaagtgccatttggaggacttcaacttccacaagttcaacaaatgcagatgccaatggttcaaattc…	dab-1
M7.1	sjj_M7.1	yes	yes	ggtgtggattgaataagatggaaagggtttggagatgaatgggagacacagagagggaaaagaaacacatggtttattgattggtttggctgcgttcttgtatgaatggtgttagcctcctcacatagcgtacttttgcgtccattctctcgccaattgattgtacctgaaaatcgattatttttagtagttaaaagaaaatctaaattcacctttcacgatccgtcttgtagatgcgtgcaatctctggcacaagtggatcatccggatttggatcacagagcagcgagcagatcgaaagcagaactgaaaattaaaagttagaacgcgaacaataatgataatatcaacctttcgaaatggtcagagccggcgaccactgcgaacggagaatgtcaa…	let-70,F52C6.12
M88.2	sjj_M88.2	yes	yes	cattaaatcgtggttggaacattgctggtcctgcattccaagcttcaactttaactggcaattcgtttccgtaaagatccaaaagtgcattcttatcaacttcctcgtagatcgacacgctttttgttgaaggagcttcctgaaatggttgaaaattgaaaaataaaattttgtgagtttcggagttttttatttcagcatatacatagttaatcccacctgtttgatgaacggcttcaagtgctggaactctggatcgacactaagtgtgagcggagcccgtcttgacacagttttctcatccaaaccatttttgcgagcacttttctgtgacaaatgaacttgaagtggtggcaatggaaacgaatcgggaagaacaagatcttgcattggtgttgt…	mrps-34
R01H10.1	sjj_R01H10.1	yes	no	caaaaacgatatgaggagtcgagccgatacagcagacatcgagcaaatctcccatggacgctggaacttccgttggctccaatggatacatgcactgctgagtgagaagatgactgctgagacgggcgacacgatcaatgttctcctgatttgcggatcgatggaattccgtattgctcaacgcttgaataggctcactgctagtcattgccacctcgacaccgctgattcggaaaatgcatggatcggcgacgaagatcagctctttcttgattttatcgagttttcggttctgttggaacggagcacttgggaagaccggaggaacacaaagatcacgggatgcgttcggttgaatgatcacttgcgtttttgtgctgaaatttgaaaattatcatt…	div-1
R01H2.6	sjj_R01H2.6	yes	yes	attgaagtggattgaatgattgggacggtgaaaacgagaatatgataaatacagaaaagaaacataagatgaactcgaaatcgaacgaatttagatctgagctcttggcgcctattcaggccgcttttcggcgtgctttcgagtgtgctcctcggcggtcttcatgaactttttgtgatccttttggaactcctcggcaacgtcggcacgaattggatgggatggttctggttcgttgatcagtgacagcaaggccatcatcactgaaaaattacgatattgagagaagccagaataactttttaactaaatttaactatttctacgatgtaaactaccccgttccttgttaaattaaatgatatgcctaccttgctcggtcttggtagctggcttcca…	ubc-18
R03G5.1	sjj_R03G5.1	yes	yes	ggaatctccaagaacggacaaacccgcgagcatgctctccttgcccagacccttggagtcaagcagctcatcgtcgcttgcaacaagatggactccaccgagccaccattctctgaggctcgtttcactgagatcaccaacgaggtctccggattcatcaagaagatcggatacaatccaaaggctgttccatttgtcccaatctccggattcaacggagacaacatgcttgaggtctcctcgaacatgccatggttcaagggatgggctgttgaacgcaaggaaggaaacgcttccggaaagaccctcctcgaggctcttgactccatcatcccaccacaacgcccaactgaccgaccactccgtcttccactccaggatgtgtacaagatcggagga…	eef-1A.1,eef-1A.2
R05D11.5	sjj_R05D11.5	yes	yes	gcccatctcggtcaatctaagagaactatgcaaattattttttcaggaacactcaggattctggaactctttattctatagtggtgattcggctagaacacagtccagtcgaagacttgttagcgaattgttaacactaatgaaagacagcgattcttatgttggaactcattttatgccggaaatggaagattctgtattggcaaatagaacagggaatgaaacttttcataaggaaaagtaagaaaatactgattaaaacactttttattgattgaaaaattatttcagattatacacatcacttttgaacgaaacaccaaaatctggtcttggaatacctgatcattttgttgatggaccatcaaatcatatgctgttaacaccaatcggacaacg…	R05D11.9
R05F9.1	sjj_R05F9.1	yes	no	gctcatgtcacaattgggtggccgtcaaggaaacacagtcgactgttcaccgggagaaggcgacaaagtatgccttttagtcgatcaaacccgattcctagtctcacaacgtctgctgacatcgaaacccgatacaatgctcggccggatgttctcaatgcgtgcatcttgtggtgatttgggagctgatctggtttcaccaaatgaacgggatgaatttgaagtggctgatggaatgacgtcatcttgcttcagagccattttagattactatcaatcgggtacaatgagatgtccatcatcagtttctgtgtctgaactccgggaggcatgtgactatttactggttccattcaatgcacagaccgtcaaatgccaaaatttgcatgctttacttca…	R05F9.1
R06A10.2	sjj_R06A10.2	yes	yes	tgaattttactgacagagcagcactttttgtatagagagccctattgagaccaattatatcaatataaatcaataaagctctaatttgagctacacaagggaaactgagcaaaaaagaacgagcaacaaaaaaaacgagatgattgcaggtaatcttgcgagcaatggacgagatcgtgccgaaagtgtcgttggacgacccgagcacggcgattagccgcgattatattcttcgaatcaccaacgatccggaagataactacccttcagtcagtttttttttccacactcgaaaattggaaattggacgccaaaaaaatgatcagaatcagaaaaaattaaaaaaaaaaaagaaacaaaaactaaaactgtaacctaatttgttggaacaaactttga…	gsa-1
R06C7.1	sjj_R06C7.1	yes	yes	gggaagagattgacgttggagaacatcatcaacaaaactaacgtgaagttaggtggtcttaactacactgtttcggatgcaaagaagagcatgaccgacgaacaattgatcatcggagttggcgtttccgcaccaccggctggaacgaagtacatgatggataacaagggacatcttaatccacaaatcattggcttcgcttcaaatgctgttgcaaatcacgagtttgtcggcgatttcgttttggctccctccggacaggacgtaaataattaatgtgttcgagttaacaacatggtaatttttacagacaatggcatcaattgaagacgtgttgcaaaattcaatcgatttgttcgaaaagaaccgcaaagcgttgccaaaaagaatcatcattta…	R06C7.1,ZK1248.7
R06C7.10	sjj_R06C7.10	yes	no	attggcgggtaagtctgttggcaagtgcttgctcatcctcaattctgactccaagagcatggatatcagcctccttcttcttgagggaagcatcagtttcaagcttgatggcggagagctcatcgatagtttcttgagctcccttgagttcaccctcaacctttctcttagatttctcagtttcagctctgattctcttctctctttcaacagcttcttccatttcgtccaaagtttgctcgagctttccacgaagtcggttggcttgagcttgcttggcttcttcagcttgaagatcgtcgacaagttgacggttgttctcttcaagaagcttcttctccttgttgatttttccaatagtctcatcttgagagttcatctcatcttgaagggaatgga…	myo-1
R07G3.1	sjj_R07G3.1	yes	yes	ttcttcgataattattgctcccaatggtaaagaaacgctcgtggcatttcgaaagagactattgattttctgcctgatgtttcgcaattcgttttcattctctagttatctctccttttaaaacgtgtgcgtgcacatttatgtgactcatccgtatttttcactataaagacgtaattttaatacttttattcattttttttttcaggcgaaatgcagacgatcaagtgcgtcgtcgttggagatggagctgtcggtaaaacttgtctcctgatcagctataccacaaacaagtttccttctgagtatgtgccgacagtcttcgacaattacgccgtaagtttaagaaaaaaaaattattttatataaaaataatttccgaatttcaggtcacagtaa…	cdc-42
R09B3.4	sjj_R09B3.4	yes	no	attttcatcgatttttgacccttttacactgtaattttgccaaaaaaacgattattttctctatgtttccgtatgcgccgcctatatcgctgaaaattatcgtatttcttaatttttcgctttcagaatgttcaatcttcaaaaacgaatcaacggcaacaacgaggacggtcggtatcttgaaacccgcatcgccgtccgtgacaagctcctagctcagggtatgtggctgctttataaaaaattttgattttacaacattttcagaactccaacagctggagactgctcttcgcgatcagaagcaaaagctgtggcatctcgaggtcccatcaacatcgtgtcttcatgagttggaactcaccgtgacacctcaagaaggaatctatcgtggaggca…	mag-1,ubc-12
R107.6	sjj_R107.6	yes	yes	aaatcgtcctcgaacattggaacgaaaagatcaagaggacagttctaccacaaattggcgagttgatcaaggcagcaatttgcgatgctgatccagagaccagagttgccggacgaaaagcattcagcaagctcgatgcactacactccactgaggcagacaaactatttgcttcagtcgactcatcgaaacaaaagatgttgcgtgcctctgatgctgcatcatcaagcacgagcatcaatagtgaacgcggaactgcaccatttcggtcgaaattgtctgcgggcagtattggtggaatcagaaatgcaccgaacatttcttcaagtgagtttaaagttcaacatatcaatccaattatttcgtttacagagtttcttgctcaaagaagtgcttctg…	cls-2
R10D12.10	sjj_R10D12.10	yes	yes	tttcctctgcataaaacggcacatttgctggcaagacgtactgtagaccacccggcacaatttgttcgtgaaacgcggcggaaatctgctcatctgtcatcacttcttcatttgatggtgatttcgagaagtagttaggcttgtctgcttgcaaatcaaaatccattggatccgtccatttcacgcccattgatgtcatttttgcagccaagatttcgtagatttttccgtagtctgggcgatccgcgtacttgccttctctcaaaagtgtcacgatcgggcagaaggttgtgatgaatctgaaattatggcaaattattagacattaaatataaaagtggactcacgggtccgaggcaagcaaatcatcgagaagttctcttttcagaggtccgtact…	R10D12.10
R11D1.9	sjj_R11D1.9	yes	yes	tttgattctgtcctttcttctcgtatcaatttgctctggaggtggtggattcccgattcaaatgttgacaaaatgtggaatttcaaaagaaaccattgatggcgttcaaagtgtaatcgacgaacattcggtatttttaaaacgacttcttagatattgaaaaatttttcaggcaatgattaaaattgctaactcgaacaagcgtgccaaaaaaaccgaaatcgattctttgaaggcagatattgatttatatttagatgaacatgcatctgacgacgacaaggtaggatttctaatctaaattttacatatttattttttccagaaaagatggattgagtgcttcacaaagaacaactcctaattgtcttgatttttcactttttttttgaataaaaa…	mrpl-49,rpl-28,R11D1.13
R13A5.12	sjj_R13A5.12	yes	yes	ttcatctcgatcaagggaatttactatcaagcggaggtacatggagagaaaatcacttgggttgttccacacgagcgtggtcttccacatgtcaccgatgttgatttcacagtcctcgtgactttcgtcgagttttacattgccatgttggggtttgtcaatttcaagctctatcaagacatcggactcttctacccaccacagatcgggcaagtcgtgaaaactgatgaaatggagactgaagaatacaaagaaaaggtgtacagtttggcgaaaccattggctaagagaaaggatgttgagcaggctgaagacgatgagccgttggaccttcttggtgaagactctgatgcactcgcgcaaaaagtcagagaagcaaaaagcatcaagactatgttc…	lpd-7
R144.8	sjj_R144.8	yes	yes	ttatattgtgcgccgagtcttatagactctgcgtctcaccctctgacaatatgataagcatgagaagttatgtaaaggtaggaagaatcgtttcgcaataactagaaatttataataccactttatgatctagttattttgtccagaaaggtaacaccagatgaaataatttttatttaatttcaggatataccgcaagcgacgtcggcaaccagactggcacgtccattagctcctccgccagctcgcccagctgcaccaccaccgccagtaccaacgccgtccatagcacaaatgtccagcagattccagtcgccagcgatatcacggttagaaaaattaacgattttttgaataacaaataattttaagttaatagtttcgagtaatttcatgtgt…	wip-1
R151.3	sjj_R151.3	yes	no	catgattcccattaaaattctggttcattattcaatttaattctctgttctttttgccagaaatcgttttttacatgttttttaaattttaggattcatattgcttgatctcttttttaatcaaaaaataatttttaatcatccaattcataatatgtctgtcgtttttgttaaatagttggtcagagttgaaattaattattttgcagggtacaaaatggttggaaagagaaaccttccggtcatcagcagaaacttcgacctctccccaggagtgctccgcttctctgcttcccgacttcgcctgaagaaaggagagaagaagccgaagttcaccaaggacactgtacgtttttttctcaataaaatctcttaaacgaggtccagagtcaccttttc…	rpl-6
R151.9	sjj_R151.9	yes	yes	ttcagaagtagatttctcggcagacatttattgtgtattcatcgtggcgagttgagactgaaccttggtctggaatgcgtccgaaatataggcccgagttcttcgcttctctttcagaattccctcaactgtctcaacctgatataaataagattaaatactcaagtaagacactttcgatgttcgtacctgctttgtaatatgttcctttttacggtcaaaaattgctttggctttctcgcggtccagctccacgaagtatccagttccgatctccaccaaatgctttgatggatcagatagttcagcacggatgtagagctgaataatcattaattattaaaaaagtacaatgaaaatataccgattcagaaagtggaatgagagctgtatgtcctg…	pfd-5
T01B11.2	sjj_T01B11.2	yes	yes	agtttttgatcgggttcacgagtatttctatccttgaccaaatcgattccccagaaaagaccaactcctctgaataagaaaatattagtgaataataaaaatttttaaaaaagctactcacctgatatctccgatacattcatgtttcttttgcaaatctctgagagcaacttcaagcttctctcccatttgttgactgtgctctaaaagattctcgtcctttaccactttcatcaccgagataactgctgcacacgccactgggtttcccccgtactgaaagttgagtttatgatattaaaagctcatccgttagatgtaatactcactgtgttaaaatatccaacttctccacccaaagcatccgcaatctcctttcttgtcgcaactgcagagact…	T01B11.2
T01G9.4	sjj_T01G9.4	yes	yes	ttcggtaccacacgcaataagatatccggctccgatttcccacagactataaaaaatttgtgaagttatattttaaaatgttttttcagtaattagaaatttcaaaaactaacggagaatgagagataagaacactggcgtagtccaacatgtgcattttcctcatcacttcaaactcgggatccaatgtggatttgtgaataagatcaaccaggtgaactgcgagccagggattcgaggcaatcaactgaaattttattcagtaaaattaattaattcttatttaaaacaatctagaatttattttgaagaaaattgttaaatattcttgaacattattttgatttttttttattgggataaaattgaatgaaatgttctgtcgccgtttaattaatc…	npp-2
T02E1.3	sjj_T02E1.3	yes	yes	tcattaccatggaactggaaatcgtttatcaaatttcatgccaggacgtcatcgtcccccacatcaacatccaatccatcatcatcatcagtcacaacatcagctacaccagcatcagcaatatctgcatcatgctgctcagcaataccgttattcgcatcaacagggacctcaacatccgtttgcggctcttctctcaccaccggagatctcggagtccttgctcccacctgatgactcgttttcgatttggctcgagccgaagccgaaaaaacagtccggagccatgacacgaactcgcggagctgcgacgatcaacgaatcgagttctgcggcaagtctgctcacaaaaatggatgctcttcgatcagacaagtatccaattacagacgaggaaat…	gla-3
T05H4.12	sjj_T05H4.12	yes	yes	aacaaaaacgttcattcggtctatagacgatctattacaaaaagaaacaatacaccattcaaaatcgagagcttaaatttattgcttgagggcagcattacgggcggcttgttcggctttcttggcatcacgggaggcaacatattcagagtggtccttcttgactccttcaagaagcgaagccaatgtttgtccttcaagagcggattgaactgcagagtcaacctggaaacgagcattttaatgtttttttttaactcagcacttggaacagcctattaataatctaaaatttataagatatacattaatcgggttacttctggttctcagattatcaaatatatttacaaaaacaaaagctgattttttaaaaattatttgaaactattttggtta…	atp-4
T05H4.6	sjj_T05H4.6	yes	no	atttcgctgatcattccaccaaaagatcaagtggctagaatccagagaatgttggccgaagagtacggaacggcatctaacatcaagtctcgtgtcaacagactttccgttttgggagctatcacatcagtacagggaagattgaaactctacaacaaagtcccaccaaatggattggtcgtttactgtggaacaatcatgaccgacgaaggaaaggaaaagaaagttaacattgattttgagccattcaaagcaatcaatacttcattgtatctctgcgacaacaaatttcacaccgaagctcttcaaggtatttctaattttcatcatgcatcataaaatataccatttttcaggtcttcttgctgacgataacaagttcggatttatcattatgga…	T05H4.6a
T06E4.5	sjj_T06E4.5	yes	yes	aattgccttcagttttcaaacaatacaataatttaaatatttatttaccaggttcacgtcagaagtttaatcataatatgcagtgtacatgcaacgttttcaaaaatacatttcattatttttagaatggttatttatatgaaacgaaaacttttcgtattcttcatcacacttgttgcttttcttgtttgcaatgctggacaaaatggagaatgtattggtggaactgttgaggatattcctaatgattgcgtaattatcatttcaaaaccattaattatcgcagaaaaatctcatggcaagtattcaaaaattttcttttctaatataattgtttatatttcagaaaacatccttcgttcaaaactggccaaagttgagaaaattaaagccggtctt…	T06E4.5
T06G6.9	sjj_T06G6.9	yes	yes	aaatctctgcgtctcaatgtctccccgcactctctcgctggttctcgtcgagaaacgcgccaaggcgagtgctggcgcacttactgggatcgaaaaacgcgtcaactggaattttctttttccccggaatttctacgctcaatttttaccgattttcctcgaattttttgcgttttttcgcaaattttcattgaaaaatcatgtcggacacagcggacagtctatcagcacgtggaatcccaaaaagcgagctcattgtaagtcggaaaatttaaaaaattgaaaatctctaaaaactcgagaaaaaatccagtaaaccagtattttccattgaattttggaagaagtctcaagaatttcctcaaaaaactaagttttccctcaaaactgaaaaattcg…	pfd-3
T07E3.7	sjj_T07E3.7	yes	yes	gggtgataatggcaatacgaataaagcaccttgtgggggaaaatattaaaaaatgatgaaaaaaattaactggcacaaatcctataatgggcgaccggttctttgcattctcattttttccagccgactttggagatgcttattggtttctttttgctcgtctaacgcgttttctttgtctcgaagctgcaaaatttacaaattagatttttttctcgcagaataatttttaattttccaaaaataaatcgaaaaaggtagtttttcgatttttttgttttttaacaatattttcaaaaaattcgatctttagaaaatcggcaaaaatttttcgacgaaactgatcgtacctctttctttgtttgtctcatttgagtttttaactcgtccaattctttt…	flap-1
T09A5.5	sjj_T09A5.5	yes	yes	agccaccaccgattataagaaattgagaaagagattgaaatcgcgtttaaagatattcgaaggaatataactcacaaatttcaatatttctttgtagatgtgcagacaaaaatttacaaaaaatgtcttccttctccccttttttcccgtaataattcaaatggctgagtatgagttcaaagggacaccgccgcccgtccattattcgtcggaccgcgcattcgataaaagataaaatttattcgttttctgggtgagacgggacgaatgcaagtggagactacgatcgttccgtttgaattatgagtgctttccagttggcacataaagacctttcttgtatgctagatgagcctcgctttacacaatcgggaacattttttttcgaaaattcattca…	T09A5.5
T09E8.1	sjj_T09E8.1	yes	yes	cgccgcgtaagagaaagtagtgagataatgtgttgtgatcataaatgatggattacatgatatccatttgttatcatattgataagttctattttgttgcagattcttcgtctaaatcgtctcatttcaatggaagcagtaacttgtctacaagcgaacaactccgattgcaagaaatgagcgatgagttggcgaacaaggatcgtaaagttacatctttggaatcgaagcttctgaaagcttatcaaagaattgaacgactgaacgaggagtacgacggaaaaataaaaaatctgatgtatgacagtgaacgtgctcgcgacgatctcactcgatgtgttgataagattcagcaattggaaaacgaacttgatgagacacgagctgcagtacaaaatg…	noca-1
T10E9.7	sjj_T10E9.7	yes	yes	gtgttggctcagcaacttcaaggatcgtttcgtatccactggtgatcgactgattacggaaggctgggaatgtctcccatggagtgttcaaatcgaatttacggaattcttgagccaattcagatggttcatagacgacacgcttcagctctggatcgtagcggacctcgttgtatcccgaaagtggataatccttgcggaatgggtgaccctcgaaaccgtaatcagtgagaattcttcgaagatctgggtgattgttgaaccatactccatacatatcgtacacttcacgctcaaacctgaaaaaaattagaataaatatatggtgacttggccgatttgagaggtgaaatcttttgagaaagttgccataatttaggaaacgactataatttgtca…	nuo-2
T10F2.1	sjj_T10F2.1	yes	yes	aacgagtgctcgagaagagcatacataattcttccgataccatacgatggttcaataactgatggagtaatctcttgtacgtgaatctttttcgtgtatttcttaatattcagatgctctggggtcaacgcgtaattctggccgtccacgctgagattgtacagcctgaaaaatttatttttaaattgtagaattatttcataatcaaaactcacttcttggcgagaagctcttcttcaagagccgagacttgttcactggtgagttgttggagcgatgtttgaattttcttagcgtcctttttgaagctcttgcccagcaaagccatgttggcttgtgcctcgacaaaattaacatcgactggctctgggagcttcttctcggcaaccaacttgacgt…	gars-1
T11G6.1	sjj_T11G6.1	yes	yes	cgagcttcgtgatgttctgatgggaaaatatggcgaggaaggaggaaaacttgtatatgatcttcaagatcaaggaggagagcttctatcattgcgttatgatctcactgttccatttgcacgatacttggcaatgaacaaaatcacgaatattacaagatatcaaattgcgaaagtatacagaagagatcaacctgtaatgtctcgtggacggtaccgcgagttctatcaatgcgattttgatattgccggacagtatgaccttatgcttccggaggctgagtgtctgggaattgttgatgagttgctcacgaaactggaaattggagagtttttcattaatgtaaggcatttattaacaatcattttaattcgaattgtgttgtttcagctcaatca…	hars-1
T12D8.6	sjj_T12D8.6	yes	yes	ctcattctctcttttatcgccaacttctcactcactgataatcgattttcgttttcatcccgtcttctcaattttccaatttcagctgtgagaaatggacgatttggctgattgtcgtgaggttttcgcctattttgacagcaaaggcgacgagcgaatctctgttcagcaggtttttaattcaatattttacttttttaatccaaaattcatatttcaggtcggtgatgtgctccgcgcgctcggccagaacccaacagaagccgaaattcacaaatgtgtcggctcgttcgatcgggaagctcggctttcattcgaggactttgtcccaattttccagtcggtgtccaagaatcggttcgtggcgaattttcagttaataaatttcaatttctacat…	mlc-5
T12G3.5	sjj_T12G3.5	yes	yes	agttttcaggtgatgaattccaattctctatcacgattcacatcaatcgtgagaacgacatcgatccgcggatttcatgatcgaagctcagtgccacgggtcgtcgatgatcgcgaaaagtcttcagcaaaatataatgatgccggtgagacatatatttaattttttcaaataaaaactttcacattttcaggttacacgttccgttatcaccaacaaggcgtagatccgctacctcgtattcctgattgtaaagtcccagtagcacgtccagcatacaaagttcgtgatcaatggagtgacgaagctgctcgcttcggtcaaaacgactatattgatcttctcggtgatggatcagttcatcctgcacaacttcaatatcacacgccaacttggctt…	mrpl-51
T13H5.5	sjj_T13H5.5	yes	yes	cggtgaacacacattccttgcgtacaccgcatttaacttgacgcacaaagtatattattttatttttaagtttttaattgtaatttaaagctataagcttgtactttttaaatataattaaattgtttaaaagttgtctaagtcagtatttcaggtatgttagccactgggggatcattcgcacgaaggctgattcattcttcctgccgattggcttgcgaaggaaaaactaaagaagttccgactccagaagaggtaactgataatatatttgaactaaactaatttctatgttaaatttataaacaattttacttaaaaatcgatatattcaggccggatacgcttacaatcatgttgaacgaaagaagggaatgtacaaaccacaacacagtattg…	T13H5.6,mrps-18B
T17E9.2	sjj_T17E9.2	yes	yes	aagcggcatagatggtcttgtgggtcgtgtgtcccataacagttgatggaagagagtagaacgagacgaaatcggtaatcttaccgttttgattctgaaatacaatttttgaaacatcaaacaaataactaatctaattattcttacctctgctacatacgaatacacgacaccctttttaggaacaagggcatgagcaagttcttcctcgctattgtagactggagccaatgagtattgcttcagacttgtagtcaataacttgaaaacctgtggtacatcggtacttttcatctcgcgaaggttgcgtgtggccgtctcctcaggcaacttgtaaagcttaattgttctcgccattgtcattttggcagacaaatgcgagaagcgaacgtcgataag…	nmt-1
T19A6.2	sjj_T19A6.2	yes	yes	tttggaaaaggagcagttatcaatcttcttcgtcaatttgcaaaacttcatccagaccgtccacagatcagtgtcggttttatcggatatccgaatgtcggaaaatcgtcacttgtgaatacactccgcaagaaaaaagtgtgcaaaacagctccgattgctggagaaaccaaagtttggcaatatgtcatgttgatgcgtagaatctatttgattgactctccaggagttgtctatccacaaggagattcagagacacagattattctgaaaggagttgttcgtgtcgaaaatgtcaaggatccggagaatcatgttcaaggagtcttagatcgatgcaaaccggaacatcttcgccgtcaatacggtattccagaattcacagatgttgacgatttt…	ngp-1
T19E7.1	sjj_T19E7.1	yes	yes	cctcaactcaaccatgattcttcttctcctataccttctcattccaactatcaataccgtagtcattcctagccctctaaaatcttcatatcaatctattgctggacaacgtgcaataaatctcgatgtcaacgtgcgtctactgactgtgttagctcttcaacaaagtgtaagttatccatgtacttacgcaataggtatattccctaaagagttcgtccctgtctatgacgcatctcgtctaagagtttccaactgatagctcaaagtctacttacgtgctctttttgacctacaaaatactcaatatctataaaagtacgtcagagcggcgggtcgttgaattgtcatcatcgaacgttgctctggaaaatcgaaacaacgccctccaccgggtcg…	clec-178
T19E7.3	sjj_T19E7.3	yes	yes	caactgcaagaatcgacgaattccaggatcaattccagatgatcctgatagtggagttccttgtccatacaatgcgtacgtttccatgtcgatgccattacgacgaagcttaatgtacgagtgactacccatggcgacgggcatcagttcgtgatgttgtacgccgatacgctccaacaggatctgaagtgaagagagaaatagtacggtgaattgagagaaatagagagtgagaagggtggggaaatgatcccaagaagattggatgtgatgggagtagaagggacaattcaaaaacgtgtaaatctatgaatttctgaatttcaaggccgacgatttagattcgaactttttagataatgacgtcacacacacacctctaataacaaaacaatttgt…	bec-1
T20H4.5	sjj_T20H4.5	yes	yes	atgttctcttctcatttcccacaattcgtattatcttaacgataaagatattcggcttgaagattggaagcgagctcaggctcccagcgatcaccattcaacaagagcttctccttattatagaggagttcttcgtgagtttcagtcgaatattcgaagttcgggccctcgacaattgcatcgactgggcaagcttcctggcataatccacaatagatgcacttggtcatatcgatatcgtatctagtggtacggcgacttccgtcaggtcttgtttcggcctcgatcgtgatagcttgagctgggcaaatggcttcgcaaagcttgcaagcaatgcatctttcttcaccagacgggtatcgacgaagagcgtgttctcctctaaaatactgatttttt…	T20H4.5
T21B10.1	sjj_T21B10.1	yes	no	gaataccgcgtgtttttgcttgttgatttgttttccttttaaaatgaatggagtgcgatttacaaaaggtacaatatttgaaatgtattttattccagtttttatctgattttttatatttctgattaaagagaaaagaaaaagcttaaaagaaaaaatttagaactgccaaaagatgcacaggagttttccgaggcttgtccgatcgcaaggtaacttgttgaaaggaatgtttggaaaatccggggaaaaggaagcagtaaagcagctgacactggaagaacaggagagccttcgcaagacgcttcccagcatccgtgctagagaatccacacaagttactgcttcagctgattctgtcactgaatttgacgatgatctgttgacgatgagccgtat…	enol-1,mrpl-50,cct-2
T21B10.3	sjj_T21B10.3	yes	yes	tatctcggatttttcgtgccataccaacattgtttgaacgatctgtcaacctcacaccgatgcatttcgaaggctttaaaactcaaaaacttttgattaccattcttcatagagttttcattattggacgaactacatggacttctgcttctcagtgggaaaatgctgcaatgatgacaatgtcgttcgcgaaggaaagaaaacgaaaagaaggacaaccggaaaaagtagaggataaagcattgctggattcgttttccttggttaactttgctctcaatgagctcttcaaggattatcgaaaaccattgaaagcagttgagatttttgtgaaaatgctgcagcgtcttcttgccaacaataacaacgccagaatgctcacaaattaccaattctctt…	T21B10.3
T21C9.5	sjj_T21C9.5	yes	yes	ttgcataaattgtgaaaatcgaacaattcctatcaaattttcattttctcaacacaaattctaaaaattattttcaggtgatttcgccatgtcaggcttatctcacgccggccgccaggttgcacgtattgcagttcgacaagcatcgtctcactctcagtaagttttttttagtgttaaaggctaaataatctgatgtcaagaaatcatgttaaaaaacgatatcaatggaattttcgatatttcagaaaatatctgtgttcttaccaggaattttattttaaacaatagctttttcgtattcgtaatgcaattagtttactaagtgattattcttaacaaatataacaaatgctcactttcttatttaatctgttccgaaatactaaatatttaatc…	lpd-9
T22A3.3	sjj_T22A3.3	yes	yes	cgctcaatcaaccttccaatttttgggaatccagtcaagatagcggagttctctccagcttgtcatcttctccccaacaacgttcgggcctgagaagtcaaaaattgcatttgacgtatatagagaagaacaagagagttcgtgcaatgattccacaacaacagcattatcatgcatttgatcgcccgacacactacaattctcgaaaaacgtctggcccaccaccactgatgagaacaccatcttccggattttcgtcggcttcttcgtcggagaacatgttttctggattgacattgtcagacaatgagaacaaaatccacgaaatcatggatccatcagttgacgtggatcttgacatgtttcttttgcctgattgtcgatacaagcaaccagtgc…	lst-1
T22B11.5	sjj_T22B11.5	yes	yes	tgagtggatcacgcttcttgaagaaatcatcccatggagaatcgagccaatctctgttacgaacatatgtcaccttctgcgcattctcataagcatcctcgagaatcgacccgtactttgtgagttcttccttaacatattgctcatttgcaactccttcgttgagaatcttctcctgatacttttccagtgctgtcttcgtttgcttgattcgttggtacatgagtggttgagtgaacatcggctcgtcgagctcattgtgtccgtgacgccggtaacaaacaagatccacgataacgtccttcttgaaagtcttcctccaatcggcggcgacattgcacacgtgcattacagcctccggatcgtcgacgttcacgtggaagatcgggcatccgacga…	T22B11.5
T22F3.4	sjj_T22F3.4	yes	yes	cgcaacgtaaaattattgattccaggaagttgaagttcagatccacgacaatcagactatgattcacaactttaacaaaacattagcaatttcatttttaataacaacagtttattcagaaaatagaaaaacttaacgacgacggaagaagttcttcttgacctttggctttggtggcagaatgattccatcgtacttttgctggaaccatttgattgtctcctccttatcgacacggtgggatggtccaatgcgtcctggtgcacgtctgcgcttggaaactcgaactccgttgcggttcagaacgacgtagaagtccattccgtagattccaattcctgggtcgtacttgattccgagatcaatgtgctcctggaaacaaaataatcatcacttttg…	rpl-11.1
T23B12.2	sjj_T23B12.2	yes	yes	attctcatcggctgttcaggatgtttcctcgacttcatctggcgaatccatcgatacacgaagagaattatggcgaaaaccagaaaatccattcatcaaaactccacaagcttgggtttcaaatttggataccatcgaagatgagaagctcggactcgtggatctccatccagacattttcagaacatcaccgcgtatcgatattctacaccgtaacctcacgtggcaaagtgtatatcgaaatgtgcaaatgacgaaaatgttgacaaaagctgaaatgcccggagggggtagaaagccgtggcctcaaaagaagactggacgggctcacgttggttctattcgttccccacaatttattcgaggaggtttcgcaaatggtgttcgtggaccgagaac…	mrpl-4
T23B12.4	sjj_T23B12.4	yes	yes	agaaccgaaaatggacgttggagtaggatcaaaacacattaaaacattgaaagaagcgattagtggggtattttgtcaaatttcattatcgaaactaagtcaataatttcagggactctacgccgacgattatccttttcaacttgcaattatggatagtacgttagcgatggttgtcgcttggctcgaaggaagtgcacttggatcgacagtctggacaaacgtgctgctttcaaatgtgacttttgttaaacatcccgttttccacccattcgcatccggcgtcaatcttttcattcgaaatgctcatgcacttatcaacagtgttggtaacctagaagagttacccgaagatttcaatccacaaatgctcttcagtcatcagagatgggctcctcg…	T23B12.4
T23G11.3	sjj_T23G11.3	yes	yes	tgacgctatcgacgaacaacagacacatcatgtccccgatttcgagcgcttacagtcaaacacctaattcgcttttgtcgccagccatgttcaatccaaagagcagaagtatcttttccccgactcttcctgcaactccaatgagttatggaaaatcatcgatggacaagagtatgaaacaatctcatgtctacttatttttctgtaatttcttcaggcctgttctctccaacagctacagaaccaatcgaggttgaggcaactgtcgagtacttggctgatctggttaaagagaagaaacatcttacgctctttcctcatatgttcagcaatgttgaacgtttgttggatgatggtacataaccgctctgtgttcctacaagtaattattttatttta…	gld-1
T25G3.3	sjj_T25G3.3	yes	yes	cgcacccctttttcaaattattctctgaattcttacgagtcagttcgcaaaacaccatattatattcaccatcagttatgacattttcttatttcaggaacttgtctctcacgataccaaaaacaacacatacgattacaaacacactttctgcgttgaaatcgtaccaatctgcagagacaatatcgtttgtctcccaaagaaacaggctcaacaatacggaaatatgtcacaaatcgttctttgtcttcgtgtctcgaatgtcatcactctcatcgaccccaacaatttgcagttggttgatgttcaagcgtaagtacaaatatctagaaaagaaatgaaaattggcatattacagaactaatttctggagagagcctttcgattctctttgcggac…	T25G3.3
T26E3.3	sjj_T26E3.3	yes	yes	cgaaaaatccaaattttcagatgtcctacaacggctcctaccatcaaaatcatcattcaacacttcaagtcaaatcgaaatttgattctgaatggcgtcgtttctcaataccaatgcattctgcgtctggtgtctcttacgatgggttccggaggtgatttttggccatttttagccgaaaaatcgaaaaattcagcgttttttttttacctaaaatacgtcaaaacccatgtttttgacgtagaaaaacgttaaaaattgatttctctacccaaaagttactgaaattgtcatttttaggcataaaatcccttaaaattcagaaaatcggattttcaacgattttcagctgaaaaatccaaggattcggcgttttttgtcctaaaatacgcggaaaat…	par-6
T27A10.4	sjj_T27A10.4	yes	yes	tcaaactccccgtttctgacatacttctcaacaacattgtcaatagtttccatgtcaattggaagaacgatgtagtccatctccttgtagcgaaggtagaaaacagcgtgagcattttgagaatcggtttgttggacacgtggacggatgttcatcttcttgacaatctcttgaagcatctggattccagattggacacgacgggaacggagttcatcagattgctttccgtaaagagaaagtttttcgagggtcttgaggatgacttgctcaaagttctgttgagagaatccaacttgagcgaagtatttgttccagtttcctccgaagacggtttcgaatgatgcttgaacttcctttggcaagaaagcgttcttctcgaaaatggtggcgaagtcg…	vit-4,vit-5,vit-3
T27C10.3	sjj_T27C10.3	yes	yes	ttttcgattaccgattttagcaaaaaatcgaaaatttttcaaaatttttctataccacctataattctctaattattttcagtcgctattcgaagacaacggacaagattcgaataatattcaacatcgcaacgatggatgtatttggtcaatattcgatcgattgatgaatactaataaattcagagacttcgatgtgattcaaggaacattcgacactttgcaggttgtttaaattcatattattccctaaattctctaatttcagataattttcttcacaaatcatgaatcggcgaacaacttcatcaagaacaatttgccaagattcatgcaaactcttcataaactcattgcttgctccaacttcttcattcaagcaaaatcattcaaattctt…	mop-25.3
T27E9.1	sjj_T27E9.1	yes	yes	ttcccactattgcttctggcaagcaccgaccaccgaggtccttcaatcttgaatcatgtccaaagaaaagtccttcgacaccaaaaagttcttgatcgatctcgcctcaggaggtaagctttttcagtttttattgcaaaaatttggaggatttctataattattaattttgggttttcattcgtcaaatttgtgatttaattaattttgttttcttttaggtaccgctgctgccgtctccaagaccgctgttgccccaattgagcgtgtcaagcttctcctccaggtgtgtgatgaaacttttttccactataaatatgaaaaattttaggtccaagatgcttccaaggctatcgccgttgacaagcgttacaagggaatcatggatgttctcatccg…	ant-1.1
T28F12.2a	sjj_T28F12.2a	yes	no	aagccaacacaagaatcacaaatagttttacgatcttaccgacagtatcactttttctcgggaatcatttgaaaaaagataagaaaatgtcccaaattccaccccttttccccgtcttccccgctgactaataaaacccattaaaatgattttgatgagcttgggctactgcttagaaaaaatgcctatgaccaccaccaccaatggttccaaaaagtgtcaaaaaattggcctctttagttatcaatacaatttatcaattaatcaatttgagagacaagacacagaaaaaagaaaaaagaaaaaaaaataggaaagcgtggtttcaatttctcactttatccttccaccgttatccccgttcacatcttcttttacccgaatcggggggccgagaag…	unc-62
T28F3.2	sjj_T28F3.2	yes	yes	tgtccaggatcttcttcttcttgacgttgccccactttcccttggtattgagaccgctggaggagtcatgactgctctcatcaagagaaacaccaccatcccaaccaagaccgctcagaccttcacaacctattctgataaccaaccaggagtgttgatccaggtttacgaaggagaacgtgccatgaccaaggacaacaacttgctcggaaagttcgagctctccggaatcccaccagcaccacgcggagtcccacaaatcgaagtcactttcgatattgacgccaacggaatcttgaacgtctctgccactgacaagtccaccggaaagcaaaacaagatcaccatcaccaacgacaagggacgtctttccaaggatgacattgaacgcatggtcaa…	hsp-1
W01A8.4	sjj_W01A8.4	yes	yes	acgaggataacgacacagctaaaaaaaaacaaaaatcgagaaaaagttgcttacattcggatctaaaagtaaatttaagaaaacagatagatcgagacgattagaagtcgattccgatggttggagcaaagagaccggatcctccggtttgtagagttcttccttgttgacgatcccaccaaagaagctttccatccaaacatgcttcattcgacttgtccattgggacaaacataagacgagtgtaaatgtagaagagagcgaaaacggttccgacgtacaggaatacggtgcgtggtgtgaaacggaagaactcggcttgagtcatatcagcagaataccaacggaacattgctggatccatggtgactccctccttgtacttgaagctatgaggat…	nuo-6
W01D2.1	sjj_W01D2.1	yes	no	tcacgtttcttttcacgatttttgctgttttttgacgttttttcaccgaatttttgtgattttcagttataaaaaattaaattagtcaatccgcttgctgtgatgccaaaattctctaatttttgccagtaattttgagttttgtgtcaaaaattaggtcctgggacgtttcaatttcgttttgttttttacttgtcgaattttggctttctgattatatagaattgacccgaaatttttaattgctcgaaatatgctcggatcttaacaaaattatgtgaatttatcgattttcttgttatttccgcttctcaccgttctcaagaccaatctttaatgtaatttttattttcagatgactaagggtactcaagctttcggaaagaagcacgttaagtc…	rpl-37,W01D2.1
W02F12.5	sjj_W02F12.5	yes	yes	ttccgttgactggaacaacacgatcaaacactccgtgcattcccaaaattgcactttgtggtggattgatgattggggttccgaacatggatccgaagactccaccgttagaaatcgtgaaggttcctccctccatatcttcaacagccagctttccgtcacgagccttcactccgagattggcaagttccaattcgatttgagcataattcatgctctcgacatttctcaagactggaacaacgagtcctttcggtgtagcaacagcaacggagatatcgacaaagtgacggtagacaatttcgttttcatcgagaacggcgttaacaactggagattcttgaagagcgtaggcggcagcgcggacaaatggagacatcattccgagcttaactccgt…	W02F12.5
W03C9.3	sjj_W03C9.3	yes	yes	caaagggtgactaccgtaatctgtgggattttcttttcaaattttttgggatttttagaaagtggagacgagggaagaggaaatgtgtgttgtgtggattgaattgaattgaatcgaatgtgtcaaaaatacattttgtgcagatagagatagagggctctgcgcggagcagcacacggttaacaattgcatcccgaattctgctggttctgttgatttgggttgagacggatttggtcgggaaactctgggaaatcgttggtttcctgaaaaatttaaaatttttagtttgctttttgttggaaaaattcaaatttttacataaaacgcagcatatttttgatatatttatttagttttagatttttcaaattttttgaaaaaaccagttttctaacc…	rab-7
W04B5.4	sjj_W04B5.4	yes	yes	aggagaaaactggaaaattggacaaaaatcgatacaaaaaatcgataatcacttgacaacagtaatattattaggtgtgtgcacattttgctcgtagacactttgatataggtgatacttcttgttgaggtcacgtcccagctcttttcgggtccactgcaatgaaaattggttgatttaattgatgtttatggattttttttgggtgataaaatggaatttttccgtcaaagaggcttaacaccgaatttgaaaaaaaatttaaaaaaattttttgaaaattttttttttcaaaaaaaattgttttaaacaaataaattcagctaaaacctcaattttcgttttcagctcactgggagcttcaaaaagacccccatattggctatattccgtcgattt…	mrpl-30
W07E11.3	sjj_W07E11.3	yes	yes	ttgaaaatagtgtgcctcgttttctgacctaatctggctaaaatctgaaattcagtgccagtagtcgtttcctttgttcgcgaagaaaacgtaagacttggttaacagatgggctattattccatgcggaacccaaccactttattcgaagttataggaaacatagtttaaaaaatgttgttgcattgaaagtacggatcaaaatataggacgagaatgggaagaaaatgttggaatatctaatatgatgttggctgagtagtggggttcaccgtgcattgaatcattgataggatggagttattggaagtcgtaatctggcagcggattgaatcgttttccgaaactgaaaataataaaataaattctatcgatctgcaagtgtattaaacatttttg…	flp-2,W07E11.1
W09C5.2	sjj_W09C5.2	yes	yes	agcatcttcatggacgtgttaatatagttccagttatttcaaaagctgattgtttgacacgtgatgagcttctccgtttcaagaaacaaattgtcaaggatgcggagacggcggagattaagctgtacaagttcccagagctcgaggatccatatacggataaagttgcaattgaaaaacttcgaaaagcacttccattcgcaattattggctcgaatatgttgaaggaaaaggatggaaaaaagattagatatcgagaatatccatggggaactgttgaagttgagaatatgcaacataatgattttctaacacttcgtgatatgattattcgaactaatttgattgatatgattgatgttacacgtaatgttcattatgagaatttccgattccgtc…	unc-59
W09C5.8	sjj_W09C5.8	yes	yes	gcttgaatgtttgacgagagagtgatggggcggggggagcgacgacaaccaagagagaattataaaaacgagaaagaagctacaaaaaaattttattttatttctgctgaatctctatattttacttccacttcttgttctcgtaatcgtagtgtgtcggtgcaccgaggaattgtcccttctcgagcacaagcgcacgctcaacctgagcctccttgtactcgttctggaaggttggcggcagttctgggtacacgcagacgttgagaagaacagcataataggtgcaaagtccgagcacggagaggataacggcggagatcaccttccagtatccggttggagcctcgaattcggacagcgtttgacggaagctgtagcggtacactgaaaacttag…	W09C5.8
Y102A5C.31	sjj_Y102A5C.31	yes	yes	cataagcttgcgatcgttgaaattccgctccacgtgctagcttcatatgttgttatattcaaaactccgtcaagaatggcgtccgttaaatggatgatgccattcctgaccttctggtaagataccctatttactacggaaaacgaaatctttgcatttttccagcagtgcctttctggacctcttcatcgccgtgttctccacacaatattacctagtacctatagtcggtgggtacatgcgtggagtattcacagatattgggatttccaccgacattcaaggccacgtattcattacttccatgtgtatagttggaatgtcgattctcggattctttgagagccgctataacactgttgttaaaggaaatcgtgagaacattttcaaggcgaaagg…	srh-131,srh-132
Y104H12B_374.b	sjj_Y104H12B_374.b	yes	yes	agatatctacgacggcaatcaaacattgacattagctctcgtttggcagctaatgcgtgcctataccctctcagttcttgctcaatgtactcaatctggtgattccctgccagctgataaggatattgttgcatgggttaacgaaaagctcaaaaattctggaaaatccacatcaattcgatcgttccaagacccggcaatttccgatggaaaagttgtattggatctgattgatgcaattaaaccaaacgttattgatcatagtttggtgaaaagtggcaaaagtaatgaggataaaatgtcaaatgcaaaatatgcaatcacttgtggacgaaagattggagcaaagatttacgcgttgccagaggatattgttgaggttaatattaccccgaaaaa…	plst-1,Y73B3B.1
Y106G6E.6	sjj_Y106G6E.6	yes	yes	tcatcacagatacggaaatgatgacggggaaagtattttcgaggcgcgcgggggagcatggggacgaagaatgtggatagtggggtgggataattgagatggaatggcatctatccgtttagcttgtgctatttttgtgtagctggggtcgcattgttgtgcttcctccgacgtctcctgaagcaacagcatttcacttctccacttgaattgtctcctgcagctgttcgtccttccgtatttcgactctcttcaacaacttcaccggcattcgagttaatcacctgaaattataaatacatgagttttatatttttatatttcaaaaaaaaattgtaaagtgaaaaattttaattaaaaaacctttttaatttaataattttagacttttttctcgaa…	csnk-1
Y106G6H.3	sjj_Y106G6H.3	yes	no	tttttgagcagtttaaattgggatttactgtccttttgctcagagccaggagaactcggatcccaaaaaccggaaaaagacacactagtgtttcaagggaggagggaatgtgccgatgggtctcgccacgaaatgcatcgcgaaccgtagttatcgctgctttgcccctatttctggcccaaaatctgatacttttcgctgtttcgtttcttttttgcagaaaattatgtttttgaaaccaaattttagtttattcgacttatttctgttttttagttgcaaactttcaacagataaacgcctttttatataattcttcaagctgtaaactattataaattgaatttcttaccacttattttttgagacgttgaaattttctgaagtagtacggatgat…	pab-1,rpl-30
Y110A7A.a	sjj_Y110A7A.a	yes	yes	ggagacattttgaaagcaaaacaaaacaaaaacaaaataactttacaactatcctaggctaaacgaaataaaattattgtgggcgaagacgaatgaatccttgaataattcgaacttgctcttgattcacattacatttctcgaaaatgcgattggcgagaggctcaagttttgcacggttggcggtcaacgacataatttgcaggcaagtcgctgcagcatatgtatcacgttttctaagagcatcttcgaacaattctgccattgcccatggcctagcatgtccacgtggataaacagtcgcttcgtccccactgcttgcagtttcatcaagcagtagatctaacagttcgtaagctttctgctgttctccgattctggtcaagagcaaagcacatt…	Y110A7A.19,set-33
Y110A7A.d	sjj_Y110A7A.d	yes	yes	attggtcagtgcagtcagattttgctctttctttaggtgaaccaacccgagaccataccaggcacggtaatcgcgaggagaaaggagaagtgctgatctgaaaatttaatgttttaattaaaaactttcatgatcctataaatacctgaaagatcccgcagctttgtcaagttcatcctgaacgataagctcatgccccaataaagtgtatgcgtaggcgaatcgtttgtcaagttgaatagccctctccatacattcaattgcctgagtatgctgtctttgtaatgagaagcaatttccagcggcacaccaactctgtggccgttcccgtgattcagttgtcaaaatctgagaaagagccgaaagagcatgagtatcttgaaggtgccacattgaggt…	mat-1
Y17G9B.e	sjj_Y17G9B.e	yes	yes	aagctgaacaaacaggattcaaaccacacaaatttaaaatgaaaaattaagaaaaaaatttgtttgcaacaatttattgtaacaaataacaataatccgcaacttaggcgaagtgggtgttttggcgagcggttgtgaagacgctgaggttctttctcttggtgacgcgatgtgggagtgggaatctgatcttggcgtcgtggaacatcttgattccggcacgcttggtgtcttcggccttgacggtttggaccttgaggatgtggatgcggtcagcttgggcacgatgacgagctcccatgtcacggtagcactgggtgacggctccggcaacggtggtgtcacggtactcacggtacatgttgtggtgtccggtacgggaatcgtacttgagccaga…	rpl-20
Y24F12A.a	sjj_Y24F12A.a	yes	no	tcggcaactctgaattttatgatcagtaaaatgaaataggcgaacaaaaaatattacccgtatatggatgacaaatccaaagtgacatcgatcatatcacagcataactcgtaaatgctcatttccactggctccgaatcggttgcaatgtagatttttgagagaatatcaaacaggaatgatttagtaactttagagctctggaaaaaagtatgatgattatttgaattgattatgtatcaaacattgttaaatacgtctagaagacgctcgagtgttggcagttgcttgacgagattttggacgactttggaaaacgcctcgaaaatagagtgatcataaatggaggtgagatgatacgtgacttgaagatccacatcgatctggtccttgatagtt…	ragc-1
Y32F6A.2	sjj_Y32F6A.2	yes	yes	cccacatccatttatcctcgtaaccttcactttgataaaagaatgcagtaaatacgtttgtagtatcattcaaagacattccatacgaaagaagcattatagttcccaccaataaaagtgtaagagctacgataccggttctaccaagaacttttgatcctccaatggaaattataccaataattatccatagacaaactgcacatataatagatgtaacacttggcggctcccaatcattcattgttatgcttctctgaaagttgcttcgaaatgaatatcatacagtcaagttatacaaccttgtacatcaacccatgaacaaagctcataaatggagattttctctgttgaaaaccacgggtggcaattaacatttcttgatattcatcacattct…	snf-10
Y37D8A.14	sjj_Y37D8A.14	yes	yes	ttgcgattttctcatcttaaagctcattgttttcaggtaacatggcctcgttgacccgagctgtaacccgactggccatcgccggccgccaagccgtccggaccatcgccaccaccaccccagtctccggacacggtgacgacatcatggagaagtggcccgctgatagtgagtttttttttttgagtaggagtatttgatattttcccaaaaaccggcagtatgagaaaatagctaaacaaatactacgtgctaaacaccacattttaaaaaatgctttcaaaagttcaattttttgattttagagttcgacaatcacttcatcaactacctcaatcgcccagaaatcgacggatgggaggtcagaaagggtatgttctcgaaagcactgcagaaaaa…	cco-2
Y37D8A.18	sjj_Y37D8A.18	yes	yes	aacaaaaattaaggcaacgcatattgaaaatcaaaagaaaacaccagcggtttctatggaaatcaattaacgagtatgtggagccgcagagcacacattctcgataatacttgagaacgaccgcaaacactttgacggcacgttgcacagaaaatatttttgtgattttttactttatttactcataataatcgttttaaactgcttttatcggatataaattcataaatttgaagaaaaactgcagaatttctctagctagaaataaaaaataaaattaattgtcgtcaagttgtgcgcattgtacgcaagcagcgtgacgtcagattgcacagttttcttttttatataaaaaatttaatttaatcttttttaaaatcaaatttccgctattcaaat…	mrps-10
Y37D8A.9	sjj_Y37D8A.9	yes	yes	caatttccccatttttcaattttaaaaatcaatgttttgtgaatctgcttattccctacaaaatgggattttttatgatcctgaaatcgagaaaattgacggtttcgatccaattttcggcctaatttttccaaattttacaccttttcgccaaaaaaaaacagattccgtgtggaaaccagattcaggagacgctccaggagttgaacttcgaacatacgttaataacatgatcattccattgagtgagcttcaggtagtccgggagctttgcgagcattctcaagaaatgcacaattccgtactcttgagatggacggaatccactatcctgcagggcggtcgggtttgtgatgtcgattcccttctccatagctcgctttttgacaaggtcattgt…	mrg-1
Y39A1A.15	sjj_Y39A1A.15	yes	yes	atacgtgtgcctgtacagtgatggacgtctcacatatcatacaaatctcaaggaatatatggataagactgcacacggaaaagagatggatctgaagttggcgacaatccgaatcactggacgtctgcatccacttcattcccatcgtgtcgcaagttctgtggatccgatgaatggcggtggaggtggtggcacgccgacgctcaagagctacgagccacggaggagtgacgtcggagccaactctggcgatggaacttctggtggtggatcggatgatgcgattaaggagaatcagagacaacacttctcaccgcctgccatgcctcaaaccgtagctgggaagaagaagcgagagtcgaggaagatcggaacgaattcgaagcataatgatgagga…	cnt-2
Y39G10A_237.b	sjj_Y39G10A_237.b	yes	yes	atttctgatgagtgctggtgattttgtcagtgacgagaaactgcggtaaactgcctgaaaatcaatattttaccggaaattctcgggttttttaacgatacctgcgatctgatagtgtttgacgcgttccgtaggccagctattagtcgtaattgtaacattatcgatctctgaaaactggattcggtgaagctttcgcaaaaaaatcgatgagaattgagagttgcgaaatttagcagttatttgtggtggaacatgttaaaatttgagtttttaattaatatattgctaaaaatttgataaaattcactttttaattgttgaaaactactgaaaaccactcgaaattgctgaaaattgctgaaaatcgaaatttcgtcagctgatgtcgattattct…	eif-3.I,Y75B8A.10
Y39G10A_246.c	sjj_Y39G10A_246.c	yes	yes	ctcgacaagccacgattaatatcggaactattggccacgtagcccatggaaaatccactctggtgaaagcgttctccggtgtgcatactgtcaagttcaaaagagagttggaaagaaatattactatcaaacttggatacgctaatgcaaagatctacagatgttctaaccaagagtgcccaaggccaggatgttacaggttataatatctccctgaaatttaatttaaataaataatttttgaattctaattcagatccgccggttcatcaacacccgatcggttcccatgcgagcgcgccggatgcggtggagaattcacctgtgttcgccacgtctcattcgtcgattgcccaggtcacgacattcttatggccaccatgttgaacggagccgctg…	Y39G10AR.8
Y39G10A_246.h	sjj_Y39G10A_246.h	yes	no	atgttaacaagccaggatctgaagttgaaaacttgaagggaggagtcgccggaggaacattgaccaagggaattctgcgcgtcggacaagaaatcgaagttcgcccgggaatcgtctcaaaaaccgcgaccggtcaactccaatgccgtccgatcttctcccgtatcgactctctgtttgccgaaaagaaccagctggaatacgccgttcccggcggtctcatcggtgttggaacgaagatcgacccgacactctgccgtggagatcgactcgtcggtcacatcctcggagccgttggcactcttccagatatcttcatcgaaattgaaatctccttctatcttctgagaagattgctcggagttcgtactgaaggaaagaagaagggagccaaggtgc…	Y39G10AR.7,Y39G10AR.8
Y43F4B.6	sjj_Y43F4B.6	yes	yes	catagcgaagcgtgttgagagtctcttgagagttggaatcagcgggagagatgcaggcaagaaagactgtgaacgaatttccaccgagagaatcttgaaggacgcgggtgatcacagagtttctgtatgggatgtgcttctgcttcgtggccaacgctgcgatgacttgggaaagaatcaaaagtccaccattgatgttgatgccttctttcatacgatttccttcggcttccgtcttcttcagcctctcggatccagccaaatcgaccaattggagcttcgcgctgaatgcgctatcacactctgcagtggcagttttctccacgaacactgtgaaaaccgcatgagacctgctggacatggcgttcatcgcagtttccgcctttgttcgatagtggc…	klp-19
Y45F10A.2	sjj_Y45F10A.2	yes	yes	ggccggggtcttcatataatatagaagaggttgcaatactctttctacaattttctagcaatataataataaaaataataatagtatacacgtgagttgggtgatggtgggggttaggattcaaatggaaatgaataaaaattgcctatgtgtatctagtacaaggacattgattggagcgcttcgataatcttcttgcccgacgaaaatctttcgaggcggtgggcgtttcgcatcactcgtccgtgaatcttctcgagccacatgccgtacatctccgattgcttttgatctcgagcattctgaccgagaacacaagtctggatcatctgctgaacaacgtagtttccatattgatggaagagcagaatgtcgagagcatcacgatttgtatccgga…	puf-11,puf-3
Y45F10B.13	sjj_Y45F10B.13	yes	yes	cctcccttaacctctttccgctctcgggttccaggagtcatcgaacgagcacggctcggctcacgggaaactggctttggaggtggcggaggtggcggcggtggaggcactgatttttctctgaaagtatactgtttagttctggtcttcagattttcttttaattggttccaacatcatcaattttttctcaccttggtggctctggtacaacatgatcctgctgctttggctcctcaaaaactctctcataataaaatgattctgatgtatcgggtaccttctttggagcttcttctttccttgaaacatcctcataaatagttggctcatcgggttcttcctcttcgatttcttgtttcgtcacttttcgcaactcggcttcgttcaatttttcag…	Y45F10B.13
Y45G12B.1	sjj_Y45G12B.1	yes	yes	tttttccaggacattaacgaagaatggatcggagatcagtcgcgtttcgcagtggacggcctaaaagtccaacgccttctcacaccaatgatccgcggtgccgacggtcaactcaagccagccacctgggaagaggctcttttcaccgttgccgccaagctccgcgagacgccagccgagcagaaggccgccgtcgccggaggcctgaatgacgtcgagtccctggtcgcgctgaaggatctgttcaaccgattcaacagcgaaaacgtgatgaccgaagaggaattcccggatgttggtagcggtggctcggatcttcgttccaactacgtcttcaacgatgggatcgccagtgtcgagaacgccgacgccatccttctcgtcggaacgaatcccaga…	nuo-5
Y46H3C_14.e	sjj_Y46H3C_14.e	yes	no	tagattcccaaagacactttccaattaaccaaacgcttcaaattcttgcaaacatctccttacttgaacactcttggccaatatacgcatggatcgtcatcgtatccgcttcaagtacaatggagctgacgctatcgacatggtgttttcgaagaagaagagtgaggagagaaaggactggctctcgaagtggatgcgggagaagaaagacagaaagcagcagggacttgctgaagaatatctctacgacaaggacactcgattcgtcactttcaaggatttcgtcaatcgtgaattggtgctcttctcgaatctcgacaacgagcgttcaattccatgtcttgtggatggtttcaagccaggacaacggaaggttctcttcgcgtgcttcaagagatc…	Y46H3C.4,top-2,cin-4
Y47H9C.7	sjj_Y47H9C.7	yes	no	ttgaattccttccaaaatgagaatgctttttttttaatggccagaatatgcacagaaaatttaaaatttctaaaactcgatttttttagaaatttaaattgttttaaaaaaattttaaaatttaaattttaaaattttttttaatttaaaattttctttaatttttttgaaattgtttattttattttagaaatttaaattttttctttgaacttttttttttaattttttgaaatttaaaatttaaattttttctttaaattttatttttttctagaaatttaaattttctttaattttttaaaatttaaatttaaatttaaattttattttttattttttaatttaaatttaatttttgttgaaaaatgccactaatagtttcgaaaaaattataaa…	Y47H9C.7
Y48B6A.2	sjj_Y48B6A.2	yes	no	ttcatggcttcaaaacttcaaatatccttaattttcttcttttttttgctgctttggcggtcagttgaaaaataatgttactttttcttctcgtcttcttaccgtttctacatttcttaactttgaagtatgaatatatgtcctttacatagaatttagattgttggtagaaattctgctggaaatttcgtattttttcgaaacactttcgcactaggctgaatcggttaacttgtttattactttattcctcgttaacacatttcacctttcttaatccttctatctcgcttccaaaaatgcagttggctttattggtttatattttcgatttttcaatgctccgtcgctcaaaattatgtctattaattacttctgtttttgcaaaccactcatttc…	rpl-43
Y48E1B.5	sjj_Y48E1B.5	yes	yes	gcccaaggcattgtaactgtggaatctgcagattgtactgtaagatggggctgagcacggagcacaagcgcattttttgagaaatattgaccgccggagacgtagacggacagtggagaatcacggtttactctgcaaaaattttttagtttactcaaaaaaaaaattttttccaatttttcgttaaaattttaaaaaatacagtcgaaaatcgctaaaaatcagatttttctgaattttccacagaaaatttgaatttttttgaagaattttcgttgaaaatctggaaaaaatccatgttttacagtaaaaaatcagatttttttggattttttacggaaatttcgataggaaaacttgaaaactgctgaaaaatcgagatttttccatgaaaaacgc…	mrpl-37
Y48G1C_55.c	sjj_Y48G1C_55.c	yes	yes	cgattttcacacattttcactcatttgcactcaatttttttgcagaaaaatgtcaatggatattgttatgaagtcagatgagcagccgttcatctctgcgcctgtatgctttaagtaagctccaatttttgttattctggcctaaaattatttttttgatttccagaacgttcgcatttttcgccaaagcatccgcagaggaatgcaaacttctcttcgggctccaacgctcgagaaagtttccagcaggccacggggctctcggagaagatcacggaagacatttaccgccaaattgagtaggtttttcgatttttttacccttaaaaactactatttttctattttccagcgtctcccacatttcgtcgatggtcttcaacagagaaatggacggtg…	C06A5.5,Y48G1BM.1,B0273.3,Y48G1BL.1,C06A5.10,Y48G1BL.4,Y76G2A.2,Y76G2A.1
Y49E10.1	sjj_Y49E10.1	yes	no	atttcagcacaaaagtcgatgatgcgcaggtttgttgtattttttaaaaagtttagcccaagggtttatcaagtatttcagcaaaaagtggccgacaaatcacaaaatgtgcgtcgtctgcaagctcagcgtaatgagctcaacacaaaagttcgtatgctgaaagaagagcttcagcagctccacgagcaaggaagttacgtcggtgaagtgagcaaagccatggataagaagaaagttcttgtgaaagttcatccagaaggaaaatatgtcgtcgacgtggataaatccattgatatcaactcactgaacacaggagcacgtgttgcactccgagccgacagctatgctcttcataagcttcttccgaataaggtggacccgctggtttcgcttatg…	rpt-6
Y53G8A_9248.c	sjj_Y53G8A_9248.c	yes	yes	tttcagccattttcagtcattttcggccaattttcacgtattttaggtcatttttcatgaattatcggccaattccgtacccaaatcggcattttatacgtttcttctcccttcttgtacaaatacacataatccaatggagtttttcgccatcttgacacataatattgaataaatccatccaattcaccgtagatcacagatgggcgaataattgttgcttctgggaattcttcacgtacagcaacttctccgagtccttttgaatgaagaaattgcgattttgcgacaaaatgtcccttttgtggttgtgtagttgctccgagagccgacaaatgcacaaatttctccacacccatttctttgcaaattcgagccaaacggcgggctcccgtgtcg…	Y53G8AL.2
Y53G8A_9248.d	sjj_Y53G8A_9248.d	yes	yes	caaaattctcgattcatttacgcgtataaatacaaaattcagttttttctagaaaaaaaatttagaaccaaaaaaaaattaaaatcgctctatttaaactaccaaagacaacacagaaatcgaaaaaacaatcgattaaaaaaaatcttaattaaaagcgacatttttgctcgtttccgacttgattccagttgctcctcggccagtgttctttttggtaagtggtggtgaacgaagtggaagtgatggagccggaagttctccatattgttcttcgaaatatcgattaaatgatcgataaaatgcttgttgtccaccagccaattcgaattcagtcaatcggcggactccgaggtcggcgagagttctttcgcccgtcaaaatgtccgattgtacttc…	Y53G8AL.2
Y54E10A_159.b	sjj_Y54E10A_159.b	yes	yes	aaaaacgatgacaatggagaaaatcgacacgaaaaaccgtagagaagaagcggaaatgagagaagtgaattcagcacgcaatgatgaagagacgtttgttttcccatcgagacccgccgaccgtgtaaatcggtgcgcctttaaagtgcgtgtgtgaggaagcgtgtttcaacgcaaaaaacgctccgaaatttcgcgaaatagaattaaatttaatttttattagaatttctattgaaatatatgggattttattcaattttttgaatttccgactcaaaattaataaaaaaaagatttccaggcaatgtcagctcaccgagtggcagtgtcactgccaagaatcggcgtcacaattggtcacgcaccacaaaagctgaaaaccggaggaattgagcc…	mrpl-17
Y54E2A.11	sjj_Y54E2A.11	yes	yes	acgttggagatctctggtggtggcttcaaaacgagcgttgccgtgatcagttcgcaatttcccacgataaacttggagttccaactgtcggagtgttcaccaatatgaagggaaatgatccagagcttgcaggagatgccgataaggctgaaagagctgtaagttttgagaattatttgtttttaaaaaatgaaataatttttttttccagaactggaccgaaaccgtcttcacttggtcaccacacggctcctacctttccacgatccataagcaaggaatcatactttggggaggcaaagactacgctcgtgcccaccgtttcgctcataccaacgttcaatacattgatttctcgccgtgggagacctaccttgttacctacgccgctccggaaga…	eif-3.B
Y54E2A.3	sjj_Y54E2A.3	yes	yes	tataaggcggaaagcgaaaaggcggggggaagaaatattatattttacagaaataaattatgcatccgtcgaaataacggacatcccatcggaaacgtcgacatcattcagaagttgatcgcaaatctgtgagagctccgacacgcggttcgtgagcaccttgatctcgtcgttcttgctggagagctcgatttcctggcgttttacacgcagacggagtccctttgtgttctcatcgtgggatcggagaagatcgtcgtactccacggatgctctgaattgaaatatattcttacatgttgcaaattaaattttctctcactcacctctcaagctcagaattcgcattatccttgacggcgaggaactttgcctgccactcgtcaacttcggcggcgg…	tac-1
Y55B1A_115.c	sjj_Y55B1A_115.c	yes	yes	atactcgaagcttaatcgcattgaagacgctgaaaaatgtttcaccggagcatatttgtttggtgatgtggaaggaaacgctttatggagcctggcaaaacttcatgaacgatattcggatgataataaggccgcacaagcttttgaagtttttttggtggtttatgagcttgtcacgtctgctgaggagaagattatttatgcgatcgcgtttttggcgaatcatttcttcaaaattgaagatttcgataaagcctccgaatatgcaacaaagtgtttggcttttgaaacggtaaaatttgagggttcagggtgaaaatttgggaaaaaaattaaataaaaatttagagcattagtgagatatttgggtatgctaaatatttagcagaccaaagttgg…	mat-3
Y57G11C.12	sjj_Y57G11C.12	yes	yes	gttgaggaatttggagaggaagtcctttggcttggcttcgacattttcagcgaacaggtagttgcgcacgtgatccgggttgtagaatgcgtaacggatcgatttcatgtgctgaaagtgacaattagagtttagaaaatttaaattttattcaaaaacctgatgagtttctccgacaagtctgtcaacgacacgaacatcggtgagatgtccgttctttgtgaattgcttcttgatgacagcacggaacacgccgagcggcatatcatgaagtccgaaatcccaccagaactttggagtgagacgttggaactccttataagcggcgagaaccgacatgcgtgcctcggcggaattgttggatttgattggagcgacggtgcgaacggcgtgttgtcc…	nuo-3
Y57G11C.24	sjj_Y57G11C.24	yes	yes	aagattatggaaagggagagtcgtttgaggcatgaggagaagcagattgagtaagtagattttgggaaacagaaaaaaaagttttgaaaaaattccaaaaaattactgtttcaaaacaatctcaaattcaaaattccagagatgaaaagcgacgaatgcacgccgagaaggatctcatcacaaaagagacaacacaaccagttccaccaccagctgcagtcgttacacatcaaccaatcaccaagcgatatgatccaccaatttccatctctccaccaccacaacgtaacaactattcacacgtgaaggttactgtagattctgacacatcgccacgtcagcaggcattcattgatgacatcgtggcaaaaggtggcaagttggcagtggtcacctatg…	eps-8
Y62E10A.d	sjj_Y62E10A.d	yes	yes	gtgaagatgaccggaaaacaataacaatttattaacatacaatgattttagtcgaaaagaccgaatcccatatcatcgtcggattcctcctttggctcttctttcttggccggcttgctgtcagcggctggggcagctcctccggcagctggagcagcggcggcggctggggcggctcctccggaaacctgaaaaagcacaatttgaatttttcttattaaatttgtgaccaacttgggcacggtttttaaaagcatgacaacaaatatataggcttttcacgcggttaagccaagaagacatggaaacgggagtaaaaaggattcctagaaaaggaggtctccgaaagaaatgtgtactacgctaatacaagtcgaacacttcgaagtgttgatgaac…	rla-2
Y65B4B_10.b	sjj_Y65B4B_10.b	yes	yes	ggcttaattttggctcagattttcctcaaaaacatgaaaatccaatctagaataagtagtaatgggtatattctaagattgtgcaaaagttagcttgaatttcctcgattaaagctttcctaccaagaaaaatgtgtggatattttgaatttacaagtttttcatcttttttttgtaatattctctttgaaactcctgtttctctcaaatttgtaaactttcataaacgtttttttcagggttaccacattaaacaatgaccggaagcaccgaaactcgccagaaggaagtcaaggaggttggttgttcaaagtgacgtctaaaatatttaaatttctatatttcagccacaagttgacgtttcggatgattccgacaacgaggccgtcgagcaagagc…	Y65B4BR.5
Y65B4B_10.d	sjj_Y65B4B_10.d	yes	yes	ggcttaattttggctcagattttcctcaaaaacatgaaaatccaatctagaataagtagtaatgggtatattctaagattgtgcaaaagttagcttgaatttcctcgattaaagctttcctaccaagaaaaatgtgtggatattttgaatttacaagtttttcatcttttttttgtaatattctctttgaaactcctgtttctctcaaatttgtaaactttcataaacgtttttttcagggttaccacattaaacaatgaccggaagcaccgaaactcgccagaaggaagtcaaggaggttggttgttcaaagtgacgtctaaaatatttaaatttctatatttcagccacaagttgacgtttcggatgattccgacaacgaggccgtcgagcaagagc…	Y65B4BR.5
Y67D8C_383.b	sjj_Y67D8C_383.b	yes	no	cagctctgaaatcttggaaagaacttcagtttcttgcttcttcagcgatgtcgtcgcctcttctcgttcctcggattccttatccagttgaagcttcgccaagtcgactctcaactcggatgccttctccgaatacgaggccagcgcgtttttcacgtccaaaaccagcagttcttgagctttcaacgagttctgagaagccgatataacagcgatcagagttttcaacgcattcgtcgtctcgatcttctcgattggagcgataatgtaggtgtcaatgagagaatgcaaggcactacgaccttccgcttgagtttcagcaataattatcgccaacgatggatatgacttgacgatttcagccagtatttgcagtattttctcctgtgacagcattcg…	eel-1
Y69A2A_7025.c	sjj_Y69A2A_7025.c	yes	yes	tagaattatgatgcttccgtcgtcaacgaaagatgtcgccgccgagttccttttcattatttgcaagagatcaggtacgaaattaacttaattcaaagttttttttttaagttagagtacagaaatctggaaaaaatttcgaatgacttcaaatattcccctgattccaataatatctatgtgaaaaattcagaaaaaaaatccctgcgaattttgtggcgccaaagacgccttgtgtgtcgatttacgagaattgtgtatatttacgaaatgtttaatctttatcagatgctgacttcccccttttttctacgagtttccctgattttcggctatttttaaggtctattaaggtataaaaaaatttgcaaaatgttcggttttcagtcggaaaaagct…	ric-8
Y71F9A_294.c	sjj_Y71F9A_294.c	yes	no	accattccatcagtatcaccaacgatcgccaagaactgtttcgggggacccttgcacttcaccatgaagtgttcatttttctccgacatctgaaagtgacgaaagaccagttcttgttctaacgaaagattgaagcaacttccgatagacgattgttagacaatgtaacttttgaataatgcacgactagatagaatcaaatcaacaatgtttattgaataacaaagtaattaataaactctttgtggctttcccatggtggacttgatgttcaacgatctcacgttctgccagttcttcttcaagagcgagacgaggaagttgatggagagggagatgttggagacaagctcctcctgggtgagtccaacgtgaccgacggcgacggagaggcagaga…	rpl-1
Y71H2_388.c	sjj_Y71H2_388.c	yes	yes	gcatgtcgataaagctgataaccaagtctgtgcatctcatgtctgcagttgtatgaactccaactacagaatcattcaaacgatgcaagaaagccaggtactcctcgtaagcctgcaaatttccattcataatccttcaaatcgataaaatttctgttctaccttggaaaagtaccacggattcaggtcgaacacatttttaatcatcttttccggcggtttatacgagttttcagccatttttctggaaaaaaatctatttgttttgatttctagaactttgttatgtaaaaaaataatgcagcaagtgcgctccaacgcaaaaccccattgtggagcgttttgtgcgtgagaggtgtataggagtgtgtggctcgcgcagcgtctttagtgaaaaat…	Y71H2AM.20,Y71H2AM.5
Y71H2_388.d	sjj_Y71H2_388.d	yes	yes	atttcttatggcgttatgagacgcttgaaatatctcattttttttaaaaatcatatttcccccaaataaataattttctcagtggaaaccatggctgactcaactcgcgtcagcgagaaggaaatcgagcgccgcgagacctttattcgcgcaggacacagagctcgtcacctggccgatccattcacatggagctacccattgaagggtgccagtgcaatgctcggaatctcgctggcttcggtttatttgcaaaatcgatggaacaagaagccgtactactacgcaattgttccacggcttttgctcatcggagccgccaccgccgccggatacgctgccggagcacttcgagagagacactatcagacgagagacgcagtcatcgagcactacatg…	Y71H2AM.4,Y71H2AM.5
Y76A2B.1	sjj_Y76A2B.1	yes	yes	tctcgggttccatctcattccgtggaccatcgttcgtggttagacgccacagattgatctgtccacagtcggttcctacggcgagctgttcatcgtcgaacggattccagtgcaaatcggtgacaagcgtcttgttgaagattccgtccataactccatcgggcaacttgccaggctcattcacatcatagatcccaatgactcctagaccggcgagaggaaccgccgcaaatttgttcgagcagcagacaccgttggactctggcggcagacgcgtgttcacattgcgaagattcgagaacacggcgccagatttcgttccttgctgaccatccacgtgacggaacttcgacgtgatctgaccgacaacacacgacttcggacgaactctttgcgaga…	pod-1
Y79H2A.6	sjj_Y79H2A.6	yes	yes	ttgaaatcgtttaaaagcgtcattttttcattttaactgtaagcgtgctttttaatcgaaaatttgcatttattttgactttttctctaaaattcaagcaaaaatacaccgaaaacatcaaaaatcggtggaaaataagaaaaaataaaataaataaatttaaaaacgtgcaagcgcgctccatcgaacaaatccaattggcggaaattcaaataggaattaggggaaaactgtgatttttccaattttcaaaaaattatataaaatctagaaaatttttttgaatttttttatcatgatattcggtcattgtggtactataggcatgttttaaagaaatttctccactgacgctactccacctttaattcccaaccctaccagtcattttccttctca…	arx-3,Y75B8A.10,lem-2	lem-2
Y87G2A.l	sjj_Y87G2A.l	yes	yes	agttatatgccttcaatgcctcattcgtctctttgacagcttttgcgagtcttgatagaatccatagatcagtaggtgtagctgatttcagattaatctcgaacgttggtttttgttccggtttatcagaaattcgtgccaacgcgaatctcacaacttgccagagcttattacagaattttcgatatccatgaactctgagaacatctaaattaatatctcttccttgtgatgtataggaaagtagtgcaaatcgaagagcatctacaccacattcaggaattccatctggataatcacgtgcttgtccttcttttgcaactgcaatctctttttcgtcgagatttcc	vars-2
ZC308.1	sjj_ZC308.1	yes	yes	agtacggccgttggtatcagttgtgaaggagtgggcaaaacggaaagggattaacgatgcaaacaaatcgagttttacaagttattctcttgttttaatggttattcacttcttgcaatgtgagtttagttttgtttttttttctaaattcttaaaaaattcagttttaatttcaaaaaatatgacaatcaggcatactgtaaaatttaattttacaggcggcccgacaaaagttttaccaaatttgcaacaatcttatccaaatcgattctcgaacaaagttgatgttcgcacattgaatgttacgatggcacttgaagaagtagctgatgatattgatcaatcactttctgaaaagacgacactcggagagcttcttattggattccttgattatta…	gld-2
ZC308.2	sjj_ZC308.2	yes	no	cgacccgtcaatttcctctatctctttttggtctctcatgtccatttttattgcttgatgaccacctctcttcatcattgagcctggtttctttttcaactgcttgctggttttactttcttgccgccattaatttcattattttcattacctttaatttcaataattttggcttttatagaacctaaattcgatcaattagcgtgtgctgcagccatgccactctctacgggttctatcgattctggttttttcgggtgtaccactaatgattctttaaagaagggtgacattgaagatcctcaaaaaacaactcccctttccatgactgacgaagaggaaacattttcaacatcctcatcagggttttctcaaagttctgcgccaccacttggcgat…	gld-2
ZC308.3	sjj_ZC308.3	yes	yes	tggaaattctaccgtacgccaaaagggttttttttcttcacagcttaaaggcgcaatacctgacacagtgcatgggtctcgccgcgagatacggtaagcgagcgccaacgccacgcattgaaaaggcgctgaaatttgatttaaacttcgcttttcagctcgctttctggcagtttttccgacgatttccgtcggagatatccgtctaattttgtcgccaatatggttatggctcaacagcagaaaaatgcagaacgaaacggtgagcaatctgagttttcaatcaaaactttatttgaaattgagaatcgatttttgagccaatctcaaccttctcattcttttaatttatgatttatcttttcagacgaacacactcgacgcaacagatctccttca…	gld-2
ZC410.7	sjj_ZC410.7	yes	yes	gatttacctgtattcgcagttcggccaacatttttgattccaaatccctctgtcgctgcatctataatcgtttgctctaacttgtccacaaaatgcctaacacctagttgcttgattgaaattctgcgaacatcgcaaattggatatagaacaagttgcccaggtccatgaaaagtgatgagccctccacgagatgttctatgaaattctgcaccaagtctcatcaaccttgtctcttcttcttttgtataacctttacttcgaatgcccactgtataaaccggtgtgtgttcgagagccaatataaaatttctgaaattgaccgaacattgaagctcgaagcaaaaaaaatagtcttacaaagaatgtgtttcagatttattcgctttaaccaaatct…	lpl-1
ZC518.3	sjj_ZC518.3	yes	no	cggaacaattccgaacacttttccaacctgaactcaagcaacttggttatgctggcatctttgaagccaaatcgcgtgccaagacaatgggagaagaggaacgaaagtatgtggatggatgtgcaatcttttggaaagttgacaagtttgatatggacaagcaatatctgtttgaattttcaagtgtggcgatgaagaaggcgtctacgagtgagaatatgctcaatcgtgtcatgccaagagataatattggattgtgcgctgtgctgaagatcaaggaaagcgtttacgctaacagtgagttttttttctaaattaaaaaaaaaacatttgtttttttttgcagaattcctgggacggatgcaaattccaatgaatgacaacgtggtcggaaatcct…	ccr-4
ZK1098.7	sjj_ZK1098.7	yes	yes	gacggaaagataacaacgaattgcaattgggatcaggctgtaaaatggatccagaatgatcctcgtttcagaattctgaacaaagtctcagaaaagaaacaattatttaacgcttggaaagttcaaagaggaaaagaagaaagagtaagttgaaacgaaaaacaaatttatgaacaactacaaactataacttagcatttatttcaaaacgattccattctcgttgagacgtttttgtgtcatctcgaacaactgatcatctgttgcctctgcattttctgatttgactagtttatattcgttgatgaactgctgagagacgcttgttcttgagctatccacttgaataccagccgtacttctgtatgtcttgtagaactttctgaatagagaaaacaa…	ZK1098.1,mrps-23
ZK177.8	sjj_ZK177.8	yes	yes	ttctcgcaatacctcctgctctacataatccgtagttttcaagaaagcatcaacgtcttctgtgacattcttcagtgagtatagttctccatttgatcccttatacttcaggaagtcacctgcattgatcagagcatccaccattctaaaatatgaatatttcttgttgtaaaataaaatcaggctttacagtgtttccatgaatctaacggctttatgttgataaactttcgaatgaagttcttgtcgtgaatcgccgattgctttcaagtctccgatgcatttgatagagtaggcgattctcttcaatccactattcggatcaattactacacggacatgattgaataaacgttcgagtgttgattcactgaatgtaataccaactcccgatgcttt…	ZK177.8
ZK353.3	sjj_ZK353.3	yes	yes	tgaatttgcaatatgctgttcacatccaaacactgaattcaatattagatattgatattgatcagaaaatgtggagttgggcaatttcgcgctttttccgtacctccaggagttcattccacaggtgacttttttcatttccactgcttgggccacaataaggcagacagacatttgcgtgaaccgtaaattacaatttagaagtttgaaacttgaatgcactaaaaatgttggcactagtaattatatttttgataaaaacttgatgttttccgacggtttctcagataaacaaaattgatttctctttgaaatgcctaaaaaacttttatccgtataaattagaaaaaacttgaactttattcaaattaaaatcatattcacattcatcaatttttg…	ZK353.3
ZK354.5	sjj_ZK354.5	yes	yes	agcctgttgttgtgttggagtatattatgaatgttttttttggaaaagtgcaatgagttgttattcgagaagagagtagtggctgtaataaattgcataattttattttttaatgtaaaaaaatggcgttggcggtttttgtcatttcttgtttatttgcagtggaaaatgtctgcttcatcttttttttttttgaaaaaatcaaaactcgaagctgcaaacaaaaaaaaaattgtaaaataattgtgaaatatgataatgggaagctaacttaaatgtacaagtttttgagtatggtgcaaatgcgctccatttgacgtacccatgcgacgtcagaactaagccttttattagagctttgtcaaaaaacagatgatgcatgtcatgggttgcgaaaga…	msp-79,msp-19,msp-152,Y59E9AR.7,msp-64,msp-76,msp-142,msp-49,F58A6.9,msp-51,msp-38,msp-55,msp-3,msp-113,msp-40,Y59E9AR.1,msp-45,msp-77,msp-78,msp-10,Y59H11AM.1,msp-33,msp-50,msp-56,msp-32,msp-59,msp-31,msp-36,ZK546.3,msp-57,msp-65,msp-53,msp-81
ZK792.6	sjj_ZK792.6	yes	yes	aagaggatcgatcacaagtttcagataaaacagataaatgaataatgaaaatgtaccaaaaaagtacgagaaaggataattgggtgggagttgacacgactgaaaatgagttggcgaaattgggcaattcccgacgctgaatcacattatttgacacttcttcttcttttgtggcttattattgtcgtgacgctcacgatgctgaaataaaaagaaaacattattaaatctttcggatatcaatctagggtgtcatcaaaattttttttagaaaattaacaataaaactcaattttttatcagattttgtgcatgctggtgagaaaaaaaacaaaagaaaacatataattttctttaaaaattaagaaaatgaccaaaactttgagcttttgtttcgaa…	let-60
ZK809.3	sjj_ZK809.3	yes	yes	gggctttttaataaatggcagatctaaatttaactgcaaaatagtttgttttattcaaatttgctaaaattttattgatttcgtatgtaatttatgttaaattgttatatttcgttgtcatgtatcatgttttttgtgtgcccgttcattattatcgatttttactcagtttatatttaagcagtctcacaaattcataaaaacgaatttcaggctcaaatgggtaaccagtatgtgaaaccagaacgcacgggcaattccccttatacccggtccggagttccaccaccggcgcttgtcaagactggtgacaagcctcttcacaggtaattcttttagattctgttcaacaaattctattcaacacaaaaaaattcagagtgaatgaccgcatgtctc…	ZK809.3
ZK973.b	sjj_ZK973.b	yes	yes	ctgttccatgagaagttttgtccgtaattctttggcttaatcttgcgctcatgtggctcctcgacgtcaaactcccagcgattcttttcacagaaagcgatagcgtcctcttttgtggcaaacttgagatccattccaacattggagagtggatccgcactaaattttttttttaaactttaaacttcattaagatgctactcacgttccagaccatcccatcaatggattttcccatctttgacgattatccagctcaatggtccaggacttggtattaccccaagcactttgtgtagtctctcttgctggacggaagatgcgagcggtacgggcatcttggtgatcaagtggaacacctccgatatccattgtctcatcggatgatacttttactgg…	lpd-5

## Sheet: Original clone names
clone name	pcr product name
10018_C1	mv_AAA74904
10019_B4	mv_AAD20727
10002_F11	mv_B0205.7
11021_H06	mv_B0205.9
10051_E4	mv_C18D11.5
11011_A08	mv_C25A1.13
10026_C1	mv_C28D4.3
11005_C09	mv_C39B5.3
11014_A11	mv_E01A2.6
10002_D1	mv_F15D3.7
11050_C06	mv_F19B6.1a
10051_A11	mv_F35G12.9
11047_H08	mv_F42G8.10
10008_F3	mv_F44G4.2
10002_B8	mv_F56C9.1
10037_G10	mv_G_YK1606
10036_F4	mv_G_YK1857
10036_B6	mv_G_YK3216
10001_F7	mv_K07H8.3
11003_G03	mv_R151.2
10012_H7	mv_T22D1.5
10113_H7	mv_T24B8.1
11048_B07	mv_T28C6.4
10069_E2	mv_W09C5.6b
11014_E02	mv_W10D5.2
11072_E06	mv_Y113G7C.1
11034_F10	mv_Y17G7B.4
10056_D4	mv_Y39A1A.6
11027_E02	mv_Y48C3A.10
10114_H6	mv_Y51H1A.3a
10003_E8	mv_Y57G11C.10
10008_B10	mv_Y57G11C.13
11020_G07	mv_Y65B4A.e
11005_C12	mv_Y71H2B.3
11003_D07	mv_Y75B8A.30
11035_H09	mv_ZK669.4
AC8.6	sjj_AC8.6
AH6.5	sjj_AH6.5
B0261.4	sjj_B0261.4
B0286.4	sjj_B0286.4
B0303.15	sjj_B0303.15
B0336.2	sjj_B0336.2
B0365.3	sjj_B0365.3
B0432.3	sjj_B0432.3
B0491.5	sjj_B0491.5
B0511.10	sjj_B0511.10
B0511.8	sjj_B0511.8
B0511.9	sjj_B0511.9
C01A2.3	sjj_C01A2.3
C01G8.5	sjj_C01G8.5
C04F6.1	sjj_C04F6.1
C05C10.5	sjj_C05C10.5
C06A1.1	sjj_C06A1.1
C06C3.1	sjj_C06C3.1
C06E1.10	sjj_C06E1.10
C07D10.2	sjj_C07D10.2
C08B11.4	sjj_C08B11.4
C08F8.1	sjj_C08F8.1
C09G4.3	sjj_C09G4.3
C09G9.6	sjj_C09G9.6
C09H10.2	sjj_C09H10.2
C09H10.3	sjj_C09H10.3
C09H10.7	sjj_C09H10.7
C10H11.9	sjj_C10H11.9
C14A4.2	sjj_C14A4.2
C14B9.4	sjj_C14B9.4
C14C10.4	sjj_C14C10.4
C15F1.e	sjj_C15F1.e
C16A3.4	sjj_C16A3.4
C16A3.5	sjj_C16A3.5
C16A3.9	sjj_C16A3.9
C17C3.10	sjj_C17C3.10
C17E4.9	sjj_C17E4.9
C18E9.4	sjj_C18E9.4
C23H3.1	sjj_C23H3.1
C25A11.2	sjj_C25A11.2
C26D10.5	sjj_C26D10.5
C26E6.6	sjj_C26E6.6
C26E6.8	sjj_C26E6.8
C26F1.9	sjj_C26F1.9
C27A2.2	sjj_C27A2.2
C27D9.1	sjj_C27D9.1
C28C12.9	sjj_C28C12.9
C29E4.4	sjj_C29E4.4
C29E4.8	sjj_C29E4.8
C29E6.2	sjj_C29E6.2
C30G12.7	sjj_C30G12.7
C33A12.1	sjj_C33A12.1
C34B2.8	sjj_C34B2.8
C36E8.5	sjj_C36E8.5
C37A2.7	sjj_C37A2.7
C37C3.2	sjj_C37C3.2
C37H5.6	sjj_C37H5.6
C41C4.6	sjj_C41C4.6
C41D11.2	sjj_C41D11.2
C41G7.3	sjj_C41G7.3
C42C1.3	sjj_C42C1.3
C43E11.4	sjj_C43E11.4
C47B2.5	sjj_C47B2.5
C47E12.1	sjj_C47E12.1
C48A7.2	sjj_C48A7.2
C50F4.5	sjj_C50F4.5
C53A5.1	sjj_C53A5.1
C53D5.i	sjj_C53D5.i
C53H9.2	sjj_C53H9.2
C54C6.1	sjj_C54C6.1
C54G4.8	sjj_C54G4.8
C54H2.5	sjj_C54H2.5
C56C10.8	sjj_C56C10.8
C56G2.2	sjj_C56G2.2
C56G2.6	sjj_C56G2.6
D2013.7	sjj_D2013.7
D2030.4	sjj_D2030.4
D2085.3	sjj_D2085.3
D2096.9	sjj_D2096.9
E01G4.2	sjj_E01G4.2
E02A10.1	sjj_E02A10.1
E02H1.1	sjj_E02H1.1
E04A4.8	sjj_E04A4.8
F01G4.6	sjj_F01G4.6
F02A9.4	sjj_F02A9.4
F07D10.1	sjj_F07D10.1
F08B6.2	sjj_F08B6.2
F09E5.1	sjj_F09E5.1
F09G8.3	sjj_F09G8.3
F10B5.6	sjj_F10B5.6
F10C5.1	sjj_F10C5.1
F10C5.2	sjj_F10C5.2
F10E7.7	sjj_F10E7.7
F10G8.3	sjj_F10G8.3
F11A3.2	sjj_F11A3.2
F13D11.2	sjj_F13D11.2
F13D12.7	sjj_F13D12.7
F18C12.2	sjj_F18C12.2
F20D12.1	sjj_F20D12.1
F20G4.3	sjj_F20G4.3
F20H11.6	sjj_F20H11.6
F21C3.5	sjj_F21C3.5
F21H11.4	sjj_F21H11.4
F21H12.2	sjj_F21H12.2
F22B3.4	sjj_F22B3.4
F22B5.7	sjj_F22B5.7
F22D6.3	sjj_F22D6.3
F22D6.4	sjj_F22D6.4
F23H11.5	sjj_F23H11.5
F25B5.2	sjj_F25B5.2
F26A3.3	sjj_F26A3.3
F26B1.2	sjj_F26B1.2
F26E4.6	sjj_F26E4.6
F26E4.9	sjj_F26E4.9
F26F4.10	sjj_F26F4.10
F27C1.7	sjj_F27C1.7
F27D4.5	sjj_F27D4.5
F29F11.6	sjj_F29F11.6
F30A10.6	sjj_F30A10.6
F30H5.1	sjj_F30H5.1
F31D4.3	sjj_F31D4.3
F32E10.4	sjj_F32E10.4
F33D4.5	sjj_F33D4.5
F35G12.10	sjj_F35G12.10
F36A2.7	sjj_F36A2.7
F37C12.3	sjj_F37C12.3
F37D6.1	sjj_F37D6.1
F37F2.1	sjj_F37F2.1
F38A1.8	sjj_F38A1.8
F43C1.2	sjj_F43C1.2
F43H9.4	sjj_F43H9.4
F45F2.10	sjj_F45F2.10
F45H11.3	sjj_F45H11.3
F52C6.12	sjj_F52C6.12
F52D10.3	sjj_F52D10.3
F52D2.4	sjj_F52D2.4
F53F4.10	sjj_F53F4.10
F54B11.3	sjj_F54B11.3
F54C8.3	sjj_F54C8.3
F54E7.2	sjj_F54E7.2
F54E7.4	sjj_F54E7.4
F55D10.2	sjj_F55D10.2
F55H2.4	sjj_F55H2.4
F55H2.6	sjj_F55H2.6
F56A3.3	sjj_F56A3.3
F56D2.1	sjj_F56D2.1
F56E10.4	sjj_F56E10.4
F57B10.1	sjj_F57B10.1
F57H12.1	sjj_F57H12.1
F58A4.8	sjj_F58A4.8
F58B6.3	sjj_F58B6.3
F59A3.3	sjj_F59A3.3
F59A6.5	sjj_F59A6.5
F59B2.6	sjj_F59B2.6
F59C6.5	sjj_F59C6.5
F59D8.c	sjj_F59D8.c
F59E12.11	sjj_F59E12.11
F59G1.3	sjj_F59G1.3
H06H21.3	sjj_H06H21.3
H06I04.f	sjj_H06I04.f
H20J04.d	sjj_H20J04.d
K01C8.6	sjj_K01C8.6
K02A11.1	sjj_K02A11.1
K02A4.1	sjj_K02A4.1
K02B2.5	sjj_K02B2.5
K02F3.2	sjj_K02F3.2
K04D7.1	sjj_K04D7.1
K04F10.3	sjj_K04F10.3
K04G2.1	sjj_K04G2.1
K04G2.3	sjj_K04G2.3
K04G7.4	sjj_K04G7.4
K06A5.6	sjj_K06A5.6
K06A5.7	sjj_K06A5.7
K06H7.1	sjj_K06H7.1
K06H7.6	sjj_K06H7.6
K07A12.3	sjj_K07A12.3
K09H11.3	sjj_K09H11.3
K10C2.4	sjj_K10C2.4
K10D2.4	sjj_K10D2.4
K12H4.5	sjj_K12H4.5
M01B12.5	sjj_M01B12.5
M01F1.3	sjj_M01F1.3
M110.5	sjj_M110.5
M7.1	sjj_M7.1
M88.2	sjj_M88.2
R01H10.1	sjj_R01H10.1
R01H2.6	sjj_R01H2.6
R03G5.1	sjj_R03G5.1
R05D11.5	sjj_R05D11.5
R05F9.1	sjj_R05F9.1
R06A10.2	sjj_R06A10.2
R06C7.1	sjj_R06C7.1
R06C7.10	sjj_R06C7.10
R07G3.1	sjj_R07G3.1
R09B3.4	sjj_R09B3.4
R107.6	sjj_R107.6
R10D12.10	sjj_R10D12.10
R11D1.9	sjj_R11D1.9
R13A5.12	sjj_R13A5.12
R144.8	sjj_R144.8
R151.3	sjj_R151.3
R151.9	sjj_R151.9
T01B11.2	sjj_T01B11.2
T01G9.4	sjj_T01G9.4
T02E1.3	sjj_T02E1.3
T05H4.12	sjj_T05H4.12
T05H4.6	sjj_T05H4.6
T06E4.5	sjj_T06E4.5
T06G6.9	sjj_T06G6.9
T07E3.7	sjj_T07E3.7
T09A5.5	sjj_T09A5.5
T09E8.1	sjj_T09E8.1
T10E9.7	sjj_T10E9.7
T10F2.1	sjj_T10F2.1
T11G6.1	sjj_T11G6.1
T12D8.6	sjj_T12D8.6
T12G3.5	sjj_T12G3.5
T13H5.5	sjj_T13H5.5
T17E9.2	sjj_T17E9.2
T19A6.2	sjj_T19A6.2
T19E7.1	sjj_T19E7.1
T19E7.3	sjj_T19E7.3
T20H4.5	sjj_T20H4.5
T21B10.1	sjj_T21B10.1
T21B10.3	sjj_T21B10.3
T21C9.5	sjj_T21C9.5
T22A3.3	sjj_T22A3.3
T22B11.5	sjj_T22B11.5
T22F3.4	sjj_T22F3.4
T23B12.2	sjj_T23B12.2
T23B12.4	sjj_T23B12.4
T23G11.3	sjj_T23G11.3
T25G3.3	sjj_T25G3.3
T26E3.3	sjj_T26E3.3
T27A10.4	sjj_T27A10.4
T27C10.3	sjj_T27C10.3
T27E9.1	sjj_T27E9.1
T28F12.2a	sjj_T28F12.2a
T28F3.2	sjj_T28F3.2
W01A8.4	sjj_W01A8.4
W01D2.1	sjj_W01D2.1
W02F12.5	sjj_W02F12.5
W03C9.3	sjj_W03C9.3
W04B5.4	sjj_W04B5.4
W07E11.3	sjj_W07E11.3
W09C5.2	sjj_W09C5.2
W09C5.8	sjj_W09C5.8
Y102A5C.31	sjj_Y102A5C.31
Y104H12B_374.b	sjj_Y104H12B_374.b
Y106G6E.6	sjj_Y106G6E.6
Y106G6H.3	sjj_Y106G6H.3
Y110A7A.a	sjj_Y110A7A.a
Y110A7A.d	sjj_Y110A7A.d
Y17G9B.e	sjj_Y17G9B.e
Y24F12A.a	sjj_Y24F12A.a
Y32F6A.2	sjj_Y32F6A.2
Y37D8A.14	sjj_Y37D8A.14
Y37D8A.18	sjj_Y37D8A.18
Y37D8A.9	sjj_Y37D8A.9
Y39A1A.15	sjj_Y39A1A.15
Y39G10A_237.b	sjj_Y39G10A_237.b
Y39G10A_246.c	sjj_Y39G10A_246.c
Y39G10A_246.h	sjj_Y39G10A_246.h
Y43F4B.6	sjj_Y43F4B.6
Y45F10A.2	sjj_Y45F10A.2
Y45F10B.13	sjj_Y45F10B.13
Y45G12B.1	sjj_Y45G12B.1
Y46H3C_14.e	sjj_Y46H3C_14.e
Y47H9C.7	sjj_Y47H9C.7
Y48B6A.2	sjj_Y48B6A.2
Y48E1B.5	sjj_Y48E1B.5
Y48G1C_55.c	sjj_Y48G1C_55.c
Y49E10.1	sjj_Y49E10.1
Y53G8A_9248.c	sjj_Y53G8A_9248.c
Y53G8A_9248.d	sjj_Y53G8A_9248.d
Y54E10A_159.b	sjj_Y54E10A_159.b
Y54E2A.11	sjj_Y54E2A.11
Y54E2A.3	sjj_Y54E2A.3
Y55B1A_115.c	sjj_Y55B1A_115.c
Y57G11C.12	sjj_Y57G11C.12
Y57G11C.24	sjj_Y57G11C.24
Y62E10A.d	sjj_Y62E10A.d
Y65B4B_10.b	sjj_Y65B4B_10.b
Y65B4B_10.d	sjj_Y65B4B_10.d
Y67D8C_383.b	sjj_Y67D8C_383.b
Y69A2A_7025.c	sjj_Y69A2A_7025.c
Y71F9A_294.c	sjj_Y71F9A_294.c
Y71H2_388.c	sjj_Y71H2_388.c
Y71H2_388.d	sjj_Y71H2_388.d
Y76A2B.1	sjj_Y76A2B.1
Y79H2A.6	sjj_Y79H2A.6
Y87G2A.l	sjj_Y87G2A.l
ZC308.1	sjj_ZC308.1
ZC308.2	sjj_ZC308.2
ZC308.3	sjj_ZC308.3
ZC410.7	sjj_ZC410.7
ZC518.3	sjj_ZC518.3
ZK1098.7	sjj_ZK1098.7
ZK177.8	sjj_ZK177.8
ZK353.3	sjj_ZK353.3
ZK354.5	sjj_ZK354.5
ZK792.6	sjj_ZK792.6
ZK809.3	sjj_ZK809.3
ZK973.b	sjj_ZK973.b

## Sheet: WS240 targets
Clone	Comm	Wbids	GeneName	SequenceName
mv_AAA74904	rpl-16	WBGene00004428	rpl-16	M01F1.2
mv_AAA74904	M01F1.3	WBGene00010809	.	M01F1.3
mv_AAD20727	dap-3	WBGene00000933	dap-3	C14A4.2
mv_B0205.7	kin-3	WBGene00002191	kin-3	B0205.7
mv_B0205.9	B0205.9	WBGene00015023	.	B0205.9
mv_C18D11.5	ntl-3	WBGene00003826	ntl-3	Y56A3A.1
mv_C25A1.13	mrpl-34	WBGene00007712	mrpl-34	C25A1.13
mv_C28D4.3	gln-6	WBGene00001607	gln-6	C28D4.3
mv_C39B5.3	fbxa-62	WBGene00016521	fbxa-62	C39B5.3
mv_E01A2.6	E01A2.6	WBGene00017088	akir-1	akir-1
mv_F15D3.7	F15D3.7	WBGene00008857	timm-23	timm-23
mv_F19B6.1a	F19B6.1	WBGene00008948	.	F19B6.1
mv_F35G12.9	apc-11	WBGene00000145	apc-11	F35G12.9
mv_F42G8.10	F42G8.10	WBGene00018361	.	F42G8.10
mv_F44G4.2	F44G4.2	WBGene00009712	.	F44G4.2
mv_F56C9.1	gsp-2	WBGene00001748	gsp-2	F56C9.1
mv_G_YK1606	rps-6	WBGene00004475	rps-6	Y71A12B.1
mv_G_YK1857	rpl-27	WBGene00004441	rpl-27	C53H9.1
mv_G_YK3216	dss-1	WBGene00022492	dss-1	Y119D3B.15
mv_K07H8.3	K07H8.3	WBGene00019505	.	K07H8.3
mv_R151.2	R151.2	WBGene00020107	.	R151.2
mv_T22D1.5	T22D1.5	WBGene00020684	.	T22D1.5
mv_T24B8.1	rpl-32	WBGene00004446	rpl-32	T24B8.1
mv_T28C6.4	col-125	WBGene00000699	col-125	C29F4.1
mv_T28C6.4	col-154	WBGene00000727	col-154	F55C10.2
mv_T28C6.4	col-155	WBGene00000728	col-155	F55C10.3
mv_T28C6.4	col-157	WBGene00000730	col-157	T11F9.9
mv_T28C6.4	col-117	WBGene00000691	col-117	T28C6.4
mv_T28C6.4	col-3	WBGene00000594	col-3	T28C6.6
mv_W09C5.6b	rpl-31	WBGene00004445	rpl-31	W09C5.6
mv_W10D5.2	nduf-7	WBGene00012376	nduf-7	W10D5.2
mv_Y113G7C.1	Y113G7C.1	WBGene00013771	.	Y113G7C.1
mv_Y17G7B.4	Y17G7B.4	WBGene00012460	dhps-1	dhps-1
mv_Y39A1A.6	mrpl-22	WBGene00012645	mrpl-22	Y39A1A.6
mv_Y48C3A.10	mrpl-20	WBGene00012992	mrpl-20	Y48C3A.10
mv_Y51H1A.3a	Y51H1A.3	WBGene00013094	.	Y51H1A.3
mv_Y57G11C.10	gdi-1	WBGene00001558	gdi-1	Y57G11C.10
mv_Y57G11C.10	Y57G11C.9	WBGene00013307	.	Y57G11C.9
mv_Y57G11C.13	arl-8	WBGene00000192	arl-8	Y57G11C.13
mv_Y65B4A.e	egl-2	WBGene00001171	egl-2	F16B3.1
mv_Y65B4A.e	alh-7	WBGene00000113	alh-7	F45H10.1
mv_Y65B4A.e	F54D5.12	WBGene00010055	.	F54D5.12
mv_Y65B4A.e	fbxb-118	WBGene00021054	fbxb-118	W06A11.3
mv_Y65B4A.e	ubc-15	WBGene00006710	ubc-15	Y110A2AR.2
mv_Y65B4A.e	Y65B4A.6	WBGene00022029	.	Y65B4A.6
mv_Y71H2B.3	ppfr-4	WBGene00022193	ppfr-4	Y71H2B.3
mv_Y75B8A.30	pph-4.1	WBGene00004085	pph-4.1	Y75B8A.30
mv_ZK669.4	ZK669.4	WBGene00014054	.	ZK669.4
sjj_AC8.6	Y110A7A.19	WBGene00022464	.	Y110A7A.19
sjj_AH6.5	mex-6	WBGene00003231	mex-6	AH6.5
sjj_B0261.4	mrpl-47	WBGene00015092	mrpl-47	B0261.4
sjj_B0286.4	ntl-2	WBGene00003825	ntl-2	B0286.4
sjj_B0303.15	mrpl-11	WBGene00015133	mrpl-11	B0303.15
sjj_B0336.2	arf-1.2	WBGene00000182	arf-1.2	B0336.2
sjj_B0365.3	eat-6	WBGene00001137	eat-6	B0365.3
sjj_B0432.3	mrpl-41	WBGene00015185	mrpl-41	B0432.3
sjj_B0491.5	B0491.5	WBGene00007192	.	B0491.5
sjj_B0511.10	eif-3.E	WBGene00001228	eif-3.E	B0511.10
sjj_B0511.8	mrps-30	WBGene00044321	mrps-30	B0511.8
sjj_B0511.9	cdc-26	WBGene00015235	cdc-26	B0511.9
sjj_C01A2.3	C01A2.3	WBGene00007215	.	C01A2.3
sjj_C01G8.5	erm-1	WBGene00001333	erm-1	C01G8.5
sjj_C04F6.1	vit-5	WBGene00006929	vit-5	C04F6.1
sjj_C04F6.1	vit-3	WBGene00006927	vit-3	F59D8.1
sjj_C04F6.1	vit-4	WBGene00006928	vit-4	F59D8.2
sjj_C05C10.5	C05C10.5	WBGene00007332	.	C05C10.5
sjj_C06A1.1	cdc-48.1	WBGene00007352	cdc-48.1	C06A1.1
sjj_C06C3.1	mel-11	WBGene00003196	mel-11	C06C3.1
sjj_C06E1.10	rha-2	WBGene00015525	rha-2	C06E1.10
sjj_C07D10.2	bath-44	WBGene00015567	bath-44	C07D10.2
sjj_C08B11.4	nrf-6	WBGene00003813	nrf-6	C08B11.4
sjj_C08F8.1	pfd-1	WBGene00007443	pfd-1	C08F8.1
sjj_C09G4.3	cks-1	WBGene00001051	cks-1	C09G4.3
sjj_C09G9.6	oma-1	WBGene00003864	oma-1	C09G9.6
sjj_C09H10.2	C09H10.10	WBGene00007504	.	C09H10.10
sjj_C09H10.2	rpl-41	WBGene00004454	rpl-41	C09H10.2
sjj_C09H10.3	nuo-1	WBGene00003831	nuo-1	C09H10.3
sjj_C09H10.7	apc-17	WBGene00007501	apc-17	C09H10.7
sjj_C10H11.9	let-502	WBGene00002694	let-502	C10H11.9
sjj_C14A4.2	mrps-22	WBGene00007564	mrps-22	C14A4.14
sjj_C14B9.4	plk-1	WBGene00004042	plk-1	C14B9.4
sjj_C14C10.4	C14C10.4	WBGene00007587	.	C14C10.4
sjj_C15F1.e	ppp-1	WBGene00004090	ppp-1	C15F1.4
sjj_C16A3.4	C16A3.4	WBGene00015809	.	C16A3.4
sjj_C16A3.5	C16A3.5	WBGene00015810	.	C16A3.5
sjj_C16A3.5	C16A3.6	WBGene00015811	.	C16A3.6
sjj_C16A3.9	rps-13	WBGene00004482	rps-13	C16A3.9
sjj_C17C3.10	hlh-27	WBGene00001966	hlh-27	C17C3.10
sjj_C17C3.10	hlh-25	WBGene00001964	hlh-25	C17C3.7
sjj_C17E4.9	nkb-1	WBGene00007646	nkb-1	C17E4.9
sjj_C18E9.4	C18E9.4	WBGene00007684	.	C18E9.4
sjj_C23H3.1	egl-26	WBGene00001193	egl-26	C23H3.1
sjj_C25A11.2	C25A11.2	WBGene00016087	.	C25A11.2
sjj_C26D10.5	eff-1	WBGene00001159	eff-1	C26D10.5
sjj_C26D10.5	C26D10.7	WBGene00023420	.	C26D10.7
sjj_C26E6.6	mrps-18C	WBGene00016142	mrps-18C	C26E6.6
sjj_C26E6.8	ula-1	WBGene00006735	ula-1	C26E6.8
sjj_C26F1.9	rpl-39	WBGene00004453	rpl-39	C26F1.9
sjj_C27A2.2	rpl-22	WBGene00004434	rpl-22	C27A2.2
sjj_C27D9.1	C27D9.1	WBGene00016163	.	C27D9.1
sjj_C28C12.9	acdh-13	WBGene00001566	acdh-13	C28C12.9
sjj_C29E4.4	npp-15	WBGene00003801	npp-15	C29E4.4
sjj_C29E4.8	let-754	WBGene00002879	let-754	C29E4.8
sjj_C29E6.2	trpa-1	WBGene00007801	trpa-1	C29E6.2
sjj_C30G12.7	puf-8	WBGene00004244	puf-8	C30G12.7
sjj_C33A12.1	C33A12.1	WBGene00007880	.	C33A12.1
sjj_C34B2.8	C34B2.8	WBGene00016393	.	C34B2.8
sjj_C36E8.5	tbb-2	WBGene00006537	tbb-2	C36E8.5
sjj_C37A2.7	C37A2.7	WBGene00016493	.	C37A2.7
sjj_C37C3.2	C37C3.2	WBGene00016496	.	C37C3.2
sjj_C37H5.6	C37H5.6	WBGene00016509	.	C37H5.6
sjj_C41C4.6	ulp-4	WBGene00006739	ulp-4	C41C4.6
sjj_C41D11.2	eif-3.H	WBGene00001231	eif-3.H	C41D11.2
sjj_C41G7.3	C41G7.3	WBGene00008061	.	C41G7.3
sjj_C42C1.3	C42C1.3	WBGene00016581	.	C42C1.3
sjj_C43E11.4	tufm-2	WBGene00007001	tufm-2	C43E11.4
sjj_C47B2.5	eif-6	WBGene00001234	eif-6	C47B2.5
sjj_C47E12.1	sars-1	WBGene00005663	sars-1	C47E12.1
sjj_C48A7.2	C48A7.2	WBGene00016739	pitr-1	pitr-1
sjj_C50F4.5	his-41	WBGene00001915	his-41	C50F4.5
sjj_C53A5.1	ril-1	WBGene00008262	ril-1	C53A5.1
sjj_C53D5.i	imb-3	WBGene00002077	imb-3	C53D5.6
sjj_C53H9.2	C53H9.2	WBGene00016907	.	C53H9.2
sjj_C54C6.1	rpl-37	WBGene00004451	rpl-37	C54C6.1
sjj_C54C6.1	W01D2.1	WBGene00012179	.	W01D2.1
sjj_C54G4.8	cyc-1	WBGene00000869	cyc-1	C54G4.8
sjj_C54H2.5	sft-4	WBGene00004788	sft-4	C54H2.5
sjj_C56C10.8	icd-1	WBGene00002045	icd-1	C56C10.8
sjj_C56G2.2	C56G2.1	WBGene00016977	.	C56G2.1
sjj_C56G2.6	let-767	WBGene00002891	let-767	C56G2.6
sjj_C56G2.6	C56G2.7	WBGene00016981	.	C56G2.7
sjj_D2013.7	eif-3.F	WBGene00001229	eif-3.F	D2013.7
sjj_D2030.4	D2030.4	WBGene00008414	.	D2030.4
sjj_D2085.3	D2085.3	WBGene00008428	.	D2085.3
sjj_D2096.9	D2096.9	WBGene00017076	.	D2096.9
sjj_E01G4.2	pqn-27	WBGene00004116	pqn-27	E01G4.4
sjj_E02A10.1	mrps-5	WBGene00008452	mrps-5	E02A10.1
sjj_E02H1.1	E02H1.1	WBGene00008455	.	E02H1.1
sjj_E04A4.8	rpl-20	WBGene00004432	rpl-20	E04A4.8
sjj_F01G4.6	F01G4.6	WBGene00008505	.	F01G4.6
sjj_F02A9.4	F02A9.4	WBGene00008514	.	F02A9.4
sjj_F07D10.1	rpl-11.2	WBGene00004423	rpl-11.2	F07D10.1
sjj_F08B6.2	gpc-2	WBGene00001682	gpc-2	F08B6.2
sjj_F09E5.1	pkc-3	WBGene00004034	pkc-3	F09E5.1
sjj_F09G8.3	mrps-9	WBGene00017319	mrps-9	F09G8.3
sjj_F10B5.6	emb-27	WBGene00001281	emb-27	F10B5.6
sjj_F10C5.1	mat-3	WBGene00003134	mat-3	F10C5.1
sjj_F10C5.2	mat-3	WBGene00003134	mat-3	F10C5.1
sjj_F10E7.7	rpl-33	WBGene00004447	rpl-33	F10E7.7
sjj_F10G8.3	npp-17	WBGene00003803	npp-17	F10G8.3
sjj_F11A3.2	F11A3.2	WBGene00008670	.	F11A3.2
sjj_F13D11.2	hbl-1	WBGene00001824	hbl-1	F13D11.2
sjj_F13D12.7	gpb-1	WBGene00001679	gpb-1	F13D12.7
sjj_F18C12.2	rme-8	WBGene00004378	rme-8	F18C12.2
sjj_F20D12.1	csr-1	WBGene00017641	csr-1	F20D12.1
sjj_F20G4.3	nmy-2	WBGene00003777	nmy-2	F20G4.3
sjj_F20H11.6	let-765	WBGene00002889	let-765	F20H11.2
sjj_F21C3.5	pfd-6	WBGene00009004	pfd-6	F21C3.5
sjj_F21H11.4	Y54H5A.2	WBGene00021900	.	Y54H5A.2
sjj_F21H12.2	F21H12.2	WBGene00017684	.	F21H12.2
sjj_F21H12.2	ptc-2	WBGene00004209	ptc-2	F21H12.4
sjj_F21H12.2	ptc-1	WBGene00004208	ptc-1	ZK675.1
sjj_F22B3.4	F22B3.4	WBGene00009035	.	F22B3.4
sjj_F22B5.7	zyg-9	WBGene00006994	zyg-9	F22B5.7
sjj_F22D6.3	nars-1	WBGene00003815	nars-1	F22D6.3
sjj_F22D6.4	nduf-6	WBGene00009051	nduf-6	F22D6.4
sjj_F23H11.5	F23H11.5	WBGene00000263	.	F23H11.5
sjj_F25B5.2	F25B5.2	WBGene00017774	nop-1	F25B5.2
sjj_F26A3.3	ego-1	WBGene00001214	ego-1	F26A3.3
sjj_F26B1.2	F26B1.2	WBGene00017816	.	F26B1.2
sjj_F26E4.6	F26E4.6	WBGene00009161	.	F26E4.6
sjj_F26E4.9	cco-1	WBGene00000371	cco-1	F26E4.9
sjj_F26F4.10	rars-1	WBGene00004679	rars-1	F26F4.10
sjj_F27C1.7	atp-3	WBGene00000230	atp-3	F27C1.7
sjj_F27D4.5	tag-173	WBGene00006518	tag-173	F27D4.5
sjj_F29F11.6	gsp-1	WBGene00001747	gsp-1	F29F11.6
sjj_F30A10.6	sac-1	WBGene00009264	sac-1	F30A10.6
sjj_F30H5.1	unc-45	WBGene00006781	unc-45	F30H5.1
sjj_F31D4.3	fkb-6	WBGene00001431	fkb-6	F31D4.3
sjj_F32E10.4	ima-3	WBGene00002074	ima-3	F32E10.4
sjj_F33D4.5	F33D4.5	WBGene00017997	.	F33D4.5
sjj_F35G12.10	asb-1	WBGene00000206	asb-1	F35G12.10
sjj_F36A2.7	F36A2.7	WBGene00009454	.	F36A2.7
sjj_F37C12.3	F37C12.3	WBGene00018151	.	F37C12.3
sjj_F37D6.1	mus-101	WBGene00009507	mus-101	F37D6.1
sjj_F37F2.1	mrpl-15	WBGene00022373	mrpl-15	Y92H12BR.8
sjj_F38A1.8	F38A1.8	WBGene00009521	.	F38A1.8
sjj_F43C1.2	mpk-1	WBGene00003401	mpk-1	F43C1.2
sjj_F43H9.4	F43H9.4	WBGene00018400	.	F43H9.4
sjj_F45F2.10	F45F2.10	WBGene00018482	.	F45F2.10
sjj_F45H11.3	hpo-35	WBGene00009744	hpo-35	F45H11.3
sjj_F52C6.12	F52C6.12	WBGene00018669	.	F52C6.12
sjj_F52C6.12	let-70	WBGene00002344	let-70	M7.1
sjj_F52D10.3	ftt-2	WBGene00001502	ftt-2	F52D10.3
sjj_F52D2.4	C36C9.1	WBGene00016485	.	C36C9.1
sjj_F52D2.4	gei-12	WBGene00001569	gei-12	F52D2.4
sjj_F53F4.10	F53F4.10	WBGene00009992	.	F53F4.10
sjj_F54B11.3	unc-84	WBGene00006816	unc-84	F54B11.3
sjj_F54C8.3	emb-30	WBGene00001284	emb-30	F54C8.3
sjj_F54E7.2	rps-12	WBGene00004481	rps-12	F54E7.2
sjj_F54E7.4	par-3	WBGene00003918	par-3	F54E7.3
sjj_F55D10.2	rpl-25.1	WBGene00004438	rpl-25.1	F55D10.2
sjj_F55H2.4	let-99	WBGene00002368	let-99	K08E7.3
sjj_F55H2.6	clu-1	WBGene00000550	clu-1	F55H2.6
sjj_F56A3.3	npp-6	WBGene00003792	npp-6	F56A3.3
sjj_F56D2.1	ucr-1	WBGene00018963	ucr-1	F56D2.1
sjj_F56E10.4	rps-27	WBGene00004496	rps-27	F56E10.4
sjj_F57B10.1	let-607	WBGene00002783	let-607	F57B10.1
sjj_F57H12.1	arf-1.2	WBGene00000182	arf-1.2	B0336.2
sjj_F57H12.1	arf-3	WBGene00000183	arf-3	F57H12.1
sjj_F58A4.8	tbg-1	WBGene00006540	tbg-1	F58A4.8
sjj_F58B6.3	par-2	WBGene00003917	par-2	F58B6.3
sjj_F59A3.3	C09D4.1	WBGene00015632	.	C09D4.1
sjj_F59A3.3	mrpl-24	WBGene00019076	mrpl-24	F59A3.3
sjj_F59A6.5	F59A6.5	WBGene00019087	.	F59A6.5
sjj_F59B2.6	zif-1	WBGene00006977	zif-1	F59B2.6
sjj_F59C6.5	F59C6.5	WBGene00010326	.	F59C6.5
sjj_F59D8.c	vit-5	WBGene00006929	vit-5	C04F6.1
sjj_F59D8.c	vit-3	WBGene00006927	vit-3	F59D8.1
sjj_F59D8.c	vit-4	WBGene00006928	vit-4	F59D8.2
sjj_F59E12.11	F59E12.11	WBGene00019126	.	F59E12.11
sjj_F59G1.3	vps-35	WBGene00006933	vps-35	F59G1.3
sjj_H06H21.3	eif-1.A	WBGene00019162	eif-1.A	H06H21.3
sjj_H06I04.f	ubl-1	WBGene00006725	ubl-1	H06I04.4
sjj_H20J04.d	pfd-2	WBGene00019220	pfd-2	H20J04.5
sjj_K01C8.6	mrpl-10	WBGene00010458	mrpl-10	K01C8.6
sjj_K02A11.1	gfi-2	WBGene00001582	gfi-2	K02A11.1
sjj_K02A4.1	bcat-1	WBGene00001149	bcat-1	K02A4.1
sjj_K02B2.5	rps-25	WBGene00004494	rps-25	K02B2.5
sjj_K02F3.2	K02F3.2	WBGene00019326	.	K02F3.2
sjj_K04D7.1	rack-1	WBGene00010556	rack-1	K04D7.1
sjj_K04F10.3	K04F10.3	WBGene00019396	.	K04F10.3
sjj_K04G2.1	iftb-1	WBGene00010560	iftb-1	K04G2.1
sjj_K04G2.3	cdc-48.3	WBGene00010562	cdc-48.3	K04G2.3
sjj_K04G7.4	nuo-4	WBGene00019401	nuo-4	K04G7.4
sjj_K06A5.6	acdh-3	WBGene00019433	acdh-3	K06A5.6
sjj_K06A5.6	acdh-4	WBGene00020419	acdh-4	T10E9.9
sjj_K06A5.7	cdc-25.1	WBGene00000386	cdc-25.1	K06A5.7
sjj_K06H7.1	plk-1	WBGene00004042	plk-1	C14B9.4
sjj_K06H7.6	apc-2	WBGene00000143	apc-2	K06H7.6
sjj_K07A12.3	asg-1	WBGene00000209	asg-1	K07A12.3
sjj_K07A12.3	K07A12.5	WBGene00010623	.	K07A12.5
sjj_K09H11.3	rga-3	WBGene00019600	rga-3	K09H11.3
sjj_K10C2.4	fah-1	WBGene00019620	fah-1	K10C2.4
sjj_K10D2.4	emb-1	WBGene00019630	emb-1	K10D2.4
sjj_K12H4.5	K12H4.5	WBGene00019680	.	K12H4.5
sjj_M01B12.5	riok-1	WBGene00019698	riok-1	M01B12.5
sjj_M01F1.3	M01F1.3	WBGene00010809	.	M01F1.3
sjj_M110.5	dab-1	WBGene00000894	dab-1	M110.5
sjj_M7.1	F52C6.12	WBGene00018669	.	F52C6.12
sjj_M7.1	let-70	WBGene00002344	let-70	M7.1
sjj_M88.2	mrps-34	WBGene00010905	mrps-34	M88.2
sjj_R01H10.1	div-1	WBGene00001002	div-1	R01H10.1
sjj_R01H2.6	ubc-18	WBGene00006713	ubc-18	R01H2.6
sjj_R03G5.1	eef-1A.1	WBGene00001168	eef-1A.1	F31E3.5
sjj_R03G5.1	eef-1A.2	WBGene00001169	eef-1A.2	R03G5.1
sjj_R05D11.5	R05D11.9	WBGene00011037	.	R05D11.9
sjj_R05F9.1	R05F9.1	WBGene00003429	msp-31	R05F9.1
sjj_R06A10.2	gsa-1	WBGene00001745	gsa-1	R06A10.2
sjj_R06C7.1	R06C7.1	WBGene00011061	wago-1	R06C7.1
sjj_R06C7.1	ZK1248.7	WBGene00022877	wago-5	ZK1248.7
sjj_R06C7.10	myo-1	WBGene00002348	myo-1	R06C7.10
sjj_R07G3.1	cdc-42	WBGene00000390	cdc-42	R07G3.1
sjj_R09B3.4	ubc-12	WBGene00006707	ubc-12	R09B3.4
sjj_R09B3.4	mag-1	WBGene00003123	mag-1	R09B3.5
sjj_R107.6	cls-2	WBGene00000549	cls-2	R107.6
sjj_R10D12.10	R10D12.10	WBGene00011191	.	R10D12.10
sjj_R11D1.9	R11D1.13	WBGene00045517	.	R11D1.13
sjj_R11D1.9	rpl-28	WBGene00004442	rpl-28	R11D1.8
sjj_R11D1.9	mrpl-49	WBGene00011247	mrpl-49	R11D1.9
sjj_R13A5.12	lpd-7	WBGene00003063	lpd-7	R13A5.12
sjj_R144.8	wip-1	WBGene00020094	wip-1	R144.4
sjj_R151.3	rpl-6	WBGene00004417	rpl-6	R151.3
sjj_R151.9	pfd-5	WBGene00020112	pfd-5	R151.9
sjj_T01B11.2	T01B11.2	WBGene00020139	.	T01B11.2
sjj_T01G9.4	npp-2	WBGene00003788	npp-2	T01G9.4
sjj_T02E1.3	gla-3	WBGene00011376	gla-3	T02E1.3
sjj_T05H4.12	atp-4	WBGene00020275	atp-4	T05H4.12
sjj_T05H4.6	T05H4.6a	WBGene00020269	phi-21, etf-1	T05H4.6a
sjj_T06E4.5	T06E4.5	WBGene00011533	.	T06E4.5
sjj_T06G6.9	pfd-3	WBGene00006889	pfd-3	T06G6.9
sjj_T07E3.7	flap-1	WBGene00018998	flap-1	F57B9.7
sjj_T09A5.5	T09A5.5	WBGene00011634	.	T09A5.5
sjj_T09E8.1	noca-1	WBGene00011647	noca-1	T09E8.1
sjj_T10E9.7	nuo-2	WBGene00020417	nuo-2	T10E9.7
sjj_T10F2.1	gars-1	WBGene00001744	gars-1	T10F2.1
sjj_T11G6.1	hars-1	WBGene00002001	hars-1	T11G6.1
sjj_T12D8.6	mlc-5	WBGene00011734	mlc-5	T12D8.6
sjj_T12G3.5	mrpl-51	WBGene00011740	mrpl-51	T12G3.5
sjj_T13H5.5	mrps-18B	WBGene00011759	mrps-18B	T13H5.5
sjj_T13H5.5	T13H5.6	WBGene00011760	.	T13H5.6
sjj_T17E9.2	nmt-1	WBGene00020549	nmt-1	T17E9.2
sjj_T19A6.2	ngp-1	WBGene00003596	ngp-1	T19A6.2
sjj_T19E7.1	clec-178	WBGene00020585	clec-178	T19E7.1
sjj_T19E7.3	bec-1	WBGene00000247	bec-1	T19E7.3
sjj_T20H4.5	T20H4.5	WBGene00020636	.	T20H4.5
sjj_T21B10.1	mrpl-50	WBGene00011883	mrpl-50	T21B10.1
sjj_T21B10.1	enol-1	WBGene00011884	enol-1	T21B10.2
sjj_T21B10.1	cct-2	WBGene00000378	cct-2	T21B10.7
sjj_T21B10.3	T21B10.3	WBGene00011885	.	T21B10.3
sjj_T21C9.5	lpd-9	WBGene00003065	lpd-9	T21C9.5
sjj_T22A3.3	lst-1	WBGene00003083	lst-1	T22A3.3
sjj_T22B11.5	T22B11.5	WBGene00020679	ogdh-1	T22B11.5
sjj_T22F3.4	rpl-11.1	WBGene00004422	rpl-11.1	T22F3.4
sjj_T23B12.2	mrpl-4	WBGene00020717	mrpl-4	T23B12.2
sjj_T23B12.4	T23B12.4	WBGene00020719	.	T23B12.4
sjj_T23G11.3	gld-1	WBGene00001595	gld-1	T23G11.3
sjj_T25G3.3	T25G3.3	WBGene00012030	.	T25G3.3
sjj_T26E3.3	par-6	WBGene00003921	par-6	T26E3.3
sjj_T27A10.4	vit-5	WBGene00006929	vit-5	C04F6.1
sjj_T27A10.4	vit-3	WBGene00006927	vit-3	F59D8.1
sjj_T27A10.4	vit-4	WBGene00006928	vit-4	F59D8.2
sjj_T27C10.3	mop-25.3	WBGene00020858	mop-25.3	T27C10.3
sjj_T27E9.1	ant-1.1	WBGene00006439	ant-1.1	T27E9.1
sjj_T28F12.2a	unc-62	WBGene00006796	unc-62	T28F12.2
sjj_T28F3.2	hsp-1	WBGene00002005	hsp-1	F26D10.3
sjj_W01A8.4	nuo-6	WBGene00012166	nuo-6	W01A8.4
sjj_W01D2.1	rpl-37	WBGene00004451	rpl-37	C54C6.1
sjj_W01D2.1	W01D2.1	WBGene00012179	.	W01D2.1
sjj_W02F12.5	W02F12.5	WBGene00020950	dlst-1	W02F12.5
sjj_W03C9.3	rab-7	WBGene00004271	rab-7	W03C9.3
sjj_W04B5.4	mrpl-30	WBGene00021021	mrpl-30	W04B5.4
sjj_W07E11.3	W07E11.1	WBGene00012326	.	W07E11.1
sjj_W07E11.3	flp-2	WBGene00001445	flp-2	W07E11.3
sjj_W09C5.2	unc-59	WBGene00006793	unc-59	W09C5.2
sjj_W09C5.8	W09C5.8	WBGene00012354	.	W09C5.8
sjj_Y102A5C.31	srh-132	WBGene00005349	srh-132	T27C5.5
sjj_Y102A5C.31	srh-131	WBGene00005348	srh-131	Y102A5C.31
sjj_Y104H12B_374.b	plst-1	WBGene00022425	plst-1	Y104H12BR.1
sjj_Y104H12B_374.b	Y73B3B.1	WBGene00022223	.	Y73B3B.1
sjj_Y106G6E.6	csnk-1	WBGene00013709	csnk-1	Y106G6E.6
sjj_Y106G6H.3	pab-1	WBGene00003902	pab-1	Y106G6H.2
sjj_Y106G6H.3	rpl-30	WBGene00004444	rpl-30	Y106G6H.3
sjj_Y110A7A.a	set-33	WBGene00022431	set-33	Y108F1.3
sjj_Y110A7A.a	Y110A7A.19	WBGene00022464	.	Y110A7A.19
sjj_Y110A7A.d	mat-1	WBGene00003132	mat-1	Y110A7A.17
sjj_Y17G9B.e	rpl-20	WBGene00004432	rpl-20	E04A4.8
sjj_Y24F12A.a	ragc-1	WBGene00012497	ragc-1	Y24F12A.2
sjj_Y32F6A.2	snf-10	WBGene00004909	snf-10	Y32F6A.2
sjj_Y37D8A.14	cco-2	WBGene00012553	cco-2	Y37D8A.14
sjj_Y37D8A.18	mrps-10	WBGene00012556	mrps-10	Y37D8A.18
sjj_Y37D8A.9	mrg-1	WBGene00003406	mrg-1	Y37D8A.9
sjj_Y39A1A.15	cnt-2	WBGene00000566	cnt-2	Y39A1A.15
sjj_Y39G10A_237.b	eif-3.I	WBGene00001232	eif-3.I	Y74C10AR.1
sjj_Y39G10A_237.b	Y75B8A.10	WBGene00013547	.	Y75B8A.10
sjj_Y39G10A_246.c	Y39G10AR.8	WBGene00021466	.	Y39G10AR.8
sjj_Y39G10A_246.h	Y39G10AR.7	WBGene00021465	.	Y39G10AR.7
sjj_Y39G10A_246.h	Y39G10AR.8	WBGene00021466	.	Y39G10AR.8
sjj_Y43F4B.6	klp-19	WBGene00002229	klp-19	Y43F4B.6
sjj_Y45F10A.2	puf-3	WBGene00004239	puf-3	Y45F10A.2
sjj_Y45F10A.2	puf-11	WBGene00022257	puf-11	Y73B6BL.38
sjj_Y45F10B.13	Y45F10B.13	WBGene00012875	.	Y45F10B.13
sjj_Y45G12B.1	nuo-5	WBGene00021562	nuo-5	Y45G12B.1
sjj_Y46H3C_14.e	top-2	WBGene00010785	top-2	K12D12.1
sjj_Y46H3C_14.e	Y46H3C.4	WBGene00021604	.	Y46H3C.4
sjj_Y46H3C_14.e	cin-4	WBGene00022854	cin-4	ZK1127.7
sjj_Y47H9C.7	Y47H9C.7	WBGene00012950	.	Y47H9C.7
sjj_Y48B6A.2	rpl-43	WBGene00004456	rpl-43	Y48B6A.2
sjj_Y48E1B.5	mrpl-37	WBGene00013004	mrpl-37	Y48E1B.5
sjj_Y48G1C_55.c	B0273.3	WBGene00015098	.	B0273.3
sjj_Y48G1C_55.c	C06A5.10	WBGene00015506	.	C06A5.10
sjj_Y48G1C_55.c	C06A5.5	WBGene00015503	.	C06A5.5
sjj_Y48G1C_55.c	Y48G1BL.1	WBGene00021662	.	Y48G1BL.1
sjj_Y48G1C_55.c	Y48G1BL.4	WBGene00021663	.	Y48G1BL.4
sjj_Y48G1C_55.c	Y48G1BM.1	WBGene00021667	.	Y48G1BM.1
sjj_Y48G1C_55.c	Y76G2A.1	WBGene00022304	.	Y76G2A.1
sjj_Y48G1C_55.c	Y76G2A.2	WBGene00022305	.	Y76G2A.2
sjj_Y49E10.1	rpt-6	WBGene00004506	rpt-6	Y49E10.1
sjj_Y53G8A_9248.c	Y53G8AL.2	WBGene00021800	.	Y53G8AL.2
sjj_Y53G8A_9248.d	Y53G8AL.2	WBGene00021800	.	Y53G8AL.2
sjj_Y54E10A_159.b	mrpl-17	WBGene00021829	mrpl-17	Y54E10A.7
sjj_Y54E2A.11	eif-3.B	WBGene00001225	eif-3.B	Y54E2A.11
sjj_Y54E2A.3	tac-1	WBGene00006381	tac-1	Y54E2A.3
sjj_Y55B1A_115.c	mat-3	WBGene00003134	mat-3	F10C5.1
sjj_Y57G11C.12	nuo-3	WBGene00013308	nuo-3	Y57G11C.12
sjj_Y57G11C.24	eps-8	WBGene00001330	eps-8	Y57G11C.24
sjj_Y62E10A.d	rla-2	WBGene00004410	rla-2	Y62E10A.1
sjj_Y65B4B_10.b	Y65B4BR.5	WBGene00022042	icd-2	Y65B4BR.5
sjj_Y65B4B_10.d	Y65B4BR.5	WBGene00022042	icd-2	Y65B4BR.5
sjj_Y67D8C_383.b	eel-1	WBGene00022069	eel-1	Y67D8C.5
sjj_Y69A2A_7025.c	ric-8	WBGene00004367	ric-8	Y69A2AR.2
sjj_Y71F9A_294.c	rpl-1	WBGene00004412	rpl-1	Y71F9AL.13
sjj_Y71H2_388.c	Y71H2AM.20	WBGene00022185	.	Y71H2AM.20
sjj_Y71H2_388.c	Y71H2AM.5	WBGene00022170	.	Y71H2AM.5
sjj_Y71H2_388.d	Y71H2AM.4	WBGene00022169	.	Y71H2AM.4
sjj_Y71H2_388.d	Y71H2AM.5	WBGene00022170	.	Y71H2AM.5
sjj_Y76A2B.1	pod-1	WBGene00004075	pod-1	Y76A2B.1
sjj_Y79H2A.6	lem-2	WBGene00002275	lem-2	W01G7.5
sjj_Y79H2A.6	Y75B8A.10	WBGene00013547	.	Y75B8A.10
sjj_Y79H2A.6	arx-3	WBGene00000201	arx-3	Y79H2A.6
sjj_Y87G2A.l	vars-2	WBGene00006936	vars-2	Y87G2A.5
sjj_ZC308.1	gld-2	WBGene00001596	gld-2	ZC308.1
sjj_ZC308.2	gld-2	WBGene00001596	gld-2	ZC308.1
sjj_ZC308.3	gld-2	WBGene00001596	gld-2	ZC308.1
sjj_ZC410.7	lpl-1	WBGene00003066	lpl-1	ZC410.7
sjj_ZC518.3	ccr-4	WBGene00000376	ccr-4	ZC518.3
sjj_ZK1098.7	ZK1098.1	WBGene00014218	.	ZK1098.1
sjj_ZK1098.7	mrps-23	WBGene00014224	mrps-23	ZK1098.7
sjj_ZK177.8	ZK177.8	WBGene00022673	.	ZK177.8
sjj_ZK353.3	ZK353.3	WBGene00022699	.	ZK353.3
sjj_ZK354.5	msp-36	WBGene00003432	msp-36	C04G2.4
sjj_ZK354.5	msp-55	WBGene00003448	msp-55	C09B9.6
sjj_ZK354.5	msp-40	WBGene00003435	msp-40	C33F10.9
sjj_ZK354.5	msp-50	WBGene00003443	msp-50	C34F11.4
sjj_ZK354.5	msp-49	WBGene00003442	msp-49	C34F11.6
sjj_ZK354.5	msp-3	WBGene00003424	msp-3	F26G1.7
sjj_ZK354.5	msp-77	WBGene00003464	msp-77	F32B6.6
sjj_ZK354.5	msp-19	WBGene00003426	msp-19	F36H12.7
sjj_ZK354.5	msp-45	WBGene00003438	msp-45	F58A6.8
sjj_ZK354.5	F58A6.9	WBGene00019026	.	F58A6.9
sjj_ZK354.5	msp-142	WBGene00003469	msp-142	K05F1.2
sjj_ZK354.5	msp-81	WBGene00003467	msp-81	K07F5.1
sjj_ZK354.5	msp-10	WBGene00003425	msp-10	K07F5.2
sjj_ZK354.5	msp-56	WBGene00003449	msp-56	K07F5.3
sjj_ZK354.5	msp-38	WBGene00003434	msp-38	K08F4.8
sjj_ZK354.5	msp-31	WBGene00003429	msp-31	R05F9.13
sjj_ZK354.5	msp-32	WBGene00003430	msp-32	R05F9.3
sjj_ZK354.5	msp-33	WBGene00003431	msp-33	R05F9.8
sjj_ZK354.5	msp-57	WBGene00003450	msp-57	R13H9.2
sjj_ZK354.5	msp-53	WBGene00003446	msp-53	R13H9.4
sjj_ZK354.5	msp-79	WBGene00003466	msp-79	T13F2.10
sjj_ZK354.5	msp-78	WBGene00003465	msp-78	T13F2.11
sjj_ZK354.5	Y59E9AR.1	WBGene00021997	.	Y59E9AR.1
sjj_ZK354.5	Y59E9AR.7	WBGene00022002	.	Y59E9AR.7
sjj_ZK354.5	Y59H11AM.1	WBGene00022005	.	Y59H11AM.1
sjj_ZK354.5	msp-64	WBGene00003457	msp-64	ZK1248.6
sjj_ZK354.5	msp-76	WBGene00003463	msp-76	ZK1251.6
sjj_ZK354.5	msp-65	WBGene00003458	msp-65	ZK354.1
sjj_ZK354.5	msp-59	WBGene00003452	msp-59	ZK354.11
sjj_ZK354.5	msp-113	WBGene00003468	msp-113	ZK354.4
sjj_ZK354.5	msp-51	WBGene00003444	msp-51	ZK354.5
sjj_ZK354.5	ZK546.3	WBGene00022760	.	ZK546.3
sjj_ZK354.5	msp-152	WBGene00003470	msp-152	ZK546.6
sjj_ZK792.6	let-60	WBGene00002335	let-60	ZK792.6
sjj_ZK809.3	ZK809.3	WBGene00014086	.	ZK809.3
sjj_ZK973.b	lpd-5	WBGene00003061	lpd-5	ZK973.10

## Sheet: Fievet only
Clone	Target
mv_AAA74904	WBGene00010809
mv_Y57G11C.10	WBGene00013307
mv_Y65B4A.e	WBGene00001171
mv_Y65B4A.e	WBGene00000113
mv_Y65B4A.e	WBGene00010055
mv_Y65B4A.e	WBGene00021054
mv_Y65B4A.e	WBGene00006710
sjj_C56G2.6	WBGene00016981
sjj_F59A3.3	WBGene00015632
sjj_R05F9.1	WBGene00003429
sjj_Y79H2A.6	WBGene00002275

## Sheet: Fievet_CloneMapperTargets full
Sequence #	Clone Name	Transcript for Clone	Target WBids	Target Transcript	Gene	Sequence name	# PNO	# MNO	# POS	# MOS	# RNOS	# ROS	Score
1	mv_Y113G7C.1	Y113G7C.1	WBGene00013771	Y113G7C.1		Y113G7C.1	213	213	4462	4461	1	0.99978	100
2	mv_B0205.9	B0205.9	WBGene00015023	B0205.9		B0205.9	76	75	1576	1575	0.98684	0.99937	100
3	mv_F19B6.1a	F19B6.1d	WBGene00008948	F19B6.1a		F19B6.1	73	73	1525	1524	1	0.99934	100
4	mv_F19B6.1a	F19B6.1b	WBGene00008948	F19B6.1b		F19B6.1	73	73	1525	1524	1	0.99934	100
5	mv_F19B6.1a	F19B6.1a	WBGene00008948	F19B6.1b		F19B6.1	73	73	1525	1524	1	0.99934	100
6	mv_F19B6.1a	F19B6.1b	WBGene00008948	F19B6.1d		F19B6.1	73	73	1525	1524	1	0.99934	100
7	mv_F19B6.1a	F19B6.1d	WBGene00008948	F19B6.1b		F19B6.1	73	73	1525	1524	1	0.99934	100
8	mv_F19B6.1a	F19B6.1a	WBGene00008948	F19B6.1d		F19B6.1	73	73	1525	1524	1	0.99934	100
9	mv_F19B6.1a	F19B6.1b	WBGene00008948	F19B6.1a		F19B6.1	73	73	1525	1524	1	0.99934	100
10	mv_F19B6.1a	F19B6.1a	WBGene00008948	F19B6.1a		F19B6.1	73	73	1525	1524	1	0.99934	100
11	mv_F19B6.1a	F19B6.1d	WBGene00008948	F19B6.1d		F19B6.1	73	73	1525	1524	1	0.99934	100
12	mv_Y57G11C.10	Y57G11C.10b	WBGene00001558	Y57G11C.10b	gdi-1	Y57G11C.10	65	65	1356	1355	1	0.99926	100
13	mv_Y57G11C.10	Y57G11C.10b	WBGene00001558	Y57G11C.10a	gdi-1	Y57G11C.10	65	63	1356	1291	0.96923	0.95206	100
14	mv_Y57G11C.10	Y57G11C.10a	WBGene00001558	Y57G11C.10b	gdi-1	Y57G11C.10	63	63	1311	1291	1	0.98474	100
15	mv_Y57G11C.10	Y57G11C.10a	WBGene00001558	Y57G11C.10a	gdi-1	Y57G11C.10	63	63	1311	1310	1	0.99924	100
16	mv_ZK669.4	ZK669.4	WBGene00014054	ZK669.4		ZK669.4	64	63	1324	1323	0.98438	0.99924	100
17	mv_Y65B4A.e	Y65B4A.6	WBGene00022029	Y65B4A.6		Y65B4A.6	57	56	1177	1176	0.98246	0.99915	100
18	mv_T22D1.5	T22D1.5	WBGene00020684	T22D1.5		T22D1.5	55	55	1153	1152	1	0.99913	100
19	mv_AAD20727	C14A4.2	WBGene00000933	C14A4.2	dap-3	C14A4.2	53	53	1105	1104	1	0.9991	100
20	mv_R151.2	R151.2a	WBGene00020107	R151.2a		R151.2	53	53	1111	1110	1	0.9991	100
21	mv_C28D4.3	C28D4.3.1	WBGene00001607	C28D4.3.1	gln-6	C28D4.3	52	52	1084	1083	1	0.99908	100
22	mv_C28D4.3	C28D4.3.2	WBGene00001607	C28D4.3.1	gln-6	C28D4.3	52	52	1084	1083	1	0.99908	100
23	mv_C28D4.3	C28D4.3.1	WBGene00001607	C28D4.3.2	gln-6	C28D4.3	52	52	1084	1083	1	0.99908	100
24	mv_C28D4.3	C28D4.3.2	WBGene00001607	C28D4.3.2	gln-6	C28D4.3	52	52	1084	1083	1	0.99908	100
25	mv_Y17G7B.4	Y17G7B.4	WBGene00012460	Y17G7B.4	dhps-1	Y17G7B.4	53	52	1093	1092	0.98113	0.99909	100
26	mv_R151.2	R151.2a	WBGene00020107	R151.2b.1		R151.2	53	52	1111	1081	0.98113	0.973	100
27	mv_R151.2	R151.2a	WBGene00020107	R151.2b.3		R151.2	53	52	1111	1080	0.98113	0.9721	100
28	mv_R151.2	R151.2a	WBGene00020107	R151.2b.4		R151.2	53	52	1111	1081	0.98113	0.973	100
29	mv_R151.2	R151.2a	WBGene00020107	R151.2d.2		R151.2	53	52	1111	1081	0.98113	0.973	100
30	mv_R151.2	R151.2a	WBGene00020107	R151.2b.2		R151.2	53	52	1111	1081	0.98113	0.973	100
31	mv_R151.2	R151.2a	WBGene00020107	R151.2d.1		R151.2	53	52	1111	1081	0.98113	0.973	100
32	mv_B0205.7	B0205.7	WBGene00002191	B0205.7	kin-3	B0205.7	51	51	1059	1058	1	0.99906	100
33	mv_F56C9.1	F56C9.1	WBGene00001748	F56C9.1	gsp-2	F56C9.1	47	47	978	977	1	0.99898	100
34	mv_Y75B8A.30	Y75B8A.30	WBGene00004085	Y75B8A.30	pph-4.1	Y75B8A.30	47	47	979	978	1	0.99898	100
35	mv_Y71H2B.3	Y71H2B.3	WBGene00022193	Y71H2B.3	ppfr-4	Y71H2B.3	46	46	961	960	1	0.99896	100
36	mv_R151.2	R151.2a	WBGene00020107	R151.2c		R151.2	53	45	1111	923	0.84906	0.83078	100
37	mv_T28C6.4	T28C6.4	WBGene00000594	T28C6.6	col-3	T28C6.6	42	42	877	876	1	0.99886	100
38	mv_T28C6.4	T28C6.4	WBGene00000691	T28C6.4	col-117	T28C6.4	42	42	877	876	1	0.99886	100
39	mv_C39B5.3	C39B5.3	WBGene00016521	C39B5.3	fbxa-62	C39B5.3	40	40	838	837	1	0.99881	100
40	mv_Y39A1A.6	Y39A1A.6	WBGene00012645	Y39A1A.6	mrpl-22	Y39A1A.6	37	37	760	759	1	0.99868	100
41	mv_G_YK1606	Y71A12B.1a	WBGene00004475	Y71A12B.1a	rps-6	Y71A12B.1	35	35	718	717	1	0.99861	100
42	mv_G_YK1606	Y71A12B.1a	WBGene00004475	Y71A12B.1c.2	rps-6	Y71A12B.1	35	35	718	694	1	0.96657	100
43	mv_G_YK1606	Y71A12B.1c.2	WBGene00004475	Y71A12B.1a	rps-6	Y71A12B.1	34	34	713	694	1	0.97335	100
44	mv_G_YK1606	Y71A12B.1c.2	WBGene00004475	Y71A12B.1c.2	rps-6	Y71A12B.1	34	34	713	712	1	0.9986	100
45	mv_F15D3.7	F15D3.7	WBGene00008857	F15D3.7	timm-23	F15D3.7	34	34	705	704	1	0.99858	100
46	mv_T28C6.4	T28C6.4	WBGene00000699	C29F4.1	col-125	C29F4.1	42	33	877	475	0.78571	0.54162	100
47	mv_Y51H1A.3a	Y51H1A.3b.2	WBGene00013094	Y51H1A.3b.2		Y51H1A.3	32	32	656	655	1	0.99848	100
48	mv_Y51H1A.3a	Y51H1A.3b.1	WBGene00013094	Y51H1A.3b.2		Y51H1A.3	32	32	656	655	1	0.99848	100
49	mv_Y51H1A.3a	Y51H1A.3b.2	WBGene00013094	Y51H1A.3b.1		Y51H1A.3	32	32	656	655	1	0.99848	100
50	mv_Y51H1A.3a	Y51H1A.3b.1	WBGene00013094	Y51H1A.3b.1		Y51H1A.3	32	32	656	655	1	0.99848	100
51	mv_E01A2.6	E01A2.6.3	WBGene00017088	E01A2.6.1	akir-1	E01A2.6	31	31	634	633	1	0.99842	100
52	mv_E01A2.6	E01A2.6.2	WBGene00017088	E01A2.6.3	akir-1	E01A2.6	31	31	634	633	1	0.99842	100
53	mv_E01A2.6	E01A2.6.2	WBGene00017088	E01A2.6.1	akir-1	E01A2.6	31	31	634	633	1	0.99842	100
54	mv_E01A2.6	E01A2.6.2	WBGene00017088	E01A2.6.2	akir-1	E01A2.6	31	31	634	633	1	0.99842	100
55	mv_E01A2.6	E01A2.6.1	WBGene00017088	E01A2.6.3	akir-1	E01A2.6	31	31	634	633	1	0.99842	100
56	mv_E01A2.6	E01A2.6.1	WBGene00017088	E01A2.6.1	akir-1	E01A2.6	31	31	634	633	1	0.99842	100
57	mv_E01A2.6	E01A2.6.3	WBGene00017088	E01A2.6.2	akir-1	E01A2.6	31	31	634	633	1	0.99842	100
58	mv_E01A2.6	E01A2.6.1	WBGene00017088	E01A2.6.2	akir-1	E01A2.6	31	31	634	633	1	0.99842	100
59	mv_E01A2.6	E01A2.6.3	WBGene00017088	E01A2.6.3	akir-1	E01A2.6	31	31	634	633	1	0.99842	100
60	mv_G_YK1606	Y71A12B.1c.2	WBGene00004475	Y71A12B.1b	rps-6	Y71A12B.1	34	30	713	595	0.88235	0.8345	100
61	mv_G_YK1606	Y71A12B.1b	WBGene00004475	Y71A12B.1b	rps-6	Y71A12B.1	30	30	619	618	1	0.99838	100
62	mv_G_YK1606	Y71A12B.1a	WBGene00004475	Y71A12B.1b	rps-6	Y71A12B.1	35	30	718	605	0.85714	0.84262	100
63	mv_G_YK1606	Y71A12B.1b	WBGene00004475	Y71A12B.1c.2	rps-6	Y71A12B.1	30	30	619	595	1	0.96123	100
64	mv_G_YK1606	Y71A12B.1b	WBGene00004475	Y71A12B.1a	rps-6	Y71A12B.1	30	30	619	605	1	0.97738	100
65	mv_G_YK1606	Y71A12B.1a	WBGene00004475	Y71A12B.1c.1	rps-6	Y71A12B.1	35	29	718	582	0.82857	0.81058	100
66	mv_C18D11.5	Y56A3A.1b.1	WBGene00003826	Y56A3A.1b.1	ntl-3	Y56A3A.1	28	28	574	573	1	0.99826	100
67	mv_C18D11.5	Y56A3A.1b.2	WBGene00003826	Y56A3A.1b.2	ntl-3	Y56A3A.1	28	28	574	573	1	0.99826	100
68	mv_C18D11.5	Y56A3A.1a.2	WBGene00003826	Y56A3A.1b.2	ntl-3	Y56A3A.1	28	28	574	573	1	0.99826	100
69	mv_C18D11.5	Y56A3A.1b.2	WBGene00003826	Y56A3A.1a.1	ntl-3	Y56A3A.1	28	28	574	573	1	0.99826	100
70	mv_C18D11.5	Y56A3A.1a.2	WBGene00003826	Y56A3A.1b.1	ntl-3	Y56A3A.1	28	28	574	573	1	0.99826	100
71	mv_C18D11.5	Y56A3A.1a.1	WBGene00003826	Y56A3A.1b.2	ntl-3	Y56A3A.1	28	28	574	573	1	0.99826	100
72	mv_C18D11.5	Y56A3A.1b.2	WBGene00003826	Y56A3A.1a.2	ntl-3	Y56A3A.1	28	28	574	573	1	0.99826	100
73	mv_C18D11.5	Y56A3A.1a.1	WBGene00003826	Y56A3A.1b.1	ntl-3	Y56A3A.1	28	28	574	573	1	0.99826	100
74	mv_C18D11.5	Y56A3A.1b.2	WBGene00003826	Y56A3A.1b.1	ntl-3	Y56A3A.1	28	28	574	573	1	0.99826	100
75	mv_C18D11.5	Y56A3A.1b.1	WBGene00003826	Y56A3A.1a.2	ntl-3	Y56A3A.1	28	28	574	573	1	0.99826	100
76	mv_C18D11.5	Y56A3A.1b.1	WBGene00003826	Y56A3A.1b.2	ntl-3	Y56A3A.1	28	28	574	573	1	0.99826	100
77	mv_C18D11.5	Y56A3A.1a.1	WBGene00003826	Y56A3A.1a.2	ntl-3	Y56A3A.1	28	28	574	573	1	0.99826	100
78	mv_C18D11.5	Y56A3A.1a.1	WBGene00003826	Y56A3A.1a.1	ntl-3	Y56A3A.1	28	28	574	573	1	0.99826	100
79	mv_C18D11.5	Y56A3A.1a.2	WBGene00003826	Y56A3A.1a.2	ntl-3	Y56A3A.1	28	28	574	573	1	0.99826	100
80	mv_C18D11.5	Y56A3A.1a.2	WBGene00003826	Y56A3A.1a.1	ntl-3	Y56A3A.1	28	28	574	573	1	0.99826	100
81	mv_C18D11.5	Y56A3A.1b.1	WBGene00003826	Y56A3A.1a.1	ntl-3	Y56A3A.1	28	28	574	573	1	0.99826	100
82	mv_AAA74904	M01F1.2.1	WBGene00004428	M01F1.2.2	rpl-16	M01F1.2	28	28	586	585	1	0.99829	100
83	mv_AAA74904	M01F1.2.2	WBGene00004428	M01F1.2.2	rpl-16	M01F1.2	28	28	586	585	1	0.99829	100
84	mv_AAA74904	M01F1.2.2	WBGene00004428	M01F1.2.1	rpl-16	M01F1.2	28	28	586	585	1	0.99829	100
85	mv_AAA74904	M01F1.2.1	WBGene00004428	M01F1.2.1	rpl-16	M01F1.2	28	28	586	585	1	0.99829	100
86	mv_G_YK1606	Y71A12B.1c.2	WBGene00004475	Y71A12B.1c.1	rps-6	Y71A12B.1	34	28	713	582	0.82353	0.81627	100
87	mv_W10D5.2	W10D5.2.1	WBGene00012376	W10D5.2.2	nduf-7	W10D5.2	28	28	577	576	1	0.99827	100
88	mv_W10D5.2	W10D5.2.1	WBGene00012376	W10D5.2.1	nduf-7	W10D5.2	28	28	577	576	1	0.99827	100
89	mv_W10D5.2	W10D5.2.2	WBGene00012376	W10D5.2.1	nduf-7	W10D5.2	28	28	577	576	1	0.99827	100
90	mv_W10D5.2	W10D5.2.2	WBGene00012376	W10D5.2.2	nduf-7	W10D5.2	28	28	577	576	1	0.99827	100
91	mv_Y51H1A.3a	Y51H1A.3b.2	WBGene00013094	Y51H1A.3a.1		Y51H1A.3	32	28	656	556	0.875	0.84756	100
92	mv_Y51H1A.3a	Y51H1A.3b.1	WBGene00013094	Y51H1A.3a.2		Y51H1A.3	32	28	656	556	0.875	0.84756	100
93	mv_Y51H1A.3a	Y51H1A.3a.2	WBGene00013094	Y51H1A.3b.2		Y51H1A.3	28	28	577	556	1	0.9636	100
94	mv_Y51H1A.3a	Y51H1A.3a.1	WBGene00013094	Y51H1A.3b.1		Y51H1A.3	28	28	577	556	1	0.9636	100
95	mv_Y51H1A.3a	Y51H1A.3a.2	WBGene00013094	Y51H1A.3a.2		Y51H1A.3	28	28	577	576	1	0.99827	100
96	mv_Y51H1A.3a	Y51H1A.3a.2	WBGene00013094	Y51H1A.3b.1		Y51H1A.3	28	28	577	556	1	0.9636	100
97	mv_Y51H1A.3a	Y51H1A.3b.2	WBGene00013094	Y51H1A.3a.2		Y51H1A.3	32	28	656	556	0.875	0.84756	100
98	mv_Y51H1A.3a	Y51H1A.3a.2	WBGene00013094	Y51H1A.3a.1		Y51H1A.3	28	28	577	576	1	0.99827	100
99	mv_Y51H1A.3a	Y51H1A.3b.1	WBGene00013094	Y51H1A.3a.1		Y51H1A.3	32	28	656	556	0.875	0.84756	100
100	mv_Y51H1A.3a	Y51H1A.3a.1	WBGene00013094	Y51H1A.3a.2		Y51H1A.3	28	28	577	576	1	0.99827	100
101	mv_Y51H1A.3a	Y51H1A.3a.1	WBGene00013094	Y51H1A.3b.2		Y51H1A.3	28	28	577	556	1	0.9636	100
102	mv_Y51H1A.3a	Y51H1A.3a.1	WBGene00013094	Y51H1A.3a.1		Y51H1A.3	28	28	577	576	1	0.99827	100
103	mv_Y48C3A.10	Y48C3A.10	WBGene00012992	Y48C3A.10	mrpl-20	Y48C3A.10	27	27	553	552	1	0.99819	100
104	mv_Y57G11C.13	Y57G11C.13	WBGene00000192	Y57G11C.13	arl-8	Y57G11C.13	26	26	535	534	1	0.99813	100
105	mv_C25A1.13	C25A1.13	WBGene00007712	C25A1.13	mrpl-34	C25A1.13	27	26	547	546	0.96296	0.99817	100
106	mv_F42G8.10	F42G8.10a.2	WBGene00018361	F42G8.10b.1		F42G8.10	25	25	523	522	1	0.99809	100
107	mv_F42G8.10	F42G8.10b.1	WBGene00018361	F42G8.10a.2		F42G8.10	25	25	523	522	1	0.99809	100
108	mv_F42G8.10	F42G8.10a.1	WBGene00018361	F42G8.10a.1		F42G8.10	25	25	523	522	1	0.99809	100
109	mv_F42G8.10	F42G8.10a.2	WBGene00018361	F42G8.10a.2		F42G8.10	25	25	523	522	1	0.99809	100
110	mv_F42G8.10	F42G8.10a.2	WBGene00018361	F42G8.10a.1		F42G8.10	25	25	523	522	1	0.99809	100
111	mv_F42G8.10	F42G8.10b.1	WBGene00018361	F42G8.10a.1		F42G8.10	25	25	523	522	1	0.99809	100
112	mv_F42G8.10	F42G8.10a.1	WBGene00018361	F42G8.10a.2		F42G8.10	25	25	523	522	1	0.99809	100
113	mv_F42G8.10	F42G8.10a.1	WBGene00018361	F42G8.10b.1		F42G8.10	25	25	523	522	1	0.99809	100
114	mv_F42G8.10	F42G8.10b.1	WBGene00018361	F42G8.10b.1		F42G8.10	25	25	523	522	1	0.99809	100
115	mv_K07H8.3	K07H8.3	WBGene00019505	K07H8.3		K07H8.3	25	25	525	524	1	0.9981	100
116	mv_G_YK1606	Y71A12B.1b	WBGene00004475	Y71A12B.1c.1	rps-6	Y71A12B.1	30	24	619	485	0.8	0.78352	100
117	mv_F44G4.2	F44G4.2	WBGene00009712	F44G4.2		F44G4.2	22	22	460	459	1	0.99783	100
118	mv_F42G8.10	F42G8.10a.1	WBGene00018361	F42G8.10b.2		F42G8.10	25	22	523	432	0.88	0.826	100
119	mv_F42G8.10	F42G8.10b.1	WBGene00018361	F42G8.10b.2		F42G8.10	25	22	523	432	0.88	0.826	100
120	mv_F42G8.10	F42G8.10a.2	WBGene00018361	F42G8.10b.2		F42G8.10	25	22	523	432	0.88	0.826	100
124	mv_F35G12.9	F35G12.9	WBGene00000145	F35G12.9	apc-11	F35G12.9	19	19	385	384	1	0.9974	100
125	mv_G_YK1857	C53H9.1	WBGene00004441	C53H9.1	rpl-27	C53H9.1	19	19	388	387	1	0.99742	100
126	mv_T24B8.1	T24B8.1b.3	WBGene00004446	T24B8.1b.1	rpl-32	T24B8.1	19	19	382	381	1	0.99738	100
127	mv_T24B8.1	T24B8.1a.3	WBGene00004446	T24B8.1a.3	rpl-32	T24B8.1	19	19	382	381	1	0.99738	100
128	mv_T24B8.1	T24B8.1b.1	WBGene00004446	T24B8.1a.2	rpl-32	T24B8.1	19	19	382	381	1	0.99738	100
129	mv_T24B8.1	T24B8.1b.3	WBGene00004446	T24B8.1a.3	rpl-32	T24B8.1	19	19	382	381	1	0.99738	100
130	mv_T24B8.1	T24B8.1b.1	WBGene00004446	T24B8.1a.3	rpl-32	T24B8.1	19	19	382	381	1	0.99738	100
131	mv_T24B8.1	T24B8.1b.1	WBGene00004446	T24B8.1a.1	rpl-32	T24B8.1	19	19	382	381	1	0.99738	100
132	mv_T24B8.1	T24B8.1a.1	WBGene00004446	T24B8.1a.1	rpl-32	T24B8.1	19	19	382	381	1	0.99738	100
133	mv_T24B8.1	T24B8.1b.1	WBGene00004446	T24B8.1b.1	rpl-32	T24B8.1	19	19	382	381	1	0.99738	100
134	mv_T24B8.1	T24B8.1a.2	WBGene00004446	T24B8.1a.3	rpl-32	T24B8.1	19	19	382	381	1	0.99738	100
135	mv_T24B8.1	T24B8.1b.3	WBGene00004446	T24B8.1b.3	rpl-32	T24B8.1	19	19	382	381	1	0.99738	100
136	mv_T24B8.1	T24B8.1a.2	WBGene00004446	T24B8.1a.1	rpl-32	T24B8.1	19	19	382	381	1	0.99738	100
137	mv_T24B8.1	T24B8.1a.3	WBGene00004446	T24B8.1a.2	rpl-32	T24B8.1	19	19	382	381	1	0.99738	100
138	mv_T24B8.1	T24B8.1b.3	WBGene00004446	T24B8.1a.2	rpl-32	T24B8.1	19	19	382	381	1	0.99738	100
139	mv_T24B8.1	T24B8.1a.3	WBGene00004446	T24B8.1b.3	rpl-32	T24B8.1	19	19	382	381	1	0.99738	100
140	mv_T24B8.1	T24B8.1a.1	WBGene00004446	T24B8.1b.3	rpl-32	T24B8.1	19	19	382	381	1	0.99738	100
141	mv_T24B8.1	T24B8.1a.3	WBGene00004446	T24B8.1b.1	rpl-32	T24B8.1	19	19	382	381	1	0.99738	100
142	mv_T24B8.1	T24B8.1a.1	WBGene00004446	T24B8.1a.2	rpl-32	T24B8.1	19	19	382	381	1	0.99738	100
143	mv_T24B8.1	T24B8.1b.3	WBGene00004446	T24B8.1a.1	rpl-32	T24B8.1	19	19	382	381	1	0.99738	100
144	mv_T24B8.1	T24B8.1a.1	WBGene00004446	T24B8.1a.3	rpl-32	T24B8.1	19	19	382	381	1	0.99738	100
145	mv_T24B8.1	T24B8.1a.3	WBGene00004446	T24B8.1a.1	rpl-32	T24B8.1	19	19	382	381	1	0.99738	100
146	mv_T24B8.1	T24B8.1a.2	WBGene00004446	T24B8.1b.3	rpl-32	T24B8.1	19	19	382	381	1	0.99738	100
147	mv_T24B8.1	T24B8.1a.1	WBGene00004446	T24B8.1b.1	rpl-32	T24B8.1	19	19	382	381	1	0.99738	100
148	mv_T24B8.1	T24B8.1a.2	WBGene00004446	T24B8.1a.2	rpl-32	T24B8.1	19	19	382	381	1	0.99738	100
149	mv_T24B8.1	T24B8.1b.1	WBGene00004446	T24B8.1b.3	rpl-32	T24B8.1	19	19	382	381	1	0.99738	100
150	mv_T24B8.1	T24B8.1a.2	WBGene00004446	T24B8.1b.1	rpl-32	T24B8.1	19	19	382	381	1	0.99738	100
158	mv_T24B8.1	T24B8.1a.1	WBGene00004446	T24B8.1b.2	rpl-32	T24B8.1	19	15	382	308	0.78947	0.80628	100
159	mv_T24B8.1	T24B8.1a.2	WBGene00004446	T24B8.1b.2	rpl-32	T24B8.1	19	15	382	308	0.78947	0.80628	100
160	mv_T24B8.1	T24B8.1a.3	WBGene00004446	T24B8.1b.2	rpl-32	T24B8.1	19	15	382	308	0.78947	0.80628	100
161	mv_T24B8.1	T24B8.1b.1	WBGene00004446	T24B8.1b.2	rpl-32	T24B8.1	19	15	382	308	0.78947	0.80628	100
162	mv_T24B8.1	T24B8.1b.3	WBGene00004446	T24B8.1b.2	rpl-32	T24B8.1	19	15	382	308	0.78947	0.80628	100
164	mv_G_YK3216	Y119D3B.15	WBGene00022492	Y119D3B.15	dss-1	Y119D3B.15	11	11	226	225	1	0.99558	100
167	mv_W09C5.6b	W09C5.6b.2	WBGene00004445	W09C5.6b.3	rpl-31	W09C5.6	10	9	190	189	0.9	0.99474	100
168	mv_W09C5.6b	W09C5.6a	WBGene00004445	W09C5.6b.3	rpl-31	W09C5.6	10	9	190	189	0.9	0.99474	100
169	mv_W09C5.6b	W09C5.6b.1	WBGene00004445	W09C5.6b.1	rpl-31	W09C5.6	10	9	190	189	0.9	0.99474	100
170	mv_W09C5.6b	W09C5.6a	WBGene00004445	W09C5.6b.4	rpl-31	W09C5.6	10	9	190	189	0.9	0.99474	100
171	mv_W09C5.6b	W09C5.6b.1	WBGene00004445	W09C5.6b.2	rpl-31	W09C5.6	10	9	190	189	0.9	0.99474	100
172	mv_W09C5.6b	W09C5.6b.4	WBGene00004445	W09C5.6b.3	rpl-31	W09C5.6	10	9	190	189	0.9	0.99474	100
173	mv_W09C5.6b	W09C5.6b.5	WBGene00004445	W09C5.6b.5	rpl-31	W09C5.6	10	9	190	189	0.9	0.99474	100
174	mv_W09C5.6b	W09C5.6b.4	WBGene00004445	W09C5.6a	rpl-31	W09C5.6	10	9	190	189	0.9	0.99474	100
175	mv_W09C5.6b	W09C5.6b.4	WBGene00004445	W09C5.6b.2	rpl-31	W09C5.6	10	9	190	189	0.9	0.99474	100
176	mv_W09C5.6b	W09C5.6b.5	WBGene00004445	W09C5.6b.3	rpl-31	W09C5.6	10	9	190	189	0.9	0.99474	100
177	mv_W09C5.6b	W09C5.6b.5	WBGene00004445	W09C5.6a	rpl-31	W09C5.6	10	9	190	189	0.9	0.99474	100
178	mv_W09C5.6b	W09C5.6b.3	WBGene00004445	W09C5.6b.3	rpl-31	W09C5.6	10	9	190	189	0.9	0.99474	100
179	mv_W09C5.6b	W09C5.6b.2	WBGene00004445	W09C5.6a	rpl-31	W09C5.6	10	9	190	189	0.9	0.99474	100
180	mv_W09C5.6b	W09C5.6b.2	WBGene00004445	W09C5.6b.1	rpl-31	W09C5.6	10	9	190	189	0.9	0.99474	100
181	mv_W09C5.6b	W09C5.6b.3	WBGene00004445	W09C5.6a	rpl-31	W09C5.6	10	9	190	189	0.9	0.99474	100
182	mv_W09C5.6b	W09C5.6b.1	WBGene00004445	W09C5.6a	rpl-31	W09C5.6	10	9	190	189	0.9	0.99474	100
183	mv_W09C5.6b	W09C5.6a	WBGene00004445	W09C5.6b.1	rpl-31	W09C5.6	10	9	190	189	0.9	0.99474	100
184	mv_W09C5.6b	W09C5.6b.4	WBGene00004445	W09C5.6b.1	rpl-31	W09C5.6	10	9	190	189	0.9	0.99474	100
185	mv_W09C5.6b	W09C5.6a	WBGene00004445	W09C5.6b.2	rpl-31	W09C5.6	10	9	190	189	0.9	0.99474	100
186	mv_W09C5.6b	W09C5.6b.5	WBGene00004445	W09C5.6b.2	rpl-31	W09C5.6	10	9	190	189	0.9	0.99474	100
187	mv_W09C5.6b	W09C5.6b.3	WBGene00004445	W09C5.6b.2	rpl-31	W09C5.6	10	9	190	189	0.9	0.99474	100
188	mv_W09C5.6b	W09C5.6a	WBGene00004445	W09C5.6b.5	rpl-31	W09C5.6	10	9	190	189	0.9	0.99474	100
189	mv_W09C5.6b	W09C5.6b.5	WBGene00004445	W09C5.6b.4	rpl-31	W09C5.6	10	9	190	189	0.9	0.99474	100
190	mv_W09C5.6b	W09C5.6b.3	WBGene00004445	W09C5.6b.1	rpl-31	W09C5.6	10	9	190	189	0.9	0.99474	100
191	mv_W09C5.6b	W09C5.6a	WBGene00004445	W09C5.6a	rpl-31	W09C5.6	10	9	190	189	0.9	0.99474	100
192	mv_W09C5.6b	W09C5.6b.2	WBGene00004445	W09C5.6b.4	rpl-31	W09C5.6	10	9	190	189	0.9	0.99474	100
193	mv_W09C5.6b	W09C5.6b.2	WBGene00004445	W09C5.6b.5	rpl-31	W09C5.6	10	9	190	189	0.9	0.99474	100
194	mv_W09C5.6b	W09C5.6b.2	WBGene00004445	W09C5.6b.2	rpl-31	W09C5.6	10	9	190	189	0.9	0.99474	100
195	mv_W09C5.6b	W09C5.6b.4	WBGene00004445	W09C5.6b.4	rpl-31	W09C5.6	10	9	190	189	0.9	0.99474	100
196	mv_W09C5.6b	W09C5.6b.5	WBGene00004445	W09C5.6b.1	rpl-31	W09C5.6	10	9	190	189	0.9	0.99474	100
197	mv_W09C5.6b	W09C5.6b.3	WBGene00004445	W09C5.6b.5	rpl-31	W09C5.6	10	9	190	189	0.9	0.99474	100
198	mv_W09C5.6b	W09C5.6b.1	WBGene00004445	W09C5.6b.3	rpl-31	W09C5.6	10	9	190	189	0.9	0.99474	100
199	mv_W09C5.6b	W09C5.6b.4	WBGene00004445	W09C5.6b.5	rpl-31	W09C5.6	10	9	190	189	0.9	0.99474	100
200	mv_W09C5.6b	W09C5.6b.1	WBGene00004445	W09C5.6b.5	rpl-31	W09C5.6	10	9	190	189	0.9	0.99474	100
201	mv_W09C5.6b	W09C5.6b.1	WBGene00004445	W09C5.6b.4	rpl-31	W09C5.6	10	9	190	189	0.9	0.99474	100
202	mv_W09C5.6b	W09C5.6b.3	WBGene00004445	W09C5.6b.4	rpl-31	W09C5.6	10	9	190	189	0.9	0.99474	100
327	sjj_Y87G2A.l		WBGene00006936	Y87G2A.5	vars-2	Y87G2A.5	16	16	328	328	1	1	100
328	sjj_K10D2.4		WBGene00019630	K10D2.4	emb-1	K10D2.4	27	15	565	268	0.55556	0.47434	100
331	sjj_C27A2.2		WBGene00004434	C27A2.2b	rpl-22	C27A2.2	31	23	644	431	0.74194	0.66925	100
332	sjj_C27A2.2		WBGene00004434	C27A2.2a	rpl-22	C27A2.2	31	21	644	378	0.67742	0.58696	100
333	sjj_Y48B6A.2		WBGene00004456	Y48B6A.2.1	rpl-43	Y48B6A.2	36	17	742	333	0.47222	0.44879	100
334	sjj_Y48B6A.2		WBGene00004456	Y48B6A.2.2	rpl-43	Y48B6A.2	36	16	742	322	0.44444	0.43396	100
336	sjj_R09B3.4		WBGene00006707	R09B3.4	ubc-12	R09B3.4	37	30	758	569	0.81081	0.75066	100
337	sjj_F53F4.10		WBGene00009992	F53F4.10		F53F4.10	37	33	776	650	0.89189	0.83763	100
339	sjj_Y62E10A.d		WBGene00004410	Y62E10A.1	rla-2	Y62E10A.1	38	19	778	332	0.5	0.42674	100
340	sjj_Y71F9A_294.c		WBGene00004412	Y71F9AL.13a.1	rpl-1	Y71F9AL.13	38	25	798	496	0.65789	0.62155	100
341	sjj_Y71F9A_294.c		WBGene00004412	Y71F9AL.13b.4	rpl-1	Y71F9AL.13	38	25	798	494	0.65789	0.61905	100
342	sjj_Y71F9A_294.c		WBGene00004412	Y71F9AL.13a.2	rpl-1	Y71F9AL.13	38	25	798	496	0.65789	0.62155	100
343	sjj_Y71F9A_294.c		WBGene00004412	Y71F9AL.13b.8	rpl-1	Y71F9AL.13	38	25	798	494	0.65789	0.61905	100
344	sjj_Y71F9A_294.c		WBGene00004412	Y71F9AL.13b.1	rpl-1	Y71F9AL.13	38	25	798	493	0.65789	0.61779	100
345	sjj_Y71F9A_294.c		WBGene00004412	Y71F9AL.13b.5	rpl-1	Y71F9AL.13	38	25	798	496	0.65789	0.62155	100
346	sjj_Y71F9A_294.c		WBGene00004412	Y71F9AL.13b.3	rpl-1	Y71F9AL.13	38	25	798	493	0.65789	0.61779	100
347	sjj_Y71F9A_294.c		WBGene00004412	Y71F9AL.13b.6	rpl-1	Y71F9AL.13	38	25	798	494	0.65789	0.61905	100
348	sjj_Y71F9A_294.c		WBGene00004412	Y71F9AL.13b.2	rpl-1	Y71F9AL.13	38	25	798	496	0.65789	0.62155	100
349	sjj_Y71F9A_294.c		WBGene00004412	Y71F9AL.13b.7	rpl-1	Y71F9AL.13	38	25	798	490	0.65789	0.61404	100
350	sjj_K04D7.1		WBGene00010556	K04D7.1.3	rack-1	K04D7.1	38	34	789	656	0.89474	0.83143	100
351	sjj_K04D7.1		WBGene00010556	K04D7.1.2	rack-1	K04D7.1	38	34	789	656	0.89474	0.83143	100
352	sjj_K04D7.1		WBGene00010556	K04D7.1.1	rack-1	K04D7.1	38	34	789	656	0.89474	0.83143	100
354	sjj_C37H5.6		WBGene00016509	C37H5.6b		C37H5.6	38	38	796	796	1	1	100
355	sjj_C37H5.6		WBGene00016509	C37H5.6a		C37H5.6	38	38	796	796	1	1	100
357	sjj_AC8.6		WBGene00022464	Y110A7A.19		Y110A7A.19	38	21	780	324	0.55263	0.41538	100
358	sjj_C54C6.1		WBGene00004451	C54C6.1.2	rpl-37	C54C6.1	39	15	801	307	0.38462	0.38327	100
359	sjj_C54C6.1		WBGene00004451	C54C6.1.1	rpl-37	C54C6.1	39	16	801	323	0.41026	0.40325	100
360	sjj_C53A5.1		WBGene00008262	C53A5.1.2	ril-1	C53A5.1	39	25	813	473	0.64103	0.5818	100
361	sjj_C53A5.1		WBGene00008262	C53A5.1.1	ril-1	C53A5.1	39	24	813	465	0.61538	0.57196	100
362	sjj_F21C3.5		WBGene00009004	F21C3.5	pfd-6	F21C3.5	39	28	809	499	0.71795	0.61681	100
363	sjj_K01C8.6		WBGene00010458	K01C8.6	mrpl-10	K01C8.6	39	32	817	614	0.82051	0.75153	100
364	sjj_C54C6.1		WBGene00012179	W01D2.1.2		W01D2.1	39	15	801	236	0.38462	0.29463	100
365	sjj_C54C6.1		WBGene00012179	W01D2.1.1		W01D2.1	39	15	801	238	0.38462	0.29713	100
366	sjj_C54C6.1		WBGene00012179	W01D2.1.3		W01D2.1	39	15	801	238	0.38462	0.29713	100
367	sjj_R05F9.1		WBGene00019888	R05F9.1a	snpc-1.4	R05F9.1	39	39	819	819	1	1	100
368	sjj_R05F9.1		WBGene00019888	R05F9.1c	snpc-1.4	R05F9.1	39	39	819	819	1	1	100
369	sjj_R05F9.1		WBGene00019888	R05F9.1b	snpc-1.4	R05F9.1	39	39	819	819	1	1	100
377	sjj_C16A3.5		WBGene00015810	C16A3.5.1		C16A3.5	40	26	828	504	0.65	0.6087	100
378	sjj_C16A3.5		WBGene00015810	C16A3.5.2		C16A3.5	40	30	828	581	0.75	0.70169	100
380	sjj_C37A2.7		WBGene00016493	C37A2.7		C37A2.7	40	20	820	348	0.5	0.42439	100
385	sjj_F37F2.1		WBGene00022373	Y92H12BR.8	mrpl-15	Y92H12BR.8	40	28	831	561	0.7	0.67509	100
386	sjj_K07A12.3		WBGene00000209	K07A12.3	asg-1	K07A12.3	41	23	860	440	0.56098	0.51163	100
388	sjj_F55H2.6		WBGene00000550	F55H2.6	clu-1	F55H2.6	41	37	850	723	0.90244	0.85059	100
397	sjj_C50F4.5		WBGene00001915	C50F4.5	his-41	C50F4.5	41	24	848	435	0.58537	0.51297	100
401	sjj_M7.1		WBGene00002344	M7.1	let-70	M7.1	41	29	858	523	0.70732	0.60956	100
402	sjj_F54E7.2		WBGene00004481	F54E7.2.3	rps-12	F54E7.2	41	21	847	404	0.5122	0.47698	100
403	sjj_F54E7.2		WBGene00004481	F54E7.2.1	rps-12	F54E7.2	41	22	847	407	0.53659	0.48052	100
404	sjj_F54E7.2		WBGene00004481	F54E7.2.2	rps-12	F54E7.2	41	21	847	404	0.5122	0.47698	100
408	sjj_E02A10.1		WBGene00008452	E02A10.1	mrps-5	E02A10.1	41	36	841	704	0.87805	0.8371	100
410	sjj_T12D8.6		WBGene00011734	T12D8.6.2	mlc-5	T12D8.6	41	29	843	514	0.70732	0.60973	100
411	sjj_T12D8.6		WBGene00011734	T12D8.6.1	mlc-5	T12D8.6	41	28	843	493	0.68293	0.58482	100
412	sjj_C16A3.4		WBGene00015809	C16A3.4		C16A3.4	41	37	851	759	0.90244	0.89189	100
416	sjj_K12H4.5		WBGene00019680	K12H4.5		K12H4.5	41	15	861	307	0.36585	0.35656	100
418	sjj_F23H11.5		WBGene00000263	F23H11.5.1		F23H11.5	42	17	864	307	0.40476	0.35532	100
419	sjj_F23H11.5		WBGene00000263	F23H11.5.2		F23H11.5	42	21	864	350	0.5	0.40509	100
420	sjj_F26E4.9		WBGene00000371	F26E4.9.3	cco-1	F26E4.9	42	22	881	408	0.52381	0.46311	100
421	sjj_F26E4.9		WBGene00000371	F26E4.9.1	cco-1	F26E4.9	42	22	881	406	0.52381	0.46084	100
422	sjj_F26E4.9		WBGene00000371	F26E4.9.2	cco-1	F26E4.9	42	22	881	408	0.52381	0.46311	100
426	sjj_C47E12.1		WBGene00005663	C47E12.1.2	sars-1	C47E12.1	42	41	881	822	0.97619	0.93303	100
427	sjj_C47E12.1		WBGene00005663	C47E12.1.1	sars-1	C47E12.1	42	41	881	822	0.97619	0.93303	100
433	sjj_C36E8.5		WBGene00006537	C36E8.5.2	tbb-2	C36E8.5	42	35	874	686	0.83333	0.7849	100
434	sjj_C36E8.5		WBGene00006537	C36E8.5.1	tbb-2	C36E8.5	42	35	874	686	0.83333	0.7849	100
435	sjj_C36E8.5		WBGene00006537	C36E8.5.3	tbb-2	C36E8.5	42	35	874	686	0.83333	0.7849	100
438	sjj_C08F8.1		WBGene00007443	C08F8.1a	pfd-1	C08F8.1	42	26	874	484	0.61905	0.55378	100
447	sjj_T22B11.5		WBGene00020679	T22B11.5b.1	ogdh-1	T22B11.5	42	42	870	870	1	1	100
448	sjj_T22B11.5		WBGene00020679	T22B11.5b.2	ogdh-1	T22B11.5	42	42	870	870	1	1	100
449	sjj_T22B11.5		WBGene00020679	T22B11.5a	ogdh-1	T22B11.5	42	42	870	870	1	1	100
450	sjj_T23B12.2		WBGene00020717	T23B12.2	mrpl-4	T23B12.2	42	36	866	743	0.85714	0.85797	100
452	sjj_AH6.5		WBGene00003231	AH6.5	mex-6	AH6.5	43	35	899	631	0.81395	0.70189	100
453	sjj_F10G8.3		WBGene00003803	F10G8.3.1	rae-1	F10G8.3	43	33	888	686	0.76744	0.77252	100
454	sjj_F10G8.3		WBGene00003803	F10G8.3.2	rae-1	F10G8.3	43	33	888	686	0.76744	0.77252	100
455	sjj_T22F3.4		WBGene00004422	T22F3.4	rpl-11.1	T22F3.4	43	31	903	599	0.72093	0.66334	100
457	sjj_F55D10.2		WBGene00004438	F55D10.2	rpl-25.1	F55D10.2	43	25	897	444	0.5814	0.49498	100
458	sjj_F27D4.5		WBGene00006518	F27D4.5	tag-173	F27D4.5	43	36	894	712	0.83721	0.79642	100
459	sjj_H06I04.f		WBGene00006725	H06I04.4a.1	ubl-1	H06I04.4	43	25	896	486	0.5814	0.54241	100
460	sjj_H06I04.f		WBGene00006725	H06I04.4b	ubl-1	H06I04.4	43	25	896	467	0.5814	0.52121	100
461	sjj_H06I04.f		WBGene00006725	H06I04.4a.2	ubl-1	H06I04.4	43	25	896	488	0.5814	0.54464	100
462	sjj_C18E9.4		WBGene00007684	C18E9.4		C18E9.4	43	22	885	375	0.51163	0.42373	100
465	sjj_F45H11.3		WBGene00009744	F45H11.3	hpo-35	F45H11.3	43	36	886	666	0.83721	0.75169	100
467	sjj_R10D12.10		WBGene00011191	R10D12.10		R10D12.10	43	39	896	762	0.90698	0.85045	100
469	sjj_Y57G11C.12		WBGene00013308	Y57G11C.12b.3	nuo-3	Y57G11C.12	43	29	884	520	0.67442	0.58824	100
470	sjj_Y57G11C.12		WBGene00013308	Y57G11C.12b.5	nuo-3	Y57G11C.12	43	26	884	493	0.60465	0.55769	100
471	sjj_Y57G11C.12		WBGene00013308	Y57G11C.12b.1	nuo-3	Y57G11C.12	43	27	884	492	0.62791	0.55656	100
472	sjj_Y57G11C.12		WBGene00013308	Y57G11C.12a.1	nuo-3	Y57G11C.12	43	29	884	522	0.67442	0.5905	100
473	sjj_Y57G11C.12		WBGene00013308	Y57G11C.12b.2	nuo-3	Y57G11C.12	43	32	884	601	0.74419	0.67986	100
474	sjj_Y57G11C.12		WBGene00013308	Y57G11C.12b.4	nuo-3	Y57G11C.12	43	28	884	505	0.65116	0.57127	100
475	sjj_Y57G11C.12		WBGene00013308	Y57G11C.12a.2	nuo-3	Y57G11C.12	43	26	884	441	0.60465	0.49887	100
477	sjj_C41D11.2		WBGene00001231	C41D11.2	eif-3.H	C41D11.2	44	31	909	579	0.70455	0.63696	100
478	sjj_C56C10.8		WBGene00002045	C56C10.8.1	icd-1	C56C10.8	44	27	917	463	0.61364	0.50491	100
479	sjj_C56C10.8		WBGene00002045	C56C10.8.2	icd-1	C56C10.8	44	28	917	487	0.63636	0.53108	100
480	sjj_K02B2.5		WBGene00004494	K02B2.5	rps-25	K02B2.5	44	22	919	421	0.5	0.45811	100
481	sjj_D2030.4		WBGene00008414	D2030.4		D2030.4	44	23	910	418	0.52273	0.45934	100
490	sjj_F22B3.4		WBGene00009035	F22B3.4		F22B3.4	44	40	907	770	0.90909	0.84895	100
499	sjj_F58B6.3		WBGene00003917	F58B6.3b	par-2	F58B6.3	45	38	932	765	0.84444	0.82082	100
502	sjj_Y54E2A.3		WBGene00006381	Y54E2A.3	tac-1	Y54E2A.3	45	40	933	781	0.88889	0.83708	100
503	sjj_T06E4.5		WBGene00011533	T06E4.5		T06E4.5	45	34	939	619	0.75556	0.65921	100
504	sjj_W01A8.4		WBGene00012166	W01A8.4	nuo-6	W01A8.4	45	26	941	484	0.57778	0.51435	100
505	sjj_C42C1.3		WBGene00016581	C42C1.3a		C42C1.3	45	31	942	520	0.68889	0.55202	100
506	sjj_C42C1.3		WBGene00016581	C42C1.3b		C42C1.3	45	31	942	526	0.68889	0.55839	100
507	sjj_T05H4.12		WBGene00020275	T05H4.12.2	atp-4	T05H4.12	45	21	933	434	0.46667	0.46517	100
508	sjj_T05H4.12		WBGene00020275	T05H4.12.3	atp-4	T05H4.12	45	22	933	435	0.48889	0.46624	100
509	sjj_T05H4.12		WBGene00020275	T05H4.12.1	atp-4	T05H4.12	45	21	933	434	0.46667	0.46517	100
510	sjj_Y45G12B.1		WBGene00021562	Y45G12B.1c	nuo-5	Y45G12B.1	45	45	934	925	1	0.99036	100
511	sjj_Y45G12B.1		WBGene00021562	Y45G12B.1a	nuo-5	Y45G12B.1	45	45	934	925	1	0.99036	100
512	sjj_Y79H2A.6		WBGene00000201	Y79H2A.6	arx-3	Y79H2A.6	46	19	960	375	0.41304	0.39063	100
513	sjj_F08B6.2		WBGene00001682	F08B6.2	gpc-2	F08B6.2	46	28	948	529	0.6087	0.55802	100
514	sjj_T28F3.2		WBGene00002005	F26D10.3.1	hsp-1	F26D10.3	46	43	960	872	0.93478	0.90833	100
515	sjj_T28F3.2		WBGene00002005	F26D10.3.2	hsp-1	F26D10.3	46	43	960	853	0.93478	0.88854	100
519	sjj_F10E7.7		WBGene00004447	F10E7.7.2	rpl-33	F10E7.7	46	29	949	515	0.63043	0.54268	100
520	sjj_F10E7.7		WBGene00004447	F10E7.7.1	rpl-33	F10E7.7	46	22	949	363	0.47826	0.38251	100
524	sjj_R151.9		WBGene00020112	R151.9	pfd-5	R151.9	46	23	966	414	0.5	0.42857	100
525	sjj_T11G6.1		WBGene00002001	T11G6.1b.1	hars-1	T11G6.1	47	43	978	843	0.91489	0.86196	100
526	sjj_T11G6.1		WBGene00002001	T11G6.1a.1	hars-1	T11G6.1	47	43	978	843	0.91489	0.86196	100
527	sjj_T11G6.1		WBGene00002001	T11G6.1b.2	hars-1	T11G6.1	47	43	978	843	0.91489	0.86196	100
528	sjj_T11G6.1		WBGene00002001	T11G6.1a.2	hars-1	T11G6.1	47	43	978	843	0.91489	0.86196	100
539	sjj_Y17G9B.e		WBGene00004432	E04A4.8	rpl-20	E04A4.8	47	31	977	620	0.65957	0.6346	100
540	sjj_E04A4.8		WBGene00004432	E04A4.8	rpl-20	E04A4.8	47	31	977	620	0.65957	0.6346	100
543	sjj_Y106G6H.3		WBGene00004444	Y106G6H.3c.1	rpl-30	Y106G6H.3	47	18	978	322	0.38298	0.32924	100
544	sjj_F56E10.4		WBGene00004496	F56E10.4.1	rps-27	F56E10.4	47	17	970	318	0.3617	0.32784	100
545	sjj_F56E10.4		WBGene00004496	F56E10.4.2	rps-27	F56E10.4	47	17	970	313	0.3617	0.32268	100
546	sjj_C05C10.5		WBGene00007332	C05C10.5b		C05C10.5	47	34	987	637	0.7234	0.64539	100
547	sjj_C05C10.5		WBGene00007332	C05C10.5c.1		C05C10.5	47	26	987	522	0.55319	0.52888	100
548	sjj_C05C10.5		WBGene00007332	C05C10.5a		C05C10.5	47	37	987	704	0.78723	0.71327	100
549	sjj_C05C10.5		WBGene00007332	C05C10.5c.2		C05C10.5	47	33	987	626	0.70213	0.63425	100
550	sjj_C05C10.5		WBGene00007332	C05C10.5c.3		C05C10.5	47	33	987	623	0.70213	0.63121	100
551	sjj_K04G2.3		WBGene00010562	K04G2.3	cdc-48.3	K04G2.3	47	39	981	810	0.82979	0.82569	100
553	sjj_ZK1098.7		WBGene00014224	ZK1098.7	mrps-23	ZK1098.7	47	24	984	437	0.51064	0.44411	100
554	sjj_H06H21.3		WBGene00019162	H06H21.3	eif-1.A	H06H21.3	47	34	983	653	0.7234	0.66429	100
555	sjj_Y71H2_388.c		WBGene00022170	Y71H2AM.5.2		Y71H2AM.5	47	23	985	431	0.48936	0.43756	100
556	sjj_Y71H2_388.c		WBGene00022170	Y71H2AM.5.1		Y71H2AM.5	47	19	985	346	0.40426	0.35127	100
563	sjj_F54E7.4		WBGene00003918	F54E7.3b.1	par-3	F54E7.3	48	18	1008	325	0.375	0.32242	100
568	sjj_R06C7.1		WBGene00011061	R06C7.1	wago-1	R06C7.1	48	43	1005	819	0.89583	0.81493	100
569	sjj_T02E1.3		WBGene00011376	T02E1.3b	gla-3	T02E1.3	48	42	1000	835	0.875	0.835	100
570	sjj_T02E1.3		WBGene00011376	T02E1.3c	gla-3	T02E1.3	48	42	1000	835	0.875	0.835	100
571	sjj_T02E1.3		WBGene00011376	T02E1.3a	gla-3	T02E1.3	48	42	1000	835	0.875	0.835	100
574	sjj_R144.8		WBGene00020094	R144.4a	wip-1	R144.4	48	32	998	606	0.66667	0.60721	100
575	sjj_R144.8		WBGene00020094	R144.4b	wip-1	R144.4	48	32	998	606	0.66667	0.60721	100
577	sjj_K06H7.1		WBGene00004042	C14B9.4a	plk-1	C14B9.4	49	40	1015	807	0.81633	0.79507	100
578	sjj_K06H7.1		WBGene00004042	C14B9.4b	plk-1	C14B9.4	49	40	1015	808	0.81633	0.79606	100
579	sjj_C30G12.7		WBGene00004244	C30G12.7	puf-8	C30G12.7	49	45	1025	900	0.91837	0.87805	100
580	sjj_R01H2.6		WBGene00006713	R01H2.6	ubc-18	R01H2.6	49	28	1020	529	0.57143	0.51863	100
581	sjj_D2085.3		WBGene00008428	D2085.3		D2085.3	49	38	1013	724	0.77551	0.71471	100
582	sjj_F22D6.4		WBGene00009051	F22D6.4.1	nduf-6	F22D6.4	49	21	1011	369	0.42857	0.36499	100
583	sjj_F22D6.4		WBGene00009051	F22D6.4.2	nduf-6	F22D6.4	49	27	1011	486	0.55102	0.48071	100
584	sjj_R05D11.5		WBGene00011037	R05D11.9		R05D11.9	49	38	1019	697	0.77551	0.684	100
585	sjj_K04G7.4		WBGene00019401	K04G7.4b	nuo-4	K04G7.4	49	30	1018	507	0.61224	0.49804	100
586	sjj_K04G7.4		WBGene00019401	K04G7.4a.1	nuo-4	K04G7.4	49	35	1018	607	0.71429	0.59627	100
587	sjj_K04G7.4		WBGene00019401	K04G7.4a.2	nuo-4	K04G7.4	49	35	1018	607	0.71429	0.59627	100
588	sjj_T01B11.2		WBGene00020139	T01B11.2a.2		T01B11.2	49	41	1024	768	0.83673	0.75	100
590	sjj_T01B11.2		WBGene00020139	T01B11.2a.1		T01B11.2	49	41	1024	768	0.83673	0.75	100
591	sjj_Y54E10A_159.b		WBGene00021829	Y54E10A.7	mrpl-17	Y54E10A.7	49	30	1023	571	0.61224	0.55816	100
595	sjj_T22A3.3		WBGene00003083	T22A3.3b.1	lst-1	T22A3.3	50	38	1031	733	0.76	0.71096	100
596	sjj_T22A3.3		WBGene00003083	T22A3.3b.4	lst-1	T22A3.3	50	38	1031	733	0.76	0.71096	100
597	sjj_T22A3.3		WBGene00003083	T22A3.3b.2	lst-1	T22A3.3	50	38	1031	733	0.76	0.71096	100
598	sjj_T22A3.3		WBGene00003083	T22A3.3b.3	lst-1	T22A3.3	50	38	1031	733	0.76	0.71096	100
599	sjj_T22A3.3		WBGene00003083	T22A3.3a	lst-1	T22A3.3	50	38	1031	733	0.76	0.71096	100
600	sjj_T22A3.3		WBGene00003083	T22A3.3b.5	lst-1	T22A3.3	50	38	1031	733	0.76	0.71096	100
601	sjj_F26F4.10		WBGene00004679	F26F4.10a.1	rars-1	F26F4.10	50	44	1032	828	0.88	0.80233	100
602	sjj_F26F4.10		WBGene00004679	F26F4.10b.2	rars-1	F26F4.10	50	44	1032	830	0.88	0.80426	100
603	sjj_F26F4.10		WBGene00004679	F26F4.10a.2	rars-1	F26F4.10	50	44	1032	828	0.88	0.80233	100
604	sjj_F26F4.10		WBGene00004679	F26F4.10b.1	rars-1	F26F4.10	50	44	1032	830	0.88	0.80426	100
605	sjj_F37D6.1		WBGene00009507	F37D6.1	mus-101	F37D6.1	50	35	1045	615	0.7	0.58852	100
606	sjj_Y46H3C_14.e		WBGene00010785	K12D12.1	top-2	K12D12.1	50	23	1048	234	0.46	0.22328	100
607	sjj_B0511.9		WBGene00015235	B0511.9a	cdc-26	B0511.9	50	29	1038	534	0.58	0.51445	100
608	sjj_B0511.9		WBGene00015235	B0511.9d	cdc-26	B0511.9	50	28	1038	473	0.56	0.45568	100
609	sjj_B0511.9		WBGene00015235	B0511.9c	cdc-26	B0511.9	50	29	1038	537	0.58	0.51734	100
610	sjj_B0511.9		WBGene00015235	B0511.9b	cdc-26	B0511.9	50	33	1038	614	0.66	0.59152	100
611	sjj_Y46H3C_14.e		WBGene00021604	Y46H3C.4		Y46H3C.4	50	37	1048	744	0.74	0.70992	100
615	sjj_F27C1.7		WBGene00000230	F27C1.7a.5	atp-3	F27C1.7	51	31	1061	591	0.60784	0.55702	100
616	sjj_F27C1.7		WBGene00000230	F27C1.7a.4	atp-3	F27C1.7	51	31	1061	588	0.60784	0.55419	100
617	sjj_F27C1.7		WBGene00000230	F27C1.7a.3	atp-3	F27C1.7	51	31	1061	593	0.60784	0.55891	100
618	sjj_F27C1.7		WBGene00000230	F27C1.7b	atp-3	F27C1.7	51	33	1061	629	0.64706	0.59284	100
619	sjj_F27C1.7		WBGene00000230	F27C1.7a.1	atp-3	F27C1.7	51	29	1061	558	0.56863	0.52592	100
620	sjj_F27C1.7		WBGene00000230	F27C1.7a.2	atp-3	F27C1.7	51	31	1061	590	0.60784	0.55608	100
621	sjj_B0365.3		WBGene00001137	B0365.3.1	eat-6	B0365.3	51	48	1068	997	0.94118	0.93352	100
622	sjj_B0365.3		WBGene00001137	B0365.3.2	eat-6	B0365.3	51	48	1068	997	0.94118	0.93352	100
623	sjj_C47B2.5		WBGene00001234	C47B2.5.1	eif-6	C47B2.5	51	36	1071	717	0.70588	0.66947	100
624	sjj_C47B2.5		WBGene00001234	C47B2.5.2	eif-6	C47B2.5	51	36	1071	717	0.70588	0.66947	100
625	sjj_F10B5.6		WBGene00001281	F10B5.6	emb-27	F10B5.6	51	44	1068	874	0.86275	0.81835	100
629	sjj_C10H11.9		WBGene00002694	C10H11.9	let-502	C10H11.9	51	38	1054	763	0.7451	0.72391	100
642	sjj_Y45F10A.2		WBGene00004239	Y45F10A.2	puf-3	Y45F10A.2	51	49	1053	987	0.96078	0.93732	100
644	sjj_F07D10.1		WBGene00004423	F07D10.1	rpl-11.2	F07D10.1	51	33	1066	631	0.64706	0.59193	100
645	sjj_C09H10.2		WBGene00004454	C09H10.2	rpl-41	C09H10.2	51	18	1065	314	0.35294	0.29484	100
646	sjj_T27E9.1		WBGene00006439	T27E9.1d.18	ant-1.1	T27E9.1	51	41	1064	777	0.80392	0.73026	100
647	sjj_T27E9.1		WBGene00006439	T27E9.1d.2	ant-1.1	T27E9.1	51	42	1064	779	0.82353	0.73214	100
648	sjj_T27E9.1		WBGene00006439	T27E9.1b.2	ant-1.1	T27E9.1	51	36	1064	680	0.70588	0.6391	100
649	sjj_T27E9.1		WBGene00006439	T27E9.1d.35	ant-1.1	T27E9.1	51	40	1064	759	0.78431	0.71335	100
650	sjj_T27E9.1		WBGene00006439	T27E9.1d.32	ant-1.1	T27E9.1	51	44	1064	865	0.86275	0.81297	100
651	sjj_T27E9.1		WBGene00006439	T27E9.1d.16	ant-1.1	T27E9.1	51	40	1064	755	0.78431	0.70959	100
652	sjj_T27E9.1		WBGene00006439	T27E9.1d.1	ant-1.1	T27E9.1	51	42	1064	793	0.82353	0.7453	100
653	sjj_T27E9.1		WBGene00006439	T27E9.1d.23	ant-1.1	T27E9.1	51	40	1064	752	0.78431	0.70677	100
654	sjj_T27E9.1		WBGene00006439	T27E9.1d.33	ant-1.1	T27E9.1	51	39	1064	723	0.76471	0.67951	100
655	sjj_T27E9.1		WBGene00006439	T27E9.1c.2	ant-1.1	T27E9.1	51	38	1064	679	0.7451	0.63816	100
656	sjj_T27E9.1		WBGene00006439	T27E9.1d.15	ant-1.1	T27E9.1	51	42	1064	804	0.82353	0.75564	100
657	sjj_T27E9.1		WBGene00006439	T27E9.1d.17	ant-1.1	T27E9.1	51	42	1064	794	0.82353	0.74624	100
658	sjj_T27E9.1		WBGene00006439	T27E9.1d.34	ant-1.1	T27E9.1	51	38	1064	713	0.7451	0.67011	100
659	sjj_T27E9.1		WBGene00006439	T27E9.1c.1	ant-1.1	T27E9.1	51	38	1064	690	0.7451	0.6485	100
660	sjj_T27E9.1		WBGene00006439	T27E9.1d.19	ant-1.1	T27E9.1	51	41	1064	769	0.80392	0.72274	100
661	sjj_T27E9.1		WBGene00006439	T27E9.1d.22	ant-1.1	T27E9.1	51	41	1064	761	0.80392	0.71523	100
662	sjj_T27E9.1		WBGene00006439	T27E9.1d.36	ant-1.1	T27E9.1	51	41	1064	770	0.80392	0.72368	100
663	sjj_T27E9.1		WBGene00006439	T27E9.1a.2	ant-1.1	T27E9.1	51	42	1064	798	0.82353	0.75	100
664	sjj_T27E9.1		WBGene00006439	T27E9.1d.31	ant-1.1	T27E9.1	51	41	1064	797	0.80392	0.74906	100
665	sjj_T27E9.1		WBGene00006439	T27E9.1d.21	ant-1.1	T27E9.1	51	42	1064	796	0.82353	0.74812	100
666	sjj_T27E9.1		WBGene00006439	T27E9.1d.9	ant-1.1	T27E9.1	51	42	1064	795	0.82353	0.74718	100
667	sjj_T27E9.1		WBGene00006439	T27E9.1d.3	ant-1.1	T27E9.1	51	39	1064	740	0.76471	0.69549	100
668	sjj_T27E9.1		WBGene00006439	T27E9.1d.42	ant-1.1	T27E9.1	51	41	1064	767	0.80392	0.72086	100
669	sjj_T27E9.1		WBGene00006439	T27E9.1d.25	ant-1.1	T27E9.1	51	42	1064	797	0.82353	0.74906	100
670	sjj_T27E9.1		WBGene00006439	T27E9.1d.28	ant-1.1	T27E9.1	51	42	1064	796	0.82353	0.74812	100
671	sjj_T27E9.1		WBGene00006439	T27E9.1d.29	ant-1.1	T27E9.1	51	39	1064	752	0.76471	0.70677	100
672	sjj_T27E9.1		WBGene00006439	T27E9.1d.20	ant-1.1	T27E9.1	51	41	1064	797	0.80392	0.74906	100
673	sjj_T27E9.1		WBGene00006439	T27E9.1d.39	ant-1.1	T27E9.1	51	42	1064	790	0.82353	0.74248	100
674	sjj_T27E9.1		WBGene00006439	T27E9.1d.4	ant-1.1	T27E9.1	51	42	1064	792	0.82353	0.74436	100
675	sjj_T27E9.1		WBGene00006439	T27E9.1d.24	ant-1.1	T27E9.1	51	41	1064	781	0.80392	0.73402	100
676	sjj_T27E9.1		WBGene00006439	T27E9.1d.41	ant-1.1	T27E9.1	51	42	1064	789	0.82353	0.74154	100
677	sjj_T27E9.1		WBGene00006439	T27E9.1d.30	ant-1.1	T27E9.1	51	39	1064	746	0.76471	0.70113	100
678	sjj_T27E9.1		WBGene00006439	T27E9.1d.38	ant-1.1	T27E9.1	51	40	1064	758	0.78431	0.71241	100
679	sjj_T27E9.1		WBGene00006439	T27E9.1d.7	ant-1.1	T27E9.1	51	40	1064	769	0.78431	0.72274	100
680	sjj_T27E9.1		WBGene00006439	T27E9.1d.45	ant-1.1	T27E9.1	51	42	1064	802	0.82353	0.75376	100
681	sjj_T27E9.1		WBGene00006439	T27E9.1d.37	ant-1.1	T27E9.1	51	40	1064	748	0.78431	0.70301	100
682	sjj_T27E9.1		WBGene00006439	T27E9.1d.44	ant-1.1	T27E9.1	51	42	1064	795	0.82353	0.74718	100
683	sjj_T27E9.1		WBGene00006439	T27E9.1d.10	ant-1.1	T27E9.1	51	39	1064	747	0.76471	0.70207	100
684	sjj_T27E9.1		WBGene00006439	T27E9.1d.48	ant-1.1	T27E9.1	51	42	1064	797	0.82353	0.74906	100
685	sjj_T27E9.1		WBGene00006439	T27E9.1a.1	ant-1.1	T27E9.1	51	42	1064	809	0.82353	0.76034	100
686	sjj_T27E9.1		WBGene00006439	T27E9.1d.43	ant-1.1	T27E9.1	51	42	1064	797	0.82353	0.74906	100
687	sjj_T27E9.1		WBGene00006439	T27E9.1d.47	ant-1.1	T27E9.1	51	41	1064	779	0.80392	0.73214	100
688	sjj_T27E9.1		WBGene00006439	T27E9.1d.26	ant-1.1	T27E9.1	51	41	1064	782	0.80392	0.73496	100
689	sjj_T27E9.1		WBGene00006439	T27E9.1d.27	ant-1.1	T27E9.1	51	42	1064	796	0.82353	0.74812	100
690	sjj_T27E9.1		WBGene00006439	T27E9.1b.1	ant-1.1	T27E9.1	51	36	1064	691	0.70588	0.64944	100
691	sjj_T27E9.1		WBGene00006439	T27E9.1d.11	ant-1.1	T27E9.1	51	40	1064	757	0.78431	0.71147	100
692	sjj_T27E9.1		WBGene00006439	T27E9.1d.40	ant-1.1	T27E9.1	51	42	1064	793	0.82353	0.7453	100
693	sjj_T27E9.1		WBGene00006439	T27E9.1d.12	ant-1.1	T27E9.1	51	42	1064	806	0.82353	0.75752	100
694	sjj_T27E9.1		WBGene00006439	T27E9.1d.46	ant-1.1	T27E9.1	51	39	1064	741	0.76471	0.69643	100
695	sjj_T27E9.1		WBGene00006439	T27E9.1d.14	ant-1.1	T27E9.1	51	41	1064	786	0.80392	0.73872	100
696	sjj_T27E9.1		WBGene00006439	T27E9.1d.5	ant-1.1	T27E9.1	51	39	1064	743	0.76471	0.69831	100
697	sjj_T27E9.1		WBGene00006439	T27E9.1d.8	ant-1.1	T27E9.1	51	40	1064	761	0.78431	0.71523	100
698	sjj_T27E9.1		WBGene00006439	T27E9.1d.6	ant-1.1	T27E9.1	51	42	1064	791	0.82353	0.74342	100
699	sjj_T27E9.1		WBGene00006439	T27E9.1d.13	ant-1.1	T27E9.1	51	39	1064	742	0.76471	0.69737	100
704	sjj_C17E4.9		WBGene00007646	C17E4.9.2	nkb-1	C17E4.9	51	39	1068	744	0.76471	0.69663	100
705	sjj_C17E4.9		WBGene00007646	C17E4.9.1	nkb-1	C17E4.9	51	39	1068	750	0.76471	0.70225	100
715	sjj_Y37D8A.14		WBGene00012553	Y37D8A.14	cco-2	Y37D8A.14	51	33	1055	580	0.64706	0.54976	100
716	sjj_Y45F10B.13		WBGene00012875	Y45F10B.13b		Y45F10B.13	51	37	1052	701	0.72549	0.66635	100
717	sjj_Y45F10B.13		WBGene00012875	Y45F10B.13a		Y45F10B.13	51	39	1052	763	0.76471	0.72529	100
722	sjj_C06E1.10		WBGene00015525	C06E1.10	rha-2	C06E1.10	51	39	1071	733	0.76471	0.68441	100
727	sjj_K04F10.3		WBGene00019396	K04F10.3a		K04F10.3	51	38	1058	701	0.7451	0.66257	100
728	sjj_K04F10.3		WBGene00019396	K04F10.3b		K04F10.3	51	37	1058	678	0.72549	0.64083	100
737	sjj_F21H11.4		WBGene00021900	Y54H5A.2		Y54H5A.2	51	27	1056	523	0.52941	0.49527	100
738	sjj_Y67D8C_383.b		WBGene00022069	Y67D8C.5e	eel-1	Y67D8C.5	51	51	1069	1069	1	1	100
739	sjj_Y67D8C_383.b		WBGene00022069	Y67D8C.5f	eel-1	Y67D8C.5	51	51	1069	1069	1	1	100
740	sjj_Y67D8C_383.b		WBGene00022069	Y67D8C.5h	eel-1	Y67D8C.5	51	51	1069	1069	1	1	100
741	sjj_Y67D8C_383.b		WBGene00022069	Y67D8C.5a	eel-1	Y67D8C.5	51	51	1069	1069	1	1	100
742	sjj_Y67D8C_383.b		WBGene00022069	Y67D8C.5b	eel-1	Y67D8C.5	51	51	1069	1069	1	1	100
743	sjj_Y67D8C_383.b		WBGene00022069	Y67D8C.5g	eel-1	Y67D8C.5	51	51	1069	1069	1	1	100
744	sjj_Y67D8C_383.b		WBGene00022069	Y67D8C.5c	eel-1	Y67D8C.5	51	51	1069	1069	1	1	100
745	sjj_Y67D8C_383.b		WBGene00022069	Y67D8C.5d	eel-1	Y67D8C.5	51	51	1069	1069	1	1	100
750	sjj_F57H12.1		WBGene00000183	F57H12.1	arf-3	F57H12.1	52	28	1091	542	0.53846	0.49679	100
751	sjj_K06A5.7		WBGene00000386	K06A5.7.2	cdc-25.1	K06A5.7	52	48	1083	949	0.92308	0.87627	100
752	sjj_K06A5.7		WBGene00000386	K06A5.7.1	cdc-25.1	K06A5.7	52	48	1083	949	0.92308	0.87627	100
757	sjj_B0511.10		WBGene00001228	B0511.10	eif-3.E	B0511.10	52	48	1088	948	0.92308	0.87132	100
758	sjj_F13D11.2		WBGene00001824	F13D11.2b	hbl-1	F13D11.2	52	52	1086	1086	1	1	100
759	sjj_F13D11.2		WBGene00001824	F13D11.2a	hbl-1	F13D11.2	52	52	1086	1086	1	1	100
760	sjj_R06C7.10		WBGene00002348	R06C7.10.2	myo-1	R06C7.10	52	52	1088	1088	1	1	100
761	sjj_R06C7.10		WBGene00002348	R06C7.10.1	myo-1	R06C7.10	52	52	1088	1088	1	1	100
762	sjj_C08B11.4		WBGene00003813	C08B11.4	nrf-6	C08B11.4	52	36	1083	666	0.69231	0.61496	100
763	sjj_F18C12.2		WBGene00004378	F18C12.2b	rme-8	F18C12.2	52	48	1084	996	0.92308	0.91882	100
764	sjj_F18C12.2		WBGene00004378	F18C12.2a	rme-8	F18C12.2	52	48	1084	996	0.92308	0.91882	100
765	sjj_C16A3.9		WBGene00004482	C16A3.9	rps-13	C16A3.9	52	25	1073	456	0.48077	0.42498	100
774	sjj_T27A10.4		WBGene00006927	F59D8.1	vit-3	F59D8.1	52	52	1089	1089	1	1	100
775	sjj_T27A10.4		WBGene00006928	F59D8.2	vit-4	F59D8.2	52	50	1089	984	0.96154	0.90358	100
776	sjj_T27A10.4		WBGene00006929	C04F6.1	vit-5	C04F6.1	52	46	1089	750	0.88462	0.68871	100
777	sjj_C43E11.4		WBGene00007001	C43E11.4	tufm-2	C43E11.4	52	40	1088	807	0.76923	0.74173	100
778	sjj_C06A1.1		WBGene00007352	C06A1.1	cdc-48.1	C06A1.1	52	45	1090	937	0.86538	0.85963	100
781	sjj_C41G7.3		WBGene00008061	C41G7.3		C41G7.3	52	40	1081	692	0.76923	0.64015	100
783	sjj_M01F1.3		WBGene00010809	M01F1.3.2		M01F1.3	52	37	1090	705	0.71154	0.64679	100
784	sjj_M01F1.3		WBGene00010809	M01F1.3.1		M01F1.3	52	34	1090	641	0.65385	0.58807	100
785	sjj_M01F1.3		WBGene00010809	M01F1.3.3		M01F1.3	52	43	1090	830	0.82692	0.76147	100
797	sjj_C48A7.2		WBGene00016739	C48A7.2.1	pitr-1	C48A7.2	52	37	1088	731	0.71154	0.67188	100
798	sjj_C48A7.2		WBGene00016739	C48A7.2.2	pitr-1	C48A7.2	52	37	1088	731	0.71154	0.67188	100
799	sjj_F37C12.3		WBGene00018151	F37C12.3.1		F37C12.3	52	24	1089	463	0.46154	0.42516	100
800	sjj_F37C12.3		WBGene00018151	F37C12.3.2		F37C12.3	52	24	1089	463	0.46154	0.42516	100
801	sjj_F43H9.4		WBGene00018400	F43H9.4		F43H9.4	52	31	1086	572	0.59615	0.5267	100
807	sjj_K02F3.2		WBGene00019326	K02F3.2a		K02F3.2	52	38	1075	753	0.73077	0.70047	100
808	sjj_K02F3.2		WBGene00019326	K02F3.2b		K02F3.2	52	38	1075	753	0.73077	0.70047	100
809	sjj_T19E7.1		WBGene00020585	T19E7.1	clec-178	T19E7.1	52	29	1077	530	0.55769	0.49211	100
810	sjj_W04B5.4		WBGene00021021	W04B5.4	mrpl-30	W04B5.4	52	17	1079	320	0.32692	0.29657	100
819	sjj_R107.6		WBGene00000549	R107.6b	cls-2	R107.6	53	48	1095	966	0.90566	0.88219	100
820	sjj_R107.6		WBGene00000549	R107.6a.1	cls-2	R107.6	53	48	1095	966	0.90566	0.88219	100
821	sjj_R107.6		WBGene00000549	R107.6a.2	cls-2	R107.6	53	48	1095	966	0.90566	0.88219	100
822	sjj_Y39A1A.15		WBGene00000566	Y39A1A.15a	cnt-2	Y39A1A.15	53	52	1105	1088	0.98113	0.98462	100
823	sjj_Y39A1A.15		WBGene00000566	Y39A1A.15c	cnt-2	Y39A1A.15	53	52	1105	1088	0.98113	0.98462	100
824	sjj_Y39A1A.15		WBGene00000566	Y39A1A.15b	cnt-2	Y39A1A.15	53	52	1105	1088	0.98113	0.98462	100
825	sjj_C54G4.8		WBGene00000869	C54G4.8	cyc-1	C54G4.8	53	37	1097	712	0.69811	0.64904	100
827	sjj_C26D10.5		WBGene00001159	C26D10.5a	eff-1	C26D10.5	53	34	1103	687	0.64151	0.62285	100
828	sjj_C26D10.5		WBGene00001159	C26D10.5b	eff-1	C26D10.5	53	29	1103	580	0.54717	0.52584	100
829	sjj_F26A3.3		WBGene00001214	F26A3.3	ego-1	F26A3.3	53	37	1105	708	0.69811	0.64072	100
831	sjj_F20G4.3		WBGene00003777	F20G4.3	nmy-2	F20G4.3	53	41	1102	772	0.77358	0.70054	100
832	sjj_F22B5.7		WBGene00006994	F22B5.7	zyg-9	F22B5.7	53	35	1094	704	0.66038	0.64351	100
833	sjj_C09H10.7		WBGene00007501	C09H10.7	apc-17	C09H10.7	53	34	1110	651	0.64151	0.58649	100
841	sjj_W09C5.8		WBGene00012354	W09C5.8		W09C5.8	53	32	1099	606	0.60377	0.55141	100
842	sjj_Y24F12A.a		WBGene00012497	Y24F12A.2	ragc-1	Y24F12A.2	53	38	1102	713	0.71698	0.64701	100
848	sjj_C25A11.2		WBGene00016087	C25A11.2		C25A11.2	53	46	1098	877	0.86792	0.79872	100
856	sjj_F45F2.10		WBGene00018482	F45F2.10		F45F2.10	53	48	1097	973	0.90566	0.88696	100
858	sjj_K06A5.6		WBGene00019433	K06A5.6.2	acdh-3	K06A5.6	53	48	1110	974	0.90566	0.87748	100
859	sjj_K06A5.6		WBGene00019433	K06A5.6.1	acdh-3	K06A5.6	53	48	1110	974	0.90566	0.87748	100
861	sjj_C26D10.5		WBGene00023420	C26D10.7		C26D10.7	53	20	1103	295	0.37736	0.26745	100
862	sjj_B0511.8		WBGene00044321	B0511.8.2	mrps-30	B0511.8	53	44	1113	895	0.83019	0.80413	100
863	sjj_B0511.8		WBGene00044321	B0511.8.1	mrps-30	B0511.8	53	44	1113	895	0.83019	0.80413	100
867	sjj_F35G12.10		WBGene00000206	F35G12.10.1	asb-1	F35G12.10	54	42	1123	790	0.77778	0.70347	100
868	sjj_F35G12.10		WBGene00000206	F35G12.10.2	asb-1	F35G12.10	54	42	1123	795	0.77778	0.70793	100
872	sjj_K02A4.1		WBGene00001149	K02A4.1	bcat-1	K02A4.1	54	49	1117	964	0.90741	0.86303	100
873	sjj_R03G5.1		WBGene00001168	F31E3.5.2	eef-1A.1	F31E3.5	54	33	1124	286	0.61111	0.25445	100
874	sjj_R03G5.1		WBGene00001168	F31E3.5.1	eef-1A.1	F31E3.5	54	33	1124	286	0.61111	0.25445	100
875	sjj_R03G5.1		WBGene00001169	R03G5.1a.3	eef-1A.2	R03G5.1	54	52	1124	1059	0.96296	0.94217	100
877	sjj_R03G5.1		WBGene00001169	R03G5.1c	eef-1A.2	R03G5.1	54	50	1124	987	0.92593	0.87811	100
878	sjj_R03G5.1		WBGene00001169	R03G5.1d.3	eef-1A.2	R03G5.1	54	49	1124	989	0.90741	0.87989	100
880	sjj_R03G5.1		WBGene00001169	R03G5.1d.1	eef-1A.2	R03G5.1	54	49	1124	989	0.90741	0.87989	100
881	sjj_R03G5.1		WBGene00001169	R03G5.1a.2	eef-1A.2	R03G5.1	54	52	1124	1056	0.96296	0.9395	100
882	sjj_R03G5.1		WBGene00001169	R03G5.1a.1	eef-1A.2	R03G5.1	54	52	1124	1059	0.96296	0.94217	100
883	sjj_R03G5.1		WBGene00001169	R03G5.1d.2	eef-1A.2	R03G5.1	54	49	1124	986	0.90741	0.87722	100
884	sjj_F54C8.3		WBGene00001284	F54C8.3	emb-30	F54C8.3	54	40	1116	752	0.74074	0.67384	100
885	sjj_F32E10.4		WBGene00002074	F32E10.4	ima-3	F32E10.4	54	51	1117	991	0.94444	0.8872	100
890	sjj_Y43F4B.6		WBGene00002229	Y43F4B.6	klp-19	Y43F4B.6	54	48	1127	994	0.88889	0.88199	100
891	sjj_C29E4.8		WBGene00002879	C29E4.8.2	let-754	C29E4.8	54	33	1129	655	0.61111	0.58016	100
892	sjj_C29E4.8		WBGene00002879	C29E4.8.1	let-754	C29E4.8	54	33	1129	655	0.61111	0.58016	100
893	sjj_C56G2.6		WBGene00002891	C56G2.6a.2	let-767	C56G2.6	54	42	1129	794	0.77778	0.70328	100
894	sjj_C56G2.6		WBGene00002891	C56G2.6b	let-767	C56G2.6	54	40	1129	742	0.74074	0.65722	100
895	sjj_C56G2.6		WBGene00002891	C56G2.6a.1	let-767	C56G2.6	54	40	1129	741	0.74074	0.65633	100
896	sjj_C56G2.6		WBGene00002891	C56G2.6c	let-767	C56G2.6	54	40	1129	754	0.74074	0.66785	100
897	sjj_C14B9.4		WBGene00004042	C14B9.4b	plk-1	C14B9.4	54	47	1132	933	0.87037	0.8242	100
898	sjj_C14B9.4		WBGene00004042	C14B9.4a	plk-1	C14B9.4	54	47	1132	933	0.87037	0.8242	100
899	sjj_C14A4.2		WBGene00007564	C14A4.14	mrps-22	C14A4.14	54	44	1130	906	0.81481	0.80177	100
900	sjj_E02H1.1		WBGene00008455	E02H1.1.1		E02H1.1	54	44	1124	833	0.81481	0.7411	100
901	sjj_E02H1.1		WBGene00008455	E02H1.1.2		E02H1.1	54	44	1124	833	0.81481	0.7411	100
902	sjj_F01G4.6		WBGene00008505	F01G4.6a.2		F01G4.6	54	50	1120	995	0.92593	0.88839	100
903	sjj_F01G4.6		WBGene00008505	F01G4.6a.3		F01G4.6	54	49	1120	940	0.90741	0.83929	100
904	sjj_F01G4.6		WBGene00008505	F01G4.6b.1		F01G4.6	54	50	1120	995	0.92593	0.88839	100
905	sjj_F01G4.6		WBGene00008505	F01G4.6a.1		F01G4.6	54	50	1120	995	0.92593	0.88839	100
906	sjj_F01G4.6		WBGene00008505	F01G4.6b.3		F01G4.6	54	49	1120	940	0.90741	0.83929	100
907	sjj_F01G4.6		WBGene00008505	F01G4.6b.2		F01G4.6	54	50	1120	995	0.92593	0.88839	100
908	sjj_F02A9.4		WBGene00008514	F02A9.4b		F02A9.4	54	34	1114	617	0.62963	0.55386	100
909	sjj_F11A3.2		WBGene00008670	F11A3.2b		F11A3.2	54	45	1121	862	0.83333	0.76896	100
910	sjj_F11A3.2		WBGene00008670	F11A3.2a		F11A3.2	54	45	1121	862	0.83333	0.76896	100
912	sjj_T12G3.5		WBGene00011740	T12G3.5.2	mrpl-51	T12G3.5	54	36	1125	687	0.66667	0.61067	100
913	sjj_T12G3.5		WBGene00011740	T12G3.5.1	mrpl-51	T12G3.5	54	36	1125	678	0.66667	0.60267	100
914	sjj_T21B10.3		WBGene00011885	T21B10.3		T21B10.3	54	52	1121	1059	0.96296	0.94469	100
915	sjj_ZK809.3		WBGene00014086	ZK809.3		ZK809.3	54	33	1128	555	0.61111	0.49202	100
917	sjj_T17E9.2		WBGene00020549	T17E9.2a	nmt-1	T17E9.2	54	47	1125	955	0.87037	0.84889	100
918	sjj_T17E9.2		WBGene00020549	T17E9.2c	nmt-1	T17E9.2	54	47	1125	955	0.87037	0.84889	100
919	sjj_T17E9.2		WBGene00020549	T17E9.2b	nmt-1	T17E9.2	54	47	1125	955	0.87037	0.84889	100
920	sjj_Y65B4B_10.b		WBGene00022042	Y65B4BR.5b	icd-2	Y65B4BR.5	54	38	1131	731	0.7037	0.64633	100
921	sjj_Y65B4B_10.b		WBGene00022042	Y65B4BR.5a	icd-2	Y65B4BR.5	54	34	1131	643	0.62963	0.56852	100
922	sjj_Y65B4B_10.d		WBGene00022042	Y65B4BR.5a	icd-2	Y65B4BR.5	54	34	1131	643	0.62963	0.56852	100
923	sjj_Y65B4B_10.d		WBGene00022042	Y65B4BR.5b	icd-2	Y65B4BR.5	54	38	1131	731	0.7037	0.64633	100
924	sjj_ZK177.8		WBGene00022673	ZK177.8a		ZK177.8	54	45	1125	902	0.83333	0.80178	100
925	sjj_ZK177.8		WBGene00022673	ZK177.8b.2		ZK177.8	54	45	1125	902	0.83333	0.80178	100
926	sjj_ZK177.8		WBGene00022673	ZK177.8b.1		ZK177.8	54	45	1125	902	0.83333	0.80178	100
927	sjj_ZK353.3		WBGene00022699	ZK353.3		ZK353.3	54	27	1133	547	0.5	0.48279	100
932	sjj_M110.5		WBGene00000894	M110.5c	dab-1	M110.5	55	43	1155	838	0.78182	0.72554	100
933	sjj_M110.5		WBGene00000894	M110.5a.2	dab-1	M110.5	55	43	1155	838	0.78182	0.72554	100
934	sjj_M110.5		WBGene00000894	M110.5d.1	dab-1	M110.5	55	44	1155	844	0.8	0.73074	100
935	sjj_M110.5		WBGene00000894	M110.5b.2	dab-1	M110.5	55	43	1155	843	0.78182	0.72987	100
936	sjj_M110.5		WBGene00000894	M110.5d.2	dab-1	M110.5	55	44	1155	844	0.8	0.73074	100
937	sjj_M110.5		WBGene00000894	M110.5a.1	dab-1	M110.5	55	43	1155	838	0.78182	0.72554	100
938	sjj_M110.5		WBGene00000894	M110.5b.1	dab-1	M110.5	55	43	1155	843	0.78182	0.72987	100
939	sjj_C09G4.3		WBGene00001051	C09G4.3	cks-1	C09G4.3	55	33	1154	655	0.6	0.56759	100
940	sjj_Y54E2A.11		WBGene00001225	Y54E2A.11a.2	eif-3.B	Y54E2A.11	55	48	1153	992	0.87273	0.86036	100
941	sjj_Y54E2A.11		WBGene00001225	Y54E2A.11a.1	eif-3.B	Y54E2A.11	55	48	1153	992	0.87273	0.86036	100
942	sjj_Y54E2A.11		WBGene00001225	Y54E2A.11b	eif-3.B	Y54E2A.11	55	27	1153	561	0.49091	0.48656	100
943	sjj_F31D4.3		WBGene00001431	F31D4.3	fkb-6	F31D4.3	55	44	1145	885	0.8	0.77293	100
950	sjj_F20H11.6		WBGene00002889	F20H11.2	let-765	F20H11.2	55	30	1142	585	0.54545	0.51226	100
951	sjj_ZC410.7		WBGene00003066	ZC410.7a.2	lpl-1	ZC410.7	55	38	1139	731	0.69091	0.64179	100
952	sjj_ZC410.7		WBGene00003066	ZC410.7a.1	lpl-1	ZC410.7	55	37	1139	719	0.67273	0.63126	100
953	sjj_Y55B1A_115.c		WBGene00003134	F10C5.1	mat-3	F10C5.1	55	27	1149	536	0.49091	0.46649	100
954	sjj_F10C5.2		WBGene00003134	F10C5.1	mat-3	F10C5.1	55	33	1140	620	0.6	0.54386	100
957	sjj_ZK354.5		WBGene00003426	F36H12.7	msp-19	F36H12.7	55	21	1153	326	0.38182	0.28274	100
967	sjj_ZK354.5		WBGene00003444	ZK354.5	msp-51	ZK354.5	55	22	1153	434	0.4	0.37641	100
968	sjj_ZK354.5		WBGene00003446	R13H9.4	msp-53	R13H9.4	55	23	1153	340	0.41818	0.29488	100
969	sjj_ZK354.5		WBGene00003448	C09B9.6	msp-55	C09B9.6	55	20	1153	297	0.36364	0.25759	100
986	sjj_T19A6.2		WBGene00003596	T19A6.2c	ngp-1	T19A6.2	55	37	1142	740	0.67273	0.64799	100
987	sjj_T19A6.2		WBGene00003596	T19A6.2b.1	ngp-1	T19A6.2	55	39	1142	789	0.70909	0.69089	100
988	sjj_T19A6.2		WBGene00003596	T19A6.2a	ngp-1	T19A6.2	55	39	1142	789	0.70909	0.69089	100
989	sjj_T19A6.2		WBGene00003596	T19A6.2b.3	ngp-1	T19A6.2	55	39	1142	789	0.70909	0.69089	100
990	sjj_T19A6.2		WBGene00003596	T19A6.2b.2	ngp-1	T19A6.2	55	39	1142	789	0.70909	0.69089	100
991	sjj_C09G9.6		WBGene00003864	C09G9.6	oma-1	C09G9.6	55	49	1149	966	0.89091	0.84073	100
995	sjj_Y49E10.1		WBGene00004506	Y49E10.1	rpt-6	Y49E10.1	55	38	1153	768	0.69091	0.66609	100
996	sjj_Y32F6A.2		WBGene00004909	Y32F6A.2	snf-10	Y32F6A.2	55	49	1155	962	0.89091	0.8329	100
997	sjj_F54B11.3		WBGene00006816	F54B11.3b	unc-84	F54B11.3	55	49	1139	986	0.89091	0.86567	100
998	sjj_F54B11.3		WBGene00006816	F54B11.3a	unc-84	F54B11.3	55	49	1139	986	0.89091	0.86567	100
1005	sjj_F59C6.5		WBGene00010326	F59C6.5		F59C6.5	55	34	1140	678	0.61818	0.59474	100
1006	sjj_M88.2		WBGene00010905	M88.2	mrps-34	M88.2	55	30	1150	563	0.54545	0.48957	100
1009	sjj_T25G3.3		WBGene00012030	T25G3.3		T25G3.3	55	38	1149	752	0.69091	0.65448	100
1018	sjj_B0303.15		WBGene00015133	B0303.15	mrpl-11	B0303.15	55	32	1145	632	0.58182	0.55197	100
1019	sjj_C37C3.2		WBGene00016496	C37C3.2b.2		C37C3.2	55	36	1148	677	0.65455	0.58972	100
1020	sjj_C37C3.2		WBGene00016496	C37C3.2c.4		C37C3.2	55	41	1148	795	0.74545	0.69251	100
1021	sjj_C37C3.2		WBGene00016496	C37C3.2a.5		C37C3.2	55	41	1148	795	0.74545	0.69251	100
1022	sjj_C37C3.2		WBGene00016496	C37C3.2c.1		C37C3.2	55	41	1148	795	0.74545	0.69251	100
1023	sjj_C37C3.2		WBGene00016496	C37C3.2b.5		C37C3.2	55	36	1148	677	0.65455	0.58972	100
1024	sjj_C37C3.2		WBGene00016496	C37C3.2c.5		C37C3.2	55	41	1148	795	0.74545	0.69251	100
1025	sjj_C37C3.2		WBGene00016496	C37C3.2c.2		C37C3.2	55	41	1148	795	0.74545	0.69251	100
1026	sjj_C37C3.2		WBGene00016496	C37C3.2b.4		C37C3.2	55	36	1148	677	0.65455	0.58972	100
1027	sjj_C37C3.2		WBGene00016496	C37C3.2a.2		C37C3.2	55	41	1148	795	0.74545	0.69251	100
1028	sjj_C37C3.2		WBGene00016496	C37C3.2c.3		C37C3.2	55	41	1148	795	0.74545	0.69251	100
1029	sjj_C37C3.2		WBGene00016496	C37C3.2b.3		C37C3.2	55	36	1148	677	0.65455	0.58972	100
1030	sjj_C37C3.2		WBGene00016496	C37C3.2a.1		C37C3.2	55	41	1148	795	0.74545	0.69251	100
1031	sjj_C37C3.2		WBGene00016496	C37C3.2a.4		C37C3.2	55	41	1148	795	0.74545	0.69251	100
1032	sjj_C37C3.2		WBGene00016496	C37C3.2a.6		C37C3.2	55	41	1148	795	0.74545	0.69251	100
1033	sjj_C37C3.2		WBGene00016496	C37C3.2b.1		C37C3.2	55	36	1148	677	0.65455	0.58972	100
1034	sjj_C37C3.2		WBGene00016496	C37C3.2a.3		C37C3.2	55	41	1148	795	0.74545	0.69251	100
1035	sjj_F09G8.3		WBGene00017319	F09G8.3	mrps-9	F09G8.3	55	37	1144	699	0.67273	0.61101	100
1039	sjj_F20D12.1		WBGene00017641	F20D12.1a	csr-1	F20D12.1	55	50	1142	1021	0.90909	0.89405	100
1040	sjj_F20D12.1		WBGene00017641	F20D12.1b	csr-1	F20D12.1	55	50	1142	1021	0.90909	0.89405	100
1041	sjj_F33D4.5		WBGene00017997	F33D4.5		F33D4.5	55	46	1136	915	0.83636	0.80546	100
1042	sjj_F52C6.12		WBGene00018669	F52C6.12.1		F52C6.12	55	29	1135	513	0.52727	0.45198	100
1043	sjj_F52C6.12		WBGene00018669	F52C6.12.2		F52C6.12	55	25	1135	443	0.45455	0.39031	100
1046	sjj_F59A6.5		WBGene00019087	F59A6.5		F59A6.5	55	53	1143	1076	0.96364	0.94138	100
1048	sjj_T05H4.6		WBGene00020269	T05H4.6a	etf-1	T05H4.6	55	50	1144	1016	0.90909	0.88811	100
1049	sjj_T05H4.6		WBGene00020269	T05H4.6b.1	etf-1	T05H4.6	55	50	1144	1016	0.90909	0.88811	100
1050	sjj_T05H4.6		WBGene00020269	T05H4.6b.2	etf-1	T05H4.6	55	50	1144	1016	0.90909	0.88811	100
1051	sjj_T23B12.4		WBGene00020719	T23B12.4		T23B12.4	55	53	1136	1073	0.96364	0.94454	100
1052	sjj_W02F12.5		WBGene00020950	W02F12.5	dlst-1	W02F12.5	55	50	1142	997	0.90909	0.87303	100
1063	sjj_K06H7.6		WBGene00000143	K06H7.6	apc-2	K06H7.6	56	39	1175	695	0.69643	0.59149	100
1064	sjj_ZC518.3		WBGene00000376	ZC518.3b	ccr-4	ZC518.3	56	39	1171	786	0.69643	0.67122	100
1065	sjj_ZC518.3		WBGene00000376	ZC518.3c.1	ccr-4	ZC518.3	56	39	1171	786	0.69643	0.67122	100
1066	sjj_ZC518.3		WBGene00000376	ZC518.3c.2	ccr-4	ZC518.3	56	39	1171	786	0.69643	0.67122	100
1067	sjj_ZC518.3		WBGene00000376	ZC518.3a	ccr-4	ZC518.3	56	39	1171	786	0.69643	0.67122	100
1068	sjj_ZC518.3		WBGene00000376	ZC518.3d	ccr-4	ZC518.3	56	39	1171	786	0.69643	0.67122	100
1069	sjj_C23H3.1		WBGene00001193	C23H3.1	egl-26	C23H3.1	56	41	1175	801	0.73214	0.6817	100
1071	sjj_C28C12.9		WBGene00001566	C28C12.9b	acdh-13	C28C12.9	56	21	1171	425	0.375	0.36294	100
1072	sjj_C28C12.9		WBGene00001566	C28C12.9a.2	acdh-13	C28C12.9	56	47	1171	943	0.83929	0.80529	100
1073	sjj_C28C12.9		WBGene00001566	C28C12.9a.1	acdh-13	C28C12.9	56	47	1171	943	0.83929	0.80529	100
1074	sjj_F52D2.4		WBGene00001569	F52D2.4.2	gei-12	F52D2.4	56	38	1160	766	0.67857	0.66034	100
1075	sjj_F52D2.4		WBGene00001569	F52D2.4.1	gei-12	F52D2.4	56	38	1160	765	0.67857	0.65948	100
1076	sjj_T23G11.3		WBGene00001595	T23G11.3.1	gld-1	T23G11.3	56	42	1174	794	0.75	0.67632	100
1077	sjj_T23G11.3		WBGene00001595	T23G11.3.2	gld-1	T23G11.3	56	42	1174	794	0.75	0.67632	100
1078	sjj_T23G11.3		WBGene00001595	T23G11.3.3	gld-1	T23G11.3	56	42	1174	794	0.75	0.67632	100
1079	sjj_ZC308.1		WBGene00001596	ZC308.1d	gld-2	ZC308.1	56	44	1173	871	0.78571	0.74254	100
1080	sjj_ZC308.2		WBGene00001596	ZC308.1c	gld-2	ZC308.1	56	42	1159	848	0.75	0.73167	100
1081	sjj_ZC308.1		WBGene00001596	ZC308.1b	gld-2	ZC308.1	56	44	1173	871	0.78571	0.74254	100
1082	sjj_ZC308.1		WBGene00001596	ZC308.1c	gld-2	ZC308.1	56	44	1173	871	0.78571	0.74254	100
1084	sjj_ZC308.2		WBGene00001596	ZC308.1d	gld-2	ZC308.1	56	38	1159	759	0.67857	0.65487	100
1085	sjj_ZC308.1		WBGene00001596	ZC308.1a	gld-2	ZC308.1	56	44	1173	871	0.78571	0.74254	100
1086	sjj_T10F2.1		WBGene00001744	T10F2.1b	gars-1	T10F2.1	56	51	1158	1023	0.91071	0.88342	100
1087	sjj_T10F2.1		WBGene00001744	T10F2.1a	gars-1	T10F2.1	56	51	1158	1023	0.91071	0.88342	100
1088	sjj_F57B10.1		WBGene00002783	F57B10.1.2	let-607	F57B10.1	56	48	1174	968	0.85714	0.82453	100
1089	sjj_F57B10.1		WBGene00002783	F57B10.1.1	let-607	F57B10.1	56	48	1174	968	0.85714	0.82453	100
1090	sjj_ZK973.b		WBGene00003061	ZK973.10.2	lpd-5	ZK973.10	56	29	1168	548	0.51786	0.46918	100
1091	sjj_ZK973.b		WBGene00003061	ZK973.10.1	lpd-5	ZK973.10	56	24	1168	446	0.42857	0.38185	100
1092	sjj_R13A5.12		WBGene00003063	R13A5.12	lpd-7	R13A5.12	56	51	1159	1042	0.91071	0.89905	100
1093	sjj_F56A3.3		WBGene00003792	F56A3.3a.2	npp-6	F56A3.3	56	51	1161	1023	0.91071	0.88114	100
1094	sjj_F56A3.3		WBGene00003792	F56A3.3a.1	npp-6	F56A3.3	56	51	1161	1023	0.91071	0.88114	100
1095	sjj_F56A3.3		WBGene00003792	F56A3.3b	npp-6	F56A3.3	56	51	1161	1023	0.91071	0.88114	100
1096	sjj_F22D6.3		WBGene00003815	F22D6.3a	nars-1	F22D6.3	56	50	1169	973	0.89286	0.83234	100
1097	sjj_C09H10.3		WBGene00003831	C09H10.3	nuo-1	C09H10.3	56	45	1172	878	0.80357	0.74915	100
1098	sjj_F09E5.1		WBGene00004034	F09E5.1	pkc-3	F09E5.1	56	41	1176	829	0.73214	0.70493	100
1099	sjj_Y76A2B.1		WBGene00004075	Y76A2B.1b	pod-1	Y76A2B.1	56	56	1157	1157	1	1	100
1100	sjj_Y76A2B.1		WBGene00004075	Y76A2B.1a	pod-1	Y76A2B.1	56	56	1157	1157	1	1	100
1101	sjj_Y76A2B.1		WBGene00004075	Y76A2B.1c	pod-1	Y76A2B.1	56	56	1157	1157	1	1	100
1102	sjj_Y76A2B.1		WBGene00004075	Y76A2B.1d	pod-1	Y76A2B.1	56	56	1157	1157	1	1	100
1104	sjj_Y102A5C.31		WBGene00005348	Y102A5C.31	srh-131	Y102A5C.31	56	47	1168	895	0.83929	0.76627	100
1106	sjj_C26E6.8		WBGene00006735	C26E6.8	ula-1	C26E6.8	56	44	1157	818	0.78571	0.707	100
1110	sjj_C04F6.1		WBGene00006927	F59D8.1	vit-3	F59D8.1	56	38	1175	576	0.67857	0.49021	100
1111	sjj_C04F6.1		WBGene00006928	F59D8.2	vit-4	F59D8.2	56	39	1175	617	0.69643	0.52511	100
1112	sjj_C04F6.1		WBGene00006929	C04F6.1	vit-5	C04F6.1	56	47	1175	896	0.83929	0.76255	100
1113	sjj_F59G1.3		WBGene00006933	F59G1.3	vps-35	F59G1.3	56	51	1156	998	0.91071	0.86332	100
1114	sjj_C14C10.4		WBGene00007587	C14C10.4		C14C10.4	56	54	1167	1101	0.96429	0.94344	100
1119	sjj_F26E4.6		WBGene00009161	F26E4.6		F26E4.6	56	19	1158	336	0.33929	0.29016	100
1126	sjj_F30A10.6		WBGene00009264	F30A10.6	sac-1	F30A10.6	56	43	1174	838	0.76786	0.7138	100
1127	sjj_F36A2.7		WBGene00009454	F36A2.7.2		F36A2.7	56	25	1159	441	0.44643	0.3805	100
1128	sjj_F36A2.7		WBGene00009454	F36A2.7.1		F36A2.7	56	25	1159	441	0.44643	0.3805	100
1129	sjj_C07D10.2		WBGene00015567	C07D10.2a.2	bath-44	C07D10.2	56	42	1175	744	0.75	0.63319	100
1130	sjj_C07D10.2		WBGene00015567	C07D10.2a.1	bath-44	C07D10.2	56	42	1175	744	0.75	0.63319	100
1131	sjj_C07D10.2		WBGene00015567	C07D10.2b.2	bath-44	C07D10.2	56	42	1175	744	0.75	0.63319	100
1132	sjj_C07D10.2		WBGene00015567	C07D10.2b.1	bath-44	C07D10.2	56	42	1175	744	0.75	0.63319	100
1133	sjj_C26E6.6		WBGene00016142	C26E6.6	mrps-18C	C26E6.6	56	43	1160	805	0.76786	0.69397	100
1134	sjj_C27D9.1		WBGene00016163	C27D9.1		C27D9.1	56	49	1167	971	0.875	0.83205	100
1136	sjj_F25B5.2		WBGene00017774	F25B5.2.2	nop-1	F25B5.2	56	46	1174	889	0.82143	0.75724	100
1137	sjj_F25B5.2		WBGene00017774	F25B5.2.1	nop-1	F25B5.2	56	46	1174	889	0.82143	0.75724	100
1138	sjj_F26B1.2		WBGene00017816	F26B1.2c.1		F26B1.2	56	43	1164	836	0.76786	0.71821	100
1139	sjj_F26B1.2		WBGene00017816	F26B1.2a		F26B1.2	56	43	1164	836	0.76786	0.71821	100
1143	sjj_F26B1.2		WBGene00017816	F26B1.2c.2		F26B1.2	56	43	1164	836	0.76786	0.71821	100
1144	sjj_F56D2.1		WBGene00018963	F56D2.1	ucr-1	F56D2.1	56	44	1168	769	0.78571	0.65839	100
1145	sjj_F59E12.11		WBGene00019126	F59E12.11		F59E12.11	56	46	1159	895	0.82143	0.77222	100
1146	sjj_K09H11.3		WBGene00019600	K09H11.3	rga-3	K09H11.3	56	51	1174	1035	0.91071	0.8816	100
1152	sjj_B0336.2		WBGene00000182	B0336.2.2	arf-1.2	B0336.2	57	28	1178	520	0.49123	0.44143	100
1153	sjj_B0336.2		WBGene00000182	B0336.2.1	arf-1.2	B0336.2	57	28	1178	520	0.49123	0.44143	100
1155	sjj_R01H10.1		WBGene00001002	R01H10.1	div-1	R01H10.1	57	36	1177	724	0.63158	0.61512	100
1157	sjj_T01G9.4		WBGene00003788	T01G9.4	npp-2	T01G9.4	57	41	1177	778	0.7193	0.661	100
1158	sjj_C29E4.4		WBGene00003801	C29E4.4	npp-15	C29E4.4	57	53	1178	1049	0.92982	0.89049	100
1159	sjj_C29E6.2		WBGene00007801	C29E6.2b	trpa-1	C29E6.2	57	45	1178	904	0.78947	0.7674	100
1160	sjj_C29E6.2		WBGene00007801	C29E6.2a	trpa-1	C29E6.2	57	45	1178	904	0.78947	0.7674	100
1163	sjj_K04G2.1		WBGene00010560	K04G2.1.1	iftb-1	K04G2.1	57	36	1179	644	0.63158	0.54623	100
1164	sjj_K04G2.1		WBGene00010560	K04G2.1.3	iftb-1	K04G2.1	57	36	1179	646	0.63158	0.54792	100
1165	sjj_K04G2.1		WBGene00010560	K04G2.1.2	iftb-1	K04G2.1	57	44	1179	809	0.77193	0.68617	100
1166	sjj_T09E8.1		WBGene00011647	T09E8.1c	noca-1	T09E8.1	57	36	1179	696	0.63158	0.59033	100
1167	sjj_T09E8.1		WBGene00011647	T09E8.1e	noca-1	T09E8.1	57	36	1179	696	0.63158	0.59033	100
1168	sjj_T09E8.1		WBGene00011647	T09E8.1a	noca-1	T09E8.1	57	36	1179	696	0.63158	0.59033	100
1169	sjj_T09E8.1		WBGene00011647	T09E8.1d	noca-1	T09E8.1	57	36	1179	696	0.63158	0.59033	100
1170	sjj_T09E8.1		WBGene00011647	T09E8.1b	noca-1	T09E8.1	57	36	1179	696	0.63158	0.59033	100
1171	sjj_T09E8.1		WBGene00011647	T09E8.1g	noca-1	T09E8.1	57	36	1179	696	0.63158	0.59033	100
1172	sjj_T09E8.1		WBGene00011647	T09E8.1f	noca-1	T09E8.1	57	36	1179	696	0.63158	0.59033	100
1175	sjj_C53H9.2		WBGene00016907	C53H9.2c.1		C53H9.2	57	48	1179	911	0.84211	0.77269	100
1176	sjj_C53H9.2		WBGene00016907	C53H9.2b.2		C53H9.2	57	53	1179	1050	0.92982	0.89059	100
1177	sjj_C53H9.2		WBGene00016907	C53H9.2c.2		C53H9.2	57	48	1179	911	0.84211	0.77269	100
1178	sjj_C53H9.2		WBGene00016907	C53H9.2b.3		C53H9.2	57	53	1179	1050	0.92982	0.89059	100
1179	sjj_C53H9.2		WBGene00016907	C53H9.2a		C53H9.2	57	53	1179	1050	0.92982	0.89059	100
1180	sjj_C53H9.2		WBGene00016907	C53H9.2c.3		C53H9.2	57	48	1179	911	0.84211	0.77269	100
1181	sjj_C53H9.2		WBGene00016907	C53H9.2b.1		C53H9.2	57	53	1179	1050	0.92982	0.89059	100
1184	sjj_Y57G11C.24		WBGene00001330	Y57G11C.24d.1	eps-8	Y57G11C.24	62	22	1299	421	0.35484	0.3241	100
1185	sjj_Y57G11C.24		WBGene00001330	Y57G11C.24d.11	eps-8	Y57G11C.24	62	22	1299	421	0.35484	0.3241	100
1186	sjj_Y57G11C.24		WBGene00001330	Y57G11C.24a.3	eps-8	Y57G11C.24	62	22	1299	421	0.35484	0.3241	100
1187	sjj_Y57G11C.24		WBGene00001330	Y57G11C.24a.1	eps-8	Y57G11C.24	62	22	1299	421	0.35484	0.3241	100
1188	sjj_Y57G11C.24		WBGene00001330	Y57G11C.24h	eps-8	Y57G11C.24	62	22	1299	421	0.35484	0.3241	100
1189	sjj_Y57G11C.24		WBGene00001330	Y57G11C.24d.10	eps-8	Y57G11C.24	62	22	1299	421	0.35484	0.3241	100
1190	sjj_Y57G11C.24		WBGene00001330	Y57G11C.24e	eps-8	Y57G11C.24	62	22	1299	421	0.35484	0.3241	100
1191	sjj_Y57G11C.24		WBGene00001330	Y57G11C.24g	eps-8	Y57G11C.24	62	22	1299	421	0.35484	0.3241	100
1192	sjj_Y57G11C.24		WBGene00001330	Y57G11C.24d.9	eps-8	Y57G11C.24	62	22	1299	421	0.35484	0.3241	100
1193	sjj_Y57G11C.24		WBGene00001330	Y57G11C.24d.7	eps-8	Y57G11C.24	62	22	1299	421	0.35484	0.3241	100
1194	sjj_Y57G11C.24		WBGene00001330	Y57G11C.24d.3	eps-8	Y57G11C.24	62	22	1299	421	0.35484	0.3241	100
1195	sjj_Y57G11C.24		WBGene00001330	Y57G11C.24a.2	eps-8	Y57G11C.24	62	22	1299	421	0.35484	0.3241	100
1196	sjj_Y57G11C.24		WBGene00001330	Y57G11C.24d.5	eps-8	Y57G11C.24	62	22	1299	421	0.35484	0.3241	100
1197	sjj_Y57G11C.24		WBGene00001330	Y57G11C.24d.4	eps-8	Y57G11C.24	62	22	1299	421	0.35484	0.3241	100
1198	sjj_Y57G11C.24		WBGene00001330	Y57G11C.24d.6	eps-8	Y57G11C.24	62	22	1299	421	0.35484	0.3241	100
1199	sjj_Y57G11C.24		WBGene00001330	Y57G11C.24d.2	eps-8	Y57G11C.24	62	22	1299	421	0.35484	0.3241	100
1200	sjj_Y57G11C.24		WBGene00001330	Y57G11C.24d.8	eps-8	Y57G11C.24	62	22	1299	421	0.35484	0.3241	100
1206	sjj_C54H2.5		WBGene00004788	C54H2.5.1	sft-4	C54H2.5	64	37	1337	713	0.57813	0.53328	100
1207	sjj_C54H2.5		WBGene00004788	C54H2.5.2	sft-4	C54H2.5	64	37	1337	713	0.57813	0.53328	100
1210	sjj_T09A5.5		WBGene00011634	T09A5.5		T09A5.5	64	30	1334	559	0.46875	0.41904	100
1219	sjj_Y53G8A_9248.d		WBGene00021800	Y53G8AL.2		Y53G8AL.2	64	23	1339	456	0.35938	0.34055	100
1221	sjj_T21C9.5		WBGene00003065	T21C9.5a	lpd-9	T21C9.5	65	22	1358	408	0.33846	0.30044	100
1222	sjj_F30H5.1		WBGene00006781	F30H5.1	unc-45	F30H5.1	65	38	1345	735	0.58462	0.54647	100
1224	sjj_Y48E1B.5		WBGene00013004	Y48E1B.5	mrpl-37	Y48E1B.5	67	35	1397	634	0.52239	0.45383	100
1225	sjj_T13H5.5		WBGene00011759	T13H5.5	mrps-18B	T13H5.5	68	41	1426	750	0.60294	0.52595	100
1227	sjj_F43C1.2		WBGene00003401	F43C1.2b	mpk-1	F43C1.2	69	38	1435	776	0.55072	0.54077	100
1228	sjj_F43C1.2		WBGene00003401	F43C1.2a	mpk-1	F43C1.2	69	38	1435	776	0.55072	0.54077	100
1237	sjj_Y71H2_388.d		WBGene00022169	Y71H2AM.4		Y71H2AM.4	69	23	1445	454	0.33333	0.31419	100
1240	sjj_C01G8.5		WBGene00001333	C01G8.5a	erm-1	C01G8.5	70	37	1469	717	0.52857	0.48809	100
1241	sjj_C01G8.5		WBGene00001333	C01G8.5b	erm-1	C01G8.5	70	37	1469	717	0.52857	0.48809	100
1242	sjj_C01A2.3		WBGene00007215	C01A2.3		C01A2.3	70	34	1462	682	0.48571	0.46648	100
1247	sjj_Y104H12B_374.b		WBGene00022223	Y73B3B.1		Y73B3B.1	70	23	1460	369	0.32857	0.25274	100
1249	sjj_Y104H12B_374.b		WBGene00022425	Y104H12BR.1b	plst-1	Y104H12BR.1	70	29	1460	564	0.41429	0.3863	100
1250	sjj_Y104H12B_374.b		WBGene00022425	Y104H12BR.1a	plst-1	Y104H12BR.1	70	24	1460	460	0.34286	0.31507	100
1251	sjj_W07E11.3		WBGene00001445	W07E11.3a	flp-2	W07E11.3	71	28	1476	548	0.39437	0.37127	100
1252	sjj_W07E11.3		WBGene00001445	W07E11.3b	flp-2	W07E11.3	71	24	1476	438	0.33803	0.29675	100
1253	sjj_C17C3.10		WBGene00001964	C17C3.7	hlh-25	C17C3.7	71	36	1490	690	0.50704	0.46309	100
1254	sjj_C17C3.10		WBGene00001966	C17C3.10	hlh-27	C17C3.10	71	43	1490	865	0.60563	0.58054	100
1256	sjj_F58A4.8		WBGene00006540	F58A4.8	tbg-1	F58A4.8	71	43	1490	824	0.60563	0.55302	100
1262	sjj_T27C10.3		WBGene00020858	T27C10.3	mop-25.3	T27C10.3	71	37	1489	707	0.52113	0.47482	100
1265	sjj_Y39G10A_246.h		WBGene00021466	Y39G10AR.8		Y39G10AR.8	72	41	1492	843	0.56944	0.56501	100
1266	sjj_B0491.5		WBGene00007192	B0491.5.1		B0491.5	73	39	1521	762	0.53425	0.50099	100
1267	sjj_B0491.5		WBGene00007192	B0491.5.3		B0491.5	73	39	1521	762	0.53425	0.50099	100
1268	sjj_B0491.5		WBGene00007192	B0491.5.2		B0491.5	73	39	1521	762	0.53425	0.50099	100
1269	sjj_T20H4.5		WBGene00020636	T20H4.5		T20H4.5	73	33	1527	621	0.45205	0.40668	100
1270	sjj_T19E7.3		WBGene00000247	T19E7.3	bec-1	T19E7.3	74	35	1553	646	0.47297	0.41597	100
1271	sjj_T07E3.7		WBGene00018998	F57B9.7b	flap-1	F57B9.7	74	28	1536	524	0.37838	0.34115	100
1272	sjj_T07E3.7		WBGene00018998	F57B9.7a	flap-1	F57B9.7	74	28	1536	524	0.37838	0.34115	100
1273	sjj_F59A3.3		WBGene00019076	F59A3.3	mrpl-24	F59A3.3	74	37	1550	639	0.5	0.41226	100
1278	sjj_B0286.4		WBGene00003825	B0286.4d.1	ntl-2	B0286.4	75	47	1571	913	0.62667	0.58116	100
1279	sjj_B0286.4		WBGene00003825	B0286.4c.2	ntl-2	B0286.4	75	47	1571	913	0.62667	0.58116	100
1280	sjj_B0286.4		WBGene00003825	B0286.4a.2	ntl-2	B0286.4	75	47	1571	913	0.62667	0.58116	100
1281	sjj_B0286.4		WBGene00003825	B0286.4c.1	ntl-2	B0286.4	75	47	1571	914	0.62667	0.5818	100
1282	sjj_B0286.4		WBGene00003825	B0286.4c.3	ntl-2	B0286.4	75	47	1571	913	0.62667	0.58116	100
1283	sjj_B0286.4		WBGene00003825	B0286.4c.4	ntl-2	B0286.4	75	47	1571	914	0.62667	0.5818	100
1284	sjj_B0286.4		WBGene00003825	B0286.4a.1	ntl-2	B0286.4	75	47	1571	913	0.62667	0.58116	100
1285	sjj_B0286.4		WBGene00003825	B0286.4d.2	ntl-2	B0286.4	75	47	1571	913	0.62667	0.58116	100
1286	sjj_B0286.4		WBGene00003825	B0286.4b	ntl-2	B0286.4	75	47	1571	913	0.62667	0.58116	100
1287	sjj_B0286.4		WBGene00003825	B0286.4c.5	ntl-2	B0286.4	75	47	1571	913	0.62667	0.58116	100
1289	sjj_C33A12.1		WBGene00007880	C33A12.1		C33A12.1	75	27	1557	527	0.36	0.33847	100
1295	sjj_B0261.4		WBGene00015092	B0261.4b	mrpl-47	B0261.4	76	37	1579	681	0.48684	0.43129	100
1296	sjj_B0261.4		WBGene00015092	B0261.4a	mrpl-47	B0261.4	76	37	1579	681	0.48684	0.43129	100
1297	sjj_R07G3.1		WBGene00000390	R07G3.1	cdc-42	R07G3.1	77	48	1613	902	0.62338	0.55921	100
1302	sjj_ZC308.3		WBGene00001596	ZC308.1a	gld-2	ZC308.1	77	43	1616	783	0.55844	0.48453	100
1303	sjj_F10C5.1		WBGene00003134	F10C5.1	mat-3	F10C5.1	77	35	1614	689	0.45455	0.42689	100
1304	sjj_W03C9.3		WBGene00004271	W03C9.3.1	rab-7	W03C9.3	77	37	1612	706	0.48052	0.43797	100
1305	sjj_W03C9.3		WBGene00004271	W03C9.3.2	rab-7	W03C9.3	77	39	1612	753	0.50649	0.46712	100
1307	sjj_F59B2.6		WBGene00006977	F59B2.6	zif-1	F59B2.6	77	67	1615	1255	0.87013	0.77709	100
1309	sjj_Y106G6E.6		WBGene00013709	Y106G6E.6	csnk-1	Y106G6E.6	77	41	1613	806	0.53247	0.49969	100
1313	sjj_D2013.7		WBGene00001229	D2013.7	eif-3.F	D2013.7	78	35	1626	677	0.44872	0.41636	100
1315	sjj_T06G6.9		WBGene00006889	T06G6.9	pfd-3	T06G6.9	78	32	1633	618	0.41026	0.37844	100
1316	sjj_Y47H9C.7		WBGene00012950	Y47H9C.7		Y47H9C.7	78	36	1621	709	0.46154	0.43738	100
1324	sjj_C34B2.8		WBGene00016393	C34B2.8		C34B2.8	78	36	1635	665	0.46154	0.40673	100
1335	sjj_F29F11.6		WBGene00001747	F29F11.6b	gsp-1	F29F11.6	79	34	1645	643	0.43038	0.39088	100
1336	sjj_F29F11.6		WBGene00001747	F29F11.6a	gsp-1	F29F11.6	79	34	1645	643	0.43038	0.39088	100
1339	sjj_R151.3		WBGene00004417	R151.3.1	rpl-6	R151.3	79	33	1640	620	0.41772	0.37805	100
1340	sjj_R151.3		WBGene00004417	R151.3.2	rpl-6	R151.3	79	33	1640	635	0.41772	0.3872	100
1341	sjj_R151.3		WBGene00004417	R151.3.3	rpl-6	R151.3	79	37	1640	693	0.46835	0.42256	100
1347	sjj_F38A1.8		WBGene00009521	F38A1.8		F38A1.8	79	38	1652	724	0.48101	0.43826	100
1348	sjj_T21B10.1		WBGene00011883	T21B10.1	mrpl-50	T21B10.1	79	48	1643	942	0.60759	0.57334	100
1355	sjj_B0432.3		WBGene00015185	B0432.3	mrpl-41	B0432.3	79	30	1650	563	0.37975	0.34121	100
1364	sjj_C06C3.1		WBGene00003196	C06C3.1a	mel-11	C06C3.1	80	50	1674	1003	0.625	0.59916	100
1365	sjj_C06C3.1		WBGene00003196	C06C3.1c	mel-11	C06C3.1	80	50	1674	1003	0.625	0.59916	100
1366	sjj_C06C3.1		WBGene00003196	C06C3.1d	mel-11	C06C3.1	80	50	1674	1003	0.625	0.59916	100
1367	sjj_C06C3.1		WBGene00003196	C06C3.1b	mel-11	C06C3.1	80	50	1674	1003	0.625	0.59916	100
1371	sjj_W09C5.2		WBGene00006793	W09C5.2	unc-59	W09C5.2	80	43	1678	862	0.5375	0.51371	100
1380	sjj_T10E9.7		WBGene00020417	T10E9.7a	nuo-2	T10E9.7	80	37	1674	704	0.4625	0.42055	100
1381	sjj_T10E9.7		WBGene00020417	T10E9.7b	nuo-2	T10E9.7	80	37	1674	704	0.4625	0.42055	100
1396	sjj_C53D5.i		WBGene00002077	C53D5.6	imb-3	C53D5.6	89	85	1857	1725	0.95506	0.92892	100
1398	sjj_K02A11.1		WBGene00001582	K02A11.1a.2	gfi-2	K02A11.1	90	53	1881	1089	0.58889	0.57895	100
1399	sjj_K02A11.1		WBGene00001582	K02A11.1b.2	gfi-2	K02A11.1	90	54	1881	1101	0.6	0.58533	100
1400	sjj_K02A11.1		WBGene00001582	K02A11.1a.1	gfi-2	K02A11.1	90	53	1881	1089	0.58889	0.57895	100
1401	sjj_K02A11.1		WBGene00001582	K02A11.1b.3	gfi-2	K02A11.1	90	54	1881	1101	0.6	0.58533	100
1402	sjj_K02A11.1		WBGene00001582	K02A11.1b.1	gfi-2	K02A11.1	90	54	1881	1101	0.6	0.58533	100
1403	sjj_K02A11.1		WBGene00001582	K02A11.1a.3	gfi-2	K02A11.1	90	53	1881	1089	0.58889	0.57895	100
1412	sjj_C56G2.2		WBGene00016977	C56G2.1a	akap-1	C56G2.1	90	34	1881	636	0.37778	0.33812	100
1413	sjj_C15F1.e		WBGene00004090	C15F1.4	ppp-1	C15F1.4	93	61	1940	1099	0.65591	0.56649	100
1417	sjj_K10C2.4		WBGene00019620	K10C2.4.1	fah-1	K10C2.4	94	54	1962	1048	0.57447	0.53415	100
1418	sjj_K10C2.4		WBGene00019620	K10C2.4.2	fah-1	K10C2.4	94	54	1962	1048	0.57447	0.53415	100
1419	sjj_F52D10.3		WBGene00001502	F52D10.3a.2	ftt-2	F52D10.3	97	34	2017	646	0.35052	0.32028	100
1420	sjj_F52D10.3		WBGene00001502	F52D10.3b	ftt-2	F52D10.3	97	43	2017	838	0.4433	0.41547	100
1421	sjj_F52D10.3		WBGene00001502	F52D10.3a.1	ftt-2	F52D10.3	97	34	2017	646	0.35052	0.32028	100
1425	sjj_F13D12.7		WBGene00001679	F13D12.7a.1	gpb-1	F13D12.7	99	42	2077	751	0.42424	0.36158	100
1426	sjj_F13D12.7		WBGene00001679	F13D12.7a.2	gpb-1	F13D12.7	99	42	2077	751	0.42424	0.36158	100
1427	sjj_F13D12.7		WBGene00001679	F13D12.7a.3	gpb-1	F13D12.7	99	42	2077	751	0.42424	0.36158	100
1444	sjj_Y37D8A.9		WBGene00003406	Y37D8A.9a	mrg-1	Y37D8A.9	101	41	2104	799	0.40594	0.37975	100
1445	sjj_Y37D8A.9		WBGene00003406	Y37D8A.9b	mrg-1	Y37D8A.9	101	42	2104	805	0.41584	0.3826	100
1455	sjj_Y53G8A_9248.c		WBGene00021800	Y53G8AL.2		Y53G8AL.2	103	37	2161	701	0.35922	0.32439	100
1457	sjj_Y110A7A.a		WBGene00022464	Y110A7A.19		Y110A7A.19	104	95	2164	1903	0.91346	0.87939	100
1460	sjj_R11D1.9		WBGene00011247	R11D1.9	mrpl-49	R11D1.9	106	31	2212	575	0.29245	0.25995	100
1468	sjj_ZK792.6		WBGene00002335	ZK792.6	let-60	ZK792.6	107	34	2239	636	0.31776	0.28406	100
1477	sjj_Y48G1C_55.c		WBGene00015098	B0273.3	snpc-3.1	B0273.3	107	41	2232	569	0.38318	0.25493	100
1482	sjj_Y48G1C_55.c		WBGene00021662	Y48G1BL.1	snpc-3.3	Y48G1BL.1	107	44	2232	817	0.41121	0.36604	100
1484	sjj_Y48G1C_55.c		WBGene00021667	Y48G1BM.1	snpc-3.2	Y48G1BM.1	107	38	2232	576	0.35514	0.25806	100
1489	sjj_T28F12.2a		WBGene00006796	T28F12.2f	unc-62	T28F12.2	108	34	2248	626	0.31481	0.27847	100
1490	sjj_T28F12.2a		WBGene00006796	T28F12.2b.1	unc-62	T28F12.2	108	34	2248	625	0.31481	0.27802	100
1491	sjj_T28F12.2a		WBGene00006796	T28F12.2a	unc-62	T28F12.2	108	34	2248	626	0.31481	0.27847	100
1492	sjj_T28F12.2a		WBGene00006796	T28F12.2b.2	unc-62	T28F12.2	108	34	2248	625	0.31481	0.27802	100
1493	sjj_T28F12.2a		WBGene00006796	T28F12.2g.1	unc-62	T28F12.2	108	34	2248	624	0.31481	0.27758	100
1494	sjj_T28F12.2a		WBGene00006796	T28F12.2d.2	unc-62	T28F12.2	108	34	2248	625	0.31481	0.27802	100
1495	sjj_T28F12.2a		WBGene00006796	T28F12.2g.2	unc-62	T28F12.2	108	34	2248	625	0.31481	0.27802	100
1496	sjj_T28F12.2a		WBGene00006796	T28F12.2e	unc-62	T28F12.2	108	34	2248	625	0.31481	0.27802	100
1497	sjj_Y39G10A_246.c		WBGene00021466	Y39G10AR.8		Y39G10AR.8	108	63	2260	1265	0.58333	0.55973	100
1504	sjj_M01B12.5		WBGene00019698	M01B12.5a.1	riok-1	M01B12.5	109	34	2269	663	0.31193	0.2922	100
1505	sjj_M01B12.5		WBGene00019698	M01B12.5a.2	riok-1	M01B12.5	109	34	2269	663	0.31193	0.2922	100
1511	sjj_F59D8.c		WBGene00006927	F59D8.1	vit-3	F59D8.1	115	106	2413	1786	0.92174	0.74016	100
1512	sjj_F59D8.c		WBGene00006928	F59D8.2	vit-4	F59D8.2	115	105	2413	1864	0.91304	0.77248	100
1513	sjj_F59D8.c		WBGene00006929	C04F6.1	vit-5	C04F6.1	115	113	2413	2344	0.98261	0.9714	100
1514	sjj_Y110A7A.d		WBGene00003132	Y110A7A.17b	mat-1	Y110A7A.17	116	45	2434	787	0.38793	0.32334	100
1515	sjj_Y110A7A.d		WBGene00003132	Y110A7A.17a	mat-1	Y110A7A.17	116	89	2434	1685	0.76724	0.69228	100
1521	sjj_R06A10.2		WBGene00001745	R06A10.2.2	gsa-1	R06A10.2	130	35	2729	633	0.26923	0.23195	100
1522	sjj_R06A10.2		WBGene00001745	R06A10.2.1	gsa-1	R06A10.2	130	35	2729	633	0.26923	0.23195	100
1534	sjj_C41C4.6		WBGene00006739	C41C4.6	ulp-4	C41C4.6	130	43	2725	820	0.33077	0.30092	100
976	sjj_ZK354.5		WBGene00003458	ZK354.1	msp-65	ZK354.1	55	20	1153	279	0.36364	0.24198	89.2744
983	sjj_ZK354.5		WBGene00003468	ZK354.4	msp-113	ZK354.4	55	19	1153	293	0.34545	0.25412	88.854
1357	sjj_H20J04.d		WBGene00019220	H20J04.5	pfd-2	H20J04.5	79	22	1656	431	0.27848	0.26027	86.994
973	sjj_ZK354.5		WBGene00003452	ZK354.11	msp-59	ZK354.11	55	19	1153	288	0.34545	0.24978	85.8461
121	mv_F19B6.1a	F19B6.1b	WBGene00008948	F19B6.1c		F19B6.1	73	20	1525	416	0.27397	0.27279	85.1781
122	mv_F19B6.1a	F19B6.1d	WBGene00008948	F19B6.1c		F19B6.1	73	20	1525	416	0.27397	0.27279	85.1781
123	mv_F19B6.1a	F19B6.1a	WBGene00008948	F19B6.1c		F19B6.1	73	20	1525	416	0.27397	0.27279	85.1781
153	mv_Y57G11C.10	Y57G11C.10a	WBGene00001558	Y57G11C.10c.1	gdi-1	Y57G11C.10	63	18	1311	362	0.28571	0.27613	81.5968
1517	sjj_Y69A2A_7025.c		WBGene00004367	Y69A2AR.2a	ric-8	Y69A2AR.2	117	30	2449	550	0.25641	0.22458	81.2089
1518	sjj_Y69A2A_7025.c		WBGene00004367	Y69A2AR.2d	ric-8	Y69A2AR.2	117	30	2449	550	0.25641	0.22458	81.2089
1352	sjj_Y37D8A.18		WBGene00012556	Y37D8A.18	mrps-10	Y37D8A.18	79	22	1651	415	0.27848	0.25136	80.897
152	mv_Y57G11C.10	Y57G11C.10b	WBGene00001558	Y57G11C.10c.1	gdi-1	Y57G11C.10	65	18	1356	362	0.27692	0.26696	74.1077
330	sjj_C26F1.9		WBGene00004453	C26F1.9	rpl-39	C26F1.9	28	10	582	182	0.35714	0.31271	72.5922
561	sjj_F54E7.4		WBGene00003918	F54E7.3a	par-3	F54E7.3	48	15	1008	264	0.3125	0.2619	67.5211
562	sjj_F54E7.4		WBGene00003918	F54E7.3b.2	par-3	F54E7.3	48	15	1008	264	0.3125	0.2619	67.5211
564	sjj_F54E7.4		WBGene00003918	F54E7.3j	par-3	F54E7.3	48	15	1008	264	0.3125	0.2619	67.5211
565	sjj_F54E7.4		WBGene00003918	F54E7.3h	par-3	F54E7.3	48	15	1008	264	0.3125	0.2619	67.5211
566	sjj_F54E7.4		WBGene00003918	F54E7.3k	par-3	F54E7.3	48	15	1008	264	0.3125	0.2619	67.5211
567	sjj_F54E7.4		WBGene00003918	F54E7.3i	par-3	F54E7.3	48	15	1008	264	0.3125	0.2619	67.5211
1220	sjj_T21C9.5		WBGene00003065	T21C9.5b	lpd-9	T21C9.5	65	18	1358	344	0.27692	0.25331	66.822
1056	sjj_ZK354.5		WBGene00022002	Y59E9AR.7		Y59E9AR.7	55	17	1153	283	0.30909	0.24545	66.362
971	sjj_ZK354.5		WBGene00003450	R13H9.2	msp-57	R13H9.2	55	18	1153	267	0.32727	0.23157	66.2226
1055	sjj_ZK354.5		WBGene00021997	Y59E9AR.1		Y59E9AR.1	55	17	1153	280	0.30909	0.24284	64.9603
1044	sjj_F52C6.12		WBGene00018669	F52C6.12.3		F52C6.12	55	16	1135	275	0.29091	0.24229	56.3878
948	sjj_F55H2.4		WBGene00002368	K08E7.3	let-99	K08E7.3	55	20	1145	211	0.36364	0.18428	51.4167
156	mv_Y57G11C.10	Y57G11C.10a	WBGene00001558	Y57G11C.10c.2	gdi-1	Y57G11C.10	63	16	1311	319	0.25397	0.24333	50.067
335	sjj_R09B3.4		WBGene00003123	R09B3.5	mag-1	R09B3.5	37	11	758	203	0.2973	0.26781	48.0521
157	mv_Y57G11C.10	Y57G11C.10b	WBGene00001558	Y57G11C.10c.2	gdi-1	Y57G11C.10	65	16	1356	319	0.24615	0.23525	45.4695
1388	sjj_E01G4.2		WBGene00004116	E01G4.4c.2	pqn-27	E01G4.4	86	20	1806	385	0.23256	0.21318	44.3892
1385	sjj_E01G4.2		WBGene00004116	E01G4.4b	pqn-27	E01G4.4	86	20	1806	384	0.23256	0.21262	44.1576
1387	sjj_E01G4.2		WBGene00004116	E01G4.4a	pqn-27	E01G4.4	86	20	1806	384	0.23256	0.21262	44.1576
1389	sjj_E01G4.2		WBGene00004116	E01G4.4c.3	pqn-27	E01G4.4	86	20	1806	384	0.23256	0.21262	44.1576
1386	sjj_E01G4.2		WBGene00004116	E01G4.4c.4	pqn-27	E01G4.4	86	20	1806	381	0.23256	0.21096	43.4705
1384	sjj_E01G4.2		WBGene00004116	E01G4.4c.1	pqn-27	E01G4.4	86	19	1806	378	0.22093	0.2093	38.6163
437	sjj_C08F8.1		WBGene00007443	C08F8.1b	pfd-1	C08F8.1	42	12	874	203	0.28571	0.23227	38.4893
151	mv_T28C6.4	T28C6.4	WBGene00000669	W05B2.1	col-94	W05B2.1	42	18	877	135	0.42857	0.15393	38.1681
1142	sjj_F26B1.2		WBGene00017816	F26B1.2b		F26B1.2	56	14	1164	265	0.25	0.22766	37.7062
725	sjj_D2096.9		WBGene00017076	D2096.9		D2096.9	51	14	1070	221	0.27451	0.20654	34.3964
746	sjj_Y45F10A.2		WBGene00022257	Y73B6BL.38	puf-11	Y73B6BL.38	51	21	1053	146	0.41176	0.13865	34.3211
443	sjj_W01D2.1		WBGene00012179	W01D2.1.3		W01D2.1	42	11	862	204	0.2619	0.23666	33.1151
444	sjj_W01D2.1		WBGene00012179	W01D2.1.2		W01D2.1	42	11	862	204	0.2619	0.23666	33.1151
445	sjj_W01D2.1		WBGene00012179	W01D2.1.1		W01D2.1	42	11	862	204	0.2619	0.23666	33.1151
541	sjj_Y106G6H.3		WBGene00004444	Y106G6H.3a	rpl-30	Y106G6H.3	47	13	978	202	0.2766	0.20654	31.9198
154	mv_T28C6.4	T28C6.4	WBGene00000667	W05B2.6	col-92	W05B2.6	42	17	877	129	0.40476	0.14709	31.0862
1428	sjj_F13D12.7		WBGene00001679	F13D12.7b	gpb-1	F13D12.7	99	21	2077	371	0.21212	0.17862	29.8172
1459	sjj_R11D1.9		WBGene00004442	R11D1.8.2	rpl-28	R11D1.8	106	21	2212	397	0.19811	0.17948	27.9653
1458	sjj_R11D1.9		WBGene00004442	R11D1.8.1	rpl-28	R11D1.8	106	21	2212	393	0.19811	0.17767	27.4043
424	sjj_W01D2.1		WBGene00004451	C54C6.1.1	rpl-37	C54C6.1	42	11	862	185	0.2619	0.21462	27.2341
1395	sjj_T26E3.3		WBGene00003921	T26E3.3a.2	par-6	T26E3.3	88	19	1837	325	0.21591	0.17692	26.8044
425	sjj_W01D2.1		WBGene00004451	C54C6.1.2	rpl-37	C54C6.1	42	11	862	183	0.2619	0.2123	26.6485
1394	sjj_T26E3.3		WBGene00003921	T26E3.3a.1	par-6	T26E3.3	88	19	1837	317	0.21591	0.17256	25.5003
1070	sjj_C28C12.9		WBGene00001566	C28C12.9c	acdh-13	C28C12.9	56	12	1171	249	0.21429	0.21264	24.3135
558	sjj_Y71H2_388.c		WBGene00022185	Y71H2AM.20a.2		Y71H2AM.20	47	11	985	202	0.23404	0.20508	22.6911
703	sjj_C09H10.2		WBGene00007504	C09H10.10		C09H10.10	51	12	1065	201	0.23529	0.18873	21.0012
155	mv_T28C6.4	T28C6.4	WBGene00000668	W05B2.5	col-93	W05B2.5	42	16	877	111	0.38095	0.12657	20.3887
542	sjj_Y106G6H.3		WBGene00004444	Y106G6H.3c.2	rpl-30	Y106G6H.3	47	11	978	186	0.23404	0.19018	19.3757
381	sjj_F21H12.2		WBGene00017684	F21H12.2		F21H12.2	40	9	824	175	0.225	0.21238	18.8155
864	sjj_C25A11.2		WBGene00219374	C25A11.10		C25A11.10	53	14	1098	169	0.26415	0.15392	18.1503
552	sjj_ZK1098.7		WBGene00014218	ZK1098.1a		ZK1098.1	47	10	984	188	0.21277	0.19106	16.261
1393	sjj_T26E3.3		WBGene00003921	T26E3.3b	par-6	T26E3.3	88	17	1837	275	0.19318	0.1497	15.3631
589	sjj_T01B11.2		WBGene00020139	T01B11.2b		T01B11.2	49	10	1024	179	0.20408	0.1748	13.0315
972	sjj_ZK354.5		WBGene00003451	ZK354.10	msp-58	ZK354.10	55	11	1153	193	0.2	0.16739	12.9225
612	sjj_Y46H3C_14.e		WBGene00022854	ZK1127.7	cin-4	ZK1127.7	50	15	1048	120	0.3	0.1145	12.366
1135	sjj_F52D2.4		WBGene00016485	C36C9.1		C36C9.1	56	13	1160	156	0.23214	0.13448	11.3053
1057	sjj_ZK354.5		WBGene00022005	Y59H11AM.1		Y59H11AM.1	55	12	1153	154	0.21818	0.13356	9.791
1105	sjj_Y102A5C.31		WBGene00005349	T27C5.5	srh-132	T27C5.5	56	17	1168	109	0.30357	0.09332	9.37387
557	sjj_Y71H2_388.c		WBGene00022185	Y71H2AM.20a.1		Y71H2AM.20	47	9	985	157	0.19149	0.15939	9.17599
414	sjj_M7.1		WBGene00018669	F52C6.12.1		F52C6.12	41	10	858	104	0.2439	0.12121	7.49886
962	sjj_ZK354.5		WBGene00003434	K08F4.8	msp-38	K08F4.8	55	13	1153	114	0.23636	0.09887	6.29676
1259	sjj_W07E11.3		WBGene00012326	W07E11.1a		W07E11.1	71	11	1476	196	0.15493	0.13279	6.2473
1260	sjj_W07E11.3		WBGene00012326	W07E11.1b		W07E11.1	71	11	1476	196	0.15493	0.13279	6.2473
958	sjj_ZK354.5		WBGene00003429	R05F9.13	msp-31	R05F9.13	55	10	1153	139	0.18182	0.12056	5.53989
1264	sjj_Y39G10A_246.h		WBGene00021465	Y39G10AR.7		Y39G10AR.7	72	11	1492	188	0.15278	0.12601	5.52963
1502	sjj_M01B12.5		WBGene00019698	M01B12.5b.2	riok-1	M01B12.5	109	15	2269	232	0.13761	0.10225	4.49212
1503	sjj_M01B12.5		WBGene00019698	M01B12.5b.1	riok-1	M01B12.5	109	15	2269	232	0.13761	0.10225	4.49212
947	sjj_F52C6.12		WBGene00002344	M7.1	let-70	M7.1	55	11	1135	103	0.2	0.09075	3.7389
1140	sjj_F26B1.2		WBGene00017816	F26B1.2d		F26B1.2	56	8	1164	146	0.14286	0.12543	3.73745
413	sjj_M7.1		WBGene00018669	F52C6.12.3		F52C6.12	41	9	858	80	0.21951	0.09324	3.59419
415	sjj_M7.1		WBGene00018669	F52C6.12.2		F52C6.12	41	9	858	79	0.21951	0.09207	3.50472
836	sjj_F22B5.7		WBGene00011232	R11A5.4c.1	pck-2	R11A5.4	53	8	1094	128	0.15094	0.117	3.41196
1464	sjj_R11D1.9		WBGene00045517	R11D1.13		R11D1.13	106	13	2212	224	0.12264	0.10127	3.41188
965	sjj_ZK354.5		WBGene00003442	C34F11.6	msp-49	C34F11.6	55	11	1153	99	0.2	0.08586	3.40006
960	sjj_ZK354.5		WBGene00003431	R05F9.8	msp-33	R05F9.8	55	9	1153	115	0.16364	0.09974	3.07147
956	sjj_ZK354.5		WBGene00003425	K07F5.2	msp-10	K07F5.2	55	10	1153	102	0.18182	0.08846	2.98284
981	sjj_ZK354.5		WBGene00003466	T13F2.10	msp-79	T13F2.10	55	10	1153	100	0.18182	0.08673	2.86716
979	sjj_ZK354.5		WBGene00003464	F32B6.6	msp-77	F32B6.6	55	10	1153	97	0.18182	0.08413	2.69778
1226	sjj_T13H5.5		WBGene00011760	T13H5.6		T13H5.6	68	8	1426	161	0.11765	0.1129	2.51596
1519	sjj_Y69A2A_7025.c		WBGene00013409	Y63D3A.10	fbxb-56	Y63D3A.10	117	14	2449	207	0.11966	0.08452	2.50512
165	mv_T28C6.4	T28C6.4	WBGene00000727	F55C10.2	col-154	F55C10.2	42	9	877	69	0.21429	0.07868	2.49297
955	sjj_ZK354.5		WBGene00003424	F26G1.7	msp-3	F26G1.7	55	10	1153	93	0.18182	0.08066	2.47985
1483	sjj_Y48G1C_55.c		WBGene00021663	Y48G1BL.4		Y48G1BL.4	107	12	2232	203	0.11215	0.09095	2.32219
970	sjj_ZK354.5		WBGene00003449	K07F5.3	msp-56	K07F5.3	55	9	1153	99	0.16364	0.08586	2.27617
395	sjj_C50F4.5		WBGene00001910	C50F4.6		C50F4.6	41	6	848	93	0.14634	0.10967	2.18422
964	sjj_ZK354.5		WBGene00003438	F58A6.8	msp-45	F58A6.8	55	8	1153	109	0.14545	0.09454	2.18007
531	sjj_Y106G6H.3		WBGene00003902	Y106G6H.2c.2	pab-1	Y106G6H.2	47	6	978	114	0.12766	0.11656	2.16553
535	sjj_Y106G6H.3		WBGene00003902	Y106G6H.2c.1	pab-1	Y106G6H.2	47	6	978	114	0.12766	0.11656	2.16553
961	sjj_ZK354.5		WBGene00003432	C04G2.4	msp-36	C04G2.4	55	9	1153	96	0.16364	0.08326	2.14036
576	sjj_R06C7.1		WBGene00022877	ZK1248.7	wago-5	ZK1248.7	48	7	1005	96	0.14583	0.09552	1.95011
1156	sjj_Y39G10A_237.b		WBGene00001232	Y74C10AR.1	eif-3.I	Y74C10AR.1	57	7	1178	120	0.12281	0.10187	1.84372
166	mv_T28C6.4	T28C6.4	WBGene00000728	F55C10.3	col-155	F55C10.3	42	9	877	56	0.21429	0.06385	1.64192
982	sjj_ZK354.5		WBGene00003467	K07F5.1	msp-81	K07F5.1	55	9	1153	84	0.16364	0.07285	1.63866
409	sjj_K07A12.3		WBGene00010623	K07A12.5		K07A12.5	41	5	860	86	0.12195	0.1	1.27897
1058	sjj_ZK354.5		WBGene00022760	ZK546.3		ZK546.3	55	8	1153	83	0.14545	0.07199	1.26409
980	sjj_ZK354.5		WBGene00003465	T13F2.11	msp-78	T13F2.11	55	8	1153	80	0.14545	0.06938	1.17423
876	sjj_R03G5.1		WBGene00001169	R03G5.1b.1	eef-1A.2	R03G5.1	54	6	1124	103	0.11111	0.09164	1.16528
879	sjj_R03G5.1		WBGene00001169	R03G5.1b.2	eef-1A.2	R03G5.1	54	6	1124	103	0.11111	0.09164	1.16528
959	sjj_ZK354.5		WBGene00003430	R05F9.3	msp-32	R05F9.3	55	8	1153	78	0.14545	0.06765	1.11632
985	sjj_ZK354.5		WBGene00003470	ZK546.6	msp-152	ZK546.6	55	8	1153	78	0.14545	0.06765	1.11632
1083	sjj_ZC308.2		WBGene00001596	ZC308.1a	gld-2	ZC308.1	56	6	1159	98	0.10714	0.08456	0.951249
975	sjj_ZK354.5		WBGene00003457	ZK1248.6	msp-64	ZK1248.6	55	9	1153	63	0.16364	0.05464	0.921786
163	mv_T28C6.4	T28C6.4	WBGene00000716	T15B7.3	col-143	T15B7.3	42	13	877	27	0.30952	0.03079	0.796436
379	sjj_C16A3.5		WBGene00015811	C16A3.6		C16A3.6	40	4	828	80	0.1	0.09662	0.77296
1045	sjj_ZK354.5		WBGene00019026	F58A6.9		F58A6.9	55	6	1153	85	0.10909	0.07372	0.745717
436	sjj_F23H11.5		WBGene00007211	BE10.3		BE10.3	42	5	864	66	0.11905	0.07639	0.714561
329	sjj_K10D2.4		WBGene00019631	K10D2.5		K10D2.5	27	3	565	56	0.11111	0.09912	0.68526
356	sjj_Y71F9A_294.c		WBGene00022117	Y71F9AL.12		Y71F9AL.12	38	4	798	67	0.10526	0.08396	0.623267
1498	sjj_Y39G10A_246.c		WBGene00021563	Y45G12B.2b		Y45G12B.2	108	11	2260	116	0.10185	0.05133	0.617663
966	sjj_ZK354.5		WBGene00003443	C34F11.4	msp-50	C34F11.4	55	7	1153	66	0.12727	0.05724	0.611921
963	sjj_ZK354.5		WBGene00003435	C33F10.9	msp-40	C33F10.9	55	8	1153	53	0.14545	0.04597	0.51544
206	mv_T28C6.4	T28C6.4	WBGene00000730	T11F9.9	col-157	T11F9.9	42	6	877	46	0.14286	0.05245	0.492407
1333	sjj_T21B10.1		WBGene00000378	T21B10.7	cct-2	T21B10.7	79	6	1643	118	0.07595	0.07182	0.488858
978	sjj_ZK354.5		WBGene00003463	ZK1251.6	msp-76	ZK1251.6	55	7	1153	58	0.12727	0.0503	0.47255
205	mv_T28C6.4	T28C6.4	WBGene00001074	F30B5.1	dpy-13	F30B5.1	42	7	877	37	0.16667	0.04219	0.433637
1183	sjj_Y39G10A_237.b		WBGene00022281	Y74C10AR.3	abtm-1	Y74C10AR.3	57	5	1178	78	0.08772	0.06621	0.397389
417	sjj_C36E8.5		WBGene00000248	C54C6.2	ben-1	C54C6.2	42	4	874	61	0.09524	0.06979	0.386155
984	sjj_ZK354.5		WBGene00003469	K05F1.2	msp-142	K05F1.2	55	6	1153	60	0.10909	0.05204	0.371585
522	sjj_Y79H2A.6		WBGene00013547	Y75B8A.10		Y75B8A.10	46	4	960	68	0.08696	0.07083	0.364221
573	sjj_R06C7.1		WBGene00018862	F55A12.1	wago-2	F55A12.1	48	7	1005	41	0.14583	0.0408	0.355744
536	sjj_Y106G6H.3		WBGene00003902	Y106G6H.2a.3	pab-1	Y106G6H.2	47	4	978	69	0.08511	0.07055	0.35262
370	sjj_F21H12.2		WBGene00004208	ZK675.1.1	ptc-1	ZK675.1	40	5	824	43	0.125	0.05218	0.350584
371	sjj_F21H12.2		WBGene00004208	ZK675.1.2	ptc-1	ZK675.1	40	5	824	43	0.125	0.05218	0.350584
860	sjj_K06A5.6		WBGene00020419	T10E9.9	acdh-4	T10E9.9	53	6	1110	55	0.11321	0.04955	0.349282
834	sjj_C09H10.7		WBGene00007502	C09H10.8	glb-4	C09H10.8	53	4	1110	73	0.07547	0.06577	0.273464
1456	sjj_Y110A7A.a		WBGene00022431	Y108F1.3	set-33	Y108F1.3	104	7	2164	109	0.06731	0.05037	0.248747
1150	sjj_K09H11.3		WBGene00022286	Y75B7AL.4a	rga-4	Y75B7AL.4	56	6	1174	47	0.10714	0.04003	0.215967
945	sjj_ZC410.7		WBGene00002046	C01F6.8b	icln-1	C01F6.8	55	4	1139	68	0.07273	0.0597	0.214739
946	sjj_ZC410.7		WBGene00002046	C01F6.8a	icln-1	C01F6.8	55	4	1139	68	0.07273	0.0597	0.214739
1349	sjj_T21B10.1		WBGene00011884	T21B10.2c.2	enol-1	T21B10.2	79	5	1643	91	0.06329	0.05539	0.201903
1350	sjj_T21B10.1		WBGene00011884	T21B10.2c.1	enol-1	T21B10.2	79	5	1643	91	0.06329	0.05539	0.201903
372	sjj_F21H12.2		WBGene00004209	F21H12.4	ptc-2	F21H12.4	40	5	824	32	0.125	0.03883	0.19415
500	sjj_C42C1.3		WBGene00004448	C42C1.14.2	rpl-34	C42C1.14	45	3	942	63	0.06667	0.06688	0.187283
501	sjj_C42C1.3		WBGene00004448	C42C1.14.1	rpl-34	C42C1.14	45	3	942	63	0.06667	0.06688	0.187283
1141	sjj_F26B1.2		WBGene00017816	F26B1.2e		F26B1.2	56	4	1164	65	0.07143	0.05584	0.185191
476	sjj_F55D10.2		WBGene00018878	F55D10.3	glit-1	F55D10.3	43	3	897	57	0.06977	0.06355	0.176331
826	sjj_C26D10.5		WBGene00001159	C26D10.5d	eff-1	C26D10.5	53	4	1103	58	0.07547	0.05258	0.173699
204	mv_T28C6.4	T28C6.4	WBGene00000743	T10E10.6	col-170	T10E10.6	42	7	877	23	0.16667	0.02623	0.167587
463	sjj_C18E9.4		WBGene00007690	C18E9.10		C18E9.10	43	3	885	54	0.06977	0.06102	0.1604
533	sjj_Y106G6H.3		WBGene00003902	Y106G6H.2b.2	pab-1	Y106G6H.2	47	3	978	59	0.06383	0.06033	0.145022
534	sjj_Y106G6H.3		WBGene00003902	Y106G6H.2b.1	pab-1	Y106G6H.2	47	3	978	59	0.06383	0.06033	0.145022
212	mv_T28C6.4	T28C6.4	WBGene00000620	ZC513.8	col-43	ZC513.8	42	5	877	29	0.11905	0.03307	0.135922
532	sjj_Y106G6H.3		WBGene00003902	Y106G6H.2c.5	pab-1	Y106G6H.2	47	3	978	57	0.06383	0.05828	0.135346
538	sjj_Y106G6H.3		WBGene00003902	Y106G6H.2a.5	pab-1	Y106G6H.2	47	3	978	57	0.06383	0.05828	0.135346
724	sjj_D2096.9		WBGene00017070	D2096.2a	praf-3	D2096.2	51	3	1070	63	0.05882	0.05888	0.128339
1478	sjj_Y48G1C_55.c		WBGene00015503	C06A5.5		C06A5.5	107	7	2232	78	0.06542	0.03495	0.116671
1486	sjj_Y48G1C_55.c		WBGene00022304	Y76G2A.1		Y76G2A.1	107	7	2232	78	0.06542	0.03495	0.116671
1479	sjj_Y48G1C_55.c		WBGene00015506	C06A5.10		C06A5.10	107	7	2232	77	0.06542	0.0345	0.113692
1487	sjj_Y48G1C_55.c		WBGene00022305	Y76G2A.2		Y76G2A.2	107	7	2232	77	0.06542	0.0345	0.113692
1239	sjj_Y71H2_388.d		WBGene00022170	Y71H2AM.5.1		Y71H2AM.5	69	4	1445	68	0.05797	0.04706	0.107539
1238	sjj_Y71H2_388.d		WBGene00022170	Y71H2AM.5.2		Y71H2AM.5	69	4	1445	67	0.05797	0.04637	0.104404
1551	sjj_R06A10.2		WBGene00021474	Y39G10AR.18b.1	dot-1.1	Y39G10AR.18	130	10	2729	67	0.07692	0.02455	0.097321
1552	sjj_R06A10.2		WBGene00021474	Y39G10AR.18a.1	dot-1.1	Y39G10AR.18	130	10	2729	67	0.07692	0.02455	0.097321
456	sjj_T22F3.4		WBGene00004423	F07D10.1	rpl-11.2	F07D10.1	43	5	903	25	0.11628	0.02769	0.093599
213	mv_T28C6.4	T28C6.4	WBGene00000656	C09G5.5	col-80	C09G5.5	42	5	877	24	0.11905	0.02737	0.093099
207	mv_T28C6.4	T28C6.4	WBGene00000735	Y2H9A.3	col-162	Y2H9A.3	42	6	877	19	0.14286	0.02166	0.083991
208	mv_T28C6.4	T28C6.4	WBGene00000740	T10E10.2.1	col-167	T10E10.2	42	6	877	19	0.14286	0.02166	0.083991
209	mv_T28C6.4	T28C6.4	WBGene00000740	T10E10.2.2	col-167	T10E10.2	42	6	877	19	0.14286	0.02166	0.083991
210	mv_T28C6.4	T28C6.4	WBGene00000741	T10E10.1	col-168	T10E10.1	42	6	877	19	0.14286	0.02166	0.083991
211	mv_T28C6.4	T28C6.4	WBGene00000742	T10E10.5	col-169	T10E10.5	42	6	877	19	0.14286	0.02166	0.083991
1554	sjj_R06A10.2		WBGene00021766	Y51F10.5	hex-4	Y51F10.5	130	9	2729	69	0.06923	0.02528	0.083602
495	sjj_T05H4.12		WBGene00000110	T05H4.13a.2	alh-4	T05H4.13	45	3	933	40	0.06667	0.04287	0.076221
497	sjj_T05H4.12		WBGene00000110	T05H4.13a.1	alh-4	T05H4.13	45	3	933	40	0.06667	0.04287	0.076221
223	mv_T28C6.4	T28C6.4	WBGene00000682	Y41D4A.2	col-108	Y41D4A.2	42	4	877	27	0.09524	0.03079	0.075407
977	sjj_ZK354.5		WBGene00003462	F09C12.7	msp-74	F09C12.7	55	5	1153	30	0.09091	0.02602	0.064514
216	mv_T28C6.4	T28C6.4	WBGene00001066	Y41E3.2	dpy-4	Y41E3.2	42	5	877	18	0.11905	0.02052	0.052349
217	mv_T28C6.4	T28C6.4	WBGene00005018	F23H12.4a	sqt-3	F23H12.4	42	5	877	18	0.11905	0.02052	0.052349
218	mv_T28C6.4	T28C6.4	WBGene00005018	F23H12.4b	sqt-3	F23H12.4	42	5	877	18	0.11905	0.02052	0.052349
1036	sjj_F10C5.2		WBGene00017328	F10C5.2.2		F10C5.2	55	3	1140	44	0.05455	0.0386	0.050539
1037	sjj_F10C5.2		WBGene00017328	F10C5.2.1		F10C5.2	55	3	1140	44	0.05455	0.0386	0.050539
228	mv_T28C6.4	T28C6.4	WBGene00004300	F38A3.2	ram-2	F38A3.2	42	4	877	22	0.09524	0.02509	0.050068
451	sjj_AH6.5		WBGene00003230	W02A2.7	mex-5	W02A2.7	43	4	899	21	0.09302	0.02336	0.042447
222	mv_T28C6.4	T28C6.4	WBGene00000673	F14F7.1	col-98	F14F7.1	42	4	877	20	0.09524	0.02281	0.04138
215	mv_T28C6.4	T28C6.4	WBGene00000734	C50B6.4	col-161	C50B6.4	42	5	877	15	0.11905	0.0171	0.036353
374	sjj_C37A2.7		WBGene00004409	Y37E3.7.1	rla-1	Y37E3.7	40	3	820	23	0.075	0.02805	0.03629
375	sjj_C37A2.7		WBGene00004409	Y37E3.7.2	rla-1	Y37E3.7	40	3	820	23	0.075	0.02805	0.03629
643	sjj_F07D10.1		WBGene00004422	T22F3.4	rpl-11.1	T22F3.4	51	4	1066	25	0.07843	0.02345	0.036062
431	sjj_C36E8.5		WBGene00006536	K01G5.7.1	tbb-1	K01G5.7	42	3	874	24	0.07143	0.02746	0.033626
432	sjj_C36E8.5		WBGene00006536	K01G5.7.2	tbb-1	K01G5.7	42	3	874	24	0.07143	0.02746	0.033626
974	sjj_ZK354.5		WBGene00003456	K05F1.7	msp-63	K05F1.7	55	4	1153	27	0.07273	0.02342	0.033449
1060	sjj_ZK354.5		WBGene00022884	ZK1248.17		ZK1248.17	55	4	1153	27	0.07273	0.02342	0.033449
1274	sjj_F59A3.3		WBGene00019077	F59A3.4		F59A3.4	74	3	1550	56	0.04054	0.03613	0.033252
203	mv_T28C6.4	T28C6.4	WBGene00000606	F11G11.10	col-17	F11G11.10	42	7	877	10	0.16667	0.0114	0.031668
1532	sjj_R06A10.2		WBGene00004024	Y75B8A.1	php-3	Y75B8A.1	130	8	2729	46	0.06154	0.01686	0.029372
1447	sjj_Y37D8A.9		WBGene00019429	K06A5.1.1		K06A5.1	101	6	2104	41	0.05941	0.01949	0.028204
1059	sjj_ZK354.5		WBGene00022875	ZK1248.4		ZK1248.4	55	3	1153	33	0.05455	0.02862	0.028104
1526	sjj_R06A10.2		WBGene00003234	Y56A3A.3.2	mif-1	Y56A3A.3	130	8	2729	45	0.06154	0.01649	0.028103
1527	sjj_R06A10.2		WBGene00003234	Y56A3A.3.1	mif-1	Y56A3A.3	130	8	2729	45	0.06154	0.01649	0.028103
214	mv_T28C6.4	T28C6.4	WBGene00000704	F08G5.4	col-130	F08G5.4	42	5	877	13	0.11905	0.01482	0.027306
231	mv_T28C6.4	T28C6.4	WBGene00000599	B0222.8	col-10	B0222.8	42	3	877	20	0.07143	0.02281	0.023276
240	mv_T28C6.4	T28C6.4	WBGene00000717	B0222.6	col-144	B0222.6	42	3	877	20	0.07143	0.02281	0.023276
748	sjj_F57H12.1		WBGene00000182	B0336.2.1	arf-1.2	B0336.2	52	3	1091	27	0.05769	0.02475	0.02224
749	sjj_F57H12.1		WBGene00000182	B0336.2.2	arf-1.2	B0336.2	52	3	1091	27	0.05769	0.02475	0.02224
1108	sjj_C04F6.1		WBGene00006926	C42D8.2a	vit-2	C42D8.2	56	5	1175	18	0.08929	0.01532	0.021986
496	sjj_T05H4.12		WBGene00000110	T05H4.13b.2	alh-4	T05H4.13	45	2	933	29	0.04444	0.03108	0.0178
498	sjj_T05H4.12		WBGene00000110	T05H4.13b.1	alh-4	T05H4.13	45	2	933	29	0.04444	0.03108	0.0178
911	sjj_F01G4.6		WBGene00011493	T05F1.8		T05F1.8	54	4	1120	19	0.07407	0.01696	0.017679
389	sjj_C50F4.5		WBGene00001878	T10C6.11	his-4	T10C6.11	41	2	848	24	0.04878	0.0283	0.016161
390	sjj_C50F4.5		WBGene00001882	F45F2.12	his-8	F45F2.12	41	2	848	24	0.04878	0.0283	0.016161
393	sjj_C50F4.5		WBGene00001894	K06C4.4	his-20	K06C4.4	41	2	848	24	0.04878	0.0283	0.016161
394	sjj_C50F4.5		WBGene00001896	K06C4.12	his-22	K06C4.12	41	2	848	24	0.04878	0.0283	0.016161
399	sjj_C50F4.5		WBGene00001926	F07B7.4	his-52	F07B7.4	41	2	848	24	0.04878	0.0283	0.016161
400	sjj_C50F4.5		WBGene00001928	F07B7.11	his-54	F07B7.11	41	2	848	24	0.04878	0.0283	0.016161
1446	sjj_Y37D8A.9		WBGene00006710	Y110A2AR.2	ubc-15	Y110A2AR.2	101	6	2104	30	0.05941	0.01426	0.015099
1308	sjj_W03C9.3		WBGene00012221	W03C9.5		W03C9.5	77	3	1612	40	0.03896	0.02481	0.015063
224	mv_T28C6.4	T28C6.4	WBGene00000715	T15B7.4	col-142	T15B7.4	42	4	877	12	0.09524	0.01368	0.01489
1174	sjj_Y39G10A_237.b		WBGene00013547	Y75B8A.10		Y75B8A.10	57	3	1178	25	0.05263	0.02122	0.014694
1451	sjj_Y37D8A.9		WBGene00022219	Y73B3A.18b		Y73B3A.18	101	6	2104	29	0.05941	0.01378	0.014105
1452	sjj_Y37D8A.9		WBGene00022219	Y73B3A.18a		Y73B3A.18	101	6	2104	29	0.05941	0.01378	0.014105
225	mv_T28C6.4	T28C6.4	WBGene00000718	B0222.7	col-145	B0222.7	42	4	877	11	0.09524	0.01254	0.012512
226	mv_T28C6.4	T28C6.4	WBGene00000719	T06E4.6	col-146	T06E4.6	42	4	877	11	0.09524	0.01254	0.012512
523	sjj_F10E7.7		WBGene00017350	F10E7.9		F10E7.9	46	2	949	23	0.04348	0.02424	0.01054
219	mv_T28C6.4	T28C6.4	WBGene00000256	Y73B6BL.34	bli-6	Y73B6BL.34	42	4	877	10	0.09524	0.0114	0.010341
1547	sjj_R06A10.2		WBGene00021328	Y34D9A.2	npr-23	Y34D9A.2	130	6	2729	36	0.04615	0.01319	0.010113
805	sjj_C16A3.9		WBGene00018670	F52C6.13		F52C6.13	52	3	1073	18	0.05769	0.01678	0.010052
1537	sjj_R06A10.2		WBGene00012924	Y47D3A.5		Y47D3A.5	130	5	2729	43	0.03846	0.01576	0.010024
1288	sjj_C33A12.1		WBGene00006617	C47D12.6b.2	tars-1	C47D12.6	75	3	1557	31	0.04	0.01991	0.009875
1109	sjj_C04F6.1		WBGene00006926	C42D8.2b	vit-2	C42D8.2	56	4	1175	15	0.07143	0.01277	0.009773
1539	sjj_R06A10.2		WBGene00013438	Y66D12A.12	ztf-29	Y66D12A.12	130	5	2729	42	0.03846	0.01539	0.009561
482	sjj_F22B3.4		WBGene00008546	F07A11.2a.4		F07A11.2	44	4	907	10	0.09091	0.01103	0.009116
483	sjj_F22B3.4		WBGene00008546	F07A11.2b.1		F07A11.2	44	4	907	10	0.09091	0.01103	0.009116
484	sjj_F22B3.4		WBGene00008546	F07A11.2a.3		F07A11.2	44	4	907	10	0.09091	0.01103	0.009116
485	sjj_F22B3.4		WBGene00008546	F07A11.2b.3		F07A11.2	44	4	907	10	0.09091	0.01103	0.009116
486	sjj_F22B3.4		WBGene00008546	F07A11.2b.4		F07A11.2	44	4	907	10	0.09091	0.01103	0.009116
487	sjj_F22B3.4		WBGene00008546	F07A11.2a.2		F07A11.2	44	4	907	10	0.09091	0.01103	0.009116
488	sjj_F22B3.4		WBGene00008546	F07A11.2b.2		F07A11.2	44	4	907	10	0.09091	0.01103	0.009116
489	sjj_F22B3.4		WBGene00008546	F07A11.2a.1		F07A11.2	44	4	907	10	0.09091	0.01103	0.009116
1546	sjj_R06A10.2		WBGene00021237	Y20F4.2	crtc-1	Y20F4.2	130	6	2729	33	0.04615	0.01209	0.008497
243	mv_T28C6.4	T28C6.4	WBGene00000733	F57B1.4.3	col-160	F57B1.4	42	3	877	12	0.07143	0.01368	0.008376
244	mv_T28C6.4	T28C6.4	WBGene00000733	F57B1.4.2	col-160	F57B1.4	42	3	877	12	0.07143	0.01368	0.008376
245	mv_T28C6.4	T28C6.4	WBGene00000733	F57B1.4.1	col-160	F57B1.4	42	3	877	12	0.07143	0.01368	0.008376
1154	sjj_B0336.2		WBGene00000183	F57H12.1	arf-3	F57H12.1	57	2	1178	27	0.03509	0.02292	0.00762
1356	sjj_Y37D8A.18		WBGene00017630	F20B6.6		F20B6.6	79	4	1651	22	0.05063	0.01333	0.007517
1536	sjj_R06A10.2		WBGene00010269	F58G1.7		F58G1.7	130	5	2729	37	0.03846	0.01356	0.007421
1545	sjj_R06A10.2		WBGene00019963	R08E5.3		R08E5.3	130	5	2729	37	0.03846	0.01356	0.007421
232	mv_T28C6.4	T28C6.4	WBGene00000601	F15H10.1.2	col-12	F15H10.1	42	3	877	11	0.07143	0.01254	0.007038
233	mv_T28C6.4	T28C6.4	WBGene00000601	F15H10.1.1	col-12	F15H10.1	42	3	877	11	0.07143	0.01254	0.007038
234	mv_T28C6.4	T28C6.4	WBGene00000602	F15H10.2	col-13	F15H10.2	42	3	877	11	0.07143	0.01254	0.007038
236	mv_T28C6.4	T28C6.4	WBGene00000670	Y41C4A.16	col-95	Y41C4A.16	42	3	877	11	0.07143	0.01254	0.007038
237	mv_T28C6.4	T28C6.4	WBGene00000677	F56B3.1	col-103	F56B3.1	42	3	877	11	0.07143	0.01254	0.007038
242	mv_T28C6.4	T28C6.4	WBGene00000732	F57B1.3	col-159	F57B1.3	42	3	877	11	0.07143	0.01254	0.007038
1520	sjj_R06A10.2		WBGene00000976	F36H9.3	dhs-13	F36H9.3	130	5	2729	36	0.03846	0.01319	0.007024
220	mv_T28C6.4	T28C6.4	WBGene00000611	F36A4.10	col-34	F36A4.10	42	4	877	8	0.09524	0.00912	0.006618
221	mv_T28C6.4	T28C6.4	WBGene00000617	T13B5.4	col-40	T13B5.4	42	4	877	8	0.09524	0.00912	0.006618
1556	sjj_R06A10.2		WBGene00022139	Y71G12A.3	tub-2	Y71G12A.3	130	5	2729	34	0.03846	0.01246	0.006266
229	mv_B0205.9	B0205.9	WBGene00015017	B0205.1a		B0205.1	76	4	1576	18	0.05263	0.01142	0.005694
230	mv_B0205.9	B0205.9	WBGene00015017	B0205.1b		B0205.1	76	4	1576	18	0.05263	0.01142	0.005694
1354	sjj_Y37D8A.18		WBGene00013547	Y75B8A.10		Y75B8A.10	79	4	1651	19	0.05063	0.01151	0.005606
1061	sjj_C09G4.3		WBGene00044001	C09G4.4		C09G4.4	55	2	1154	22	0.03636	0.01906	0.005544
1509	sjj_F59D8.c		WBGene00006926	C42D8.2b	vit-2	C42D8.2	115	5	2413	26	0.04348	0.01077	0.005294
1510	sjj_F59D8.c		WBGene00006926	C42D8.2a	vit-2	C42D8.2	115	5	2413	26	0.04348	0.01077	0.005294
1053	sjj_F10C5.2		WBGene00021124	W10C4.1		W10C4.1	55	2	1140	20	0.03636	0.01754	0.004638
373	sjj_C37A2.7		WBGene00004408	F25H2.10	rla-0	F25H2.10	40	2	820	12	0.05	0.01463	0.004389
1555	sjj_R06A10.2		WBGene00022063	Y67D8B.4a		Y67D8B.4	130	6	2729	23	0.04615	0.00843	0.00413
802	sjj_C16A3.9		WBGene00018669	F52C6.12.1		F52C6.12	52	2	1073	17	0.03846	0.01584	0.003983
804	sjj_C16A3.9		WBGene00018669	F52C6.12.2		F52C6.12	52	2	1073	17	0.03846	0.01584	0.003983
423	sjj_C36E8.5		WBGene00003171	ZK154.3	mec-7	ZK154.3	42	2	874	12	0.04762	0.01373	0.003736
227	mv_T28C6.4	T28C6.4	WBGene00001067	F27C1.8	dpy-5	F27C1.8	42	4	877	6	0.09524	0.00684	0.003723
252	mv_T28C6.4	T28C6.4	WBGene00000596	C15A11.5	col-7	C15A11.5	42	2	877	12	0.04762	0.01368	0.003723
1531	sjj_R06A10.2		WBGene00003779	Y75B8A.2a	nob-1	Y75B8A.2	130	6	2729	21	0.04615	0.0077	0.003444
1548	sjj_R06A10.2		WBGene00021334	Y34D9A.10	vps-4	Y34D9A.10	130	5	2729	25	0.03846	0.00916	0.003387
994	sjj_F52C6.12		WBGene00004482	C16A3.9	rps-13	C16A3.9	55	2	1135	17	0.03636	0.01498	0.003367
258	mv_T28C6.4	T28C6.4	WBGene00000693	C53B4.5	col-119	C53B4.5	42	2	877	11	0.04762	0.01254	0.003128
235	mv_T28C6.4	T28C6.4	WBGene00000649	F11G11.12	col-73	F11G11.12	42	3	877	7	0.07143	0.00798	0.00285
516	sjj_T28F3.2		WBGene00002007	C15H9.6.3	hsp-3	C15H9.6	46	4	960	6	0.08696	0.00625	0.002836
517	sjj_T28F3.2		WBGene00002007	C15H9.6.2	hsp-3	C15H9.6	46	4	960	6	0.08696	0.00625	0.002836
518	sjj_T28F3.2		WBGene00002007	C15H9.6.1	hsp-3	C15H9.6	46	4	960	6	0.08696	0.00625	0.002836
916	sjj_F01G4.6		WBGene00016358	C33F10.12		C33F10.12	54	3	1120	10	0.05556	0.00893	0.002757
256	mv_T28C6.4	T28C6.4	WBGene00000671	Y41C4A.19	col-96	Y41C4A.19	42	2	877	10	0.04762	0.0114	0.002585
1449	sjj_Y37D8A.9		WBGene00022097	Y69A2AR.26	nhr-242	Y69A2AR.26	101	4	2104	18	0.0396	0.00856	0.002416
1182	sjj_Y39G10A_237.b		WBGene00017630	F20B6.6		F20B6.6	57	2	1178	15	0.03509	0.01273	0.002351
396	sjj_C50F4.5		WBGene00001913	F45F2.2	his-39	F45F2.2	41	1	848	18	0.02439	0.02123	0.002273
241	mv_T28C6.4	T28C6.4	WBGene00000720	T06E4.4	col-147	T06E4.4	42	3	877	6	0.07143	0.00684	0.002094
1559	sjj_R06A10.2		WBGene00044233	Y56A3A.36		Y56A3A.36	130	3	2729	31	0.02308	0.01136	0.001876
1549	sjj_R06A10.2		WBGene00021474	Y39G10AR.18a.2	dot-1.1	Y39G10AR.18	130	4	2729	23	0.03077	0.00843	0.001836
1550	sjj_R06A10.2		WBGene00021474	Y39G10AR.18b.2	dot-1.1	Y39G10AR.18	130	4	2729	23	0.03077	0.00843	0.001836
1560	sjj_R06A10.2		WBGene00195045	W05F2.8		W05F2.8	130	4	2729	23	0.03077	0.00843	0.001836
1508	sjj_F59D8.c		WBGene00006925	K09F5.2	vit-1	K09F5.2	115	4	2413	19	0.03478	0.00787	0.001809
1481	sjj_Y48G1C_55.c		WBGene00017452	F14D2.4b	bath-29	F14D2.4	107	2	2232	33	0.01869	0.01478	0.001704
1441	sjj_Y37D8A.9		WBGene00000113	F45H10.1a.1	alh-7	F45H10.1	101	3	2104	20	0.0297	0.00951	0.001678
1442	sjj_Y37D8A.9		WBGene00000113	F45H10.1b	alh-7	F45H10.1	101	3	2104	20	0.0297	0.00951	0.001678
253	mv_T28C6.4	T28C6.4	WBGene00000621	F54B11.2	col-44	F54B11.2	42	2	877	8	0.04762	0.00912	0.001654
254	mv_T28C6.4	T28C6.4	WBGene00000638	C15A11.6	col-62	C15A11.6	42	2	877	8	0.04762	0.00912	0.001654
260	mv_T28C6.4	T28C6.4	WBGene00000698	C24F3.6.2	col-124	C24F3.6	42	2	877	8	0.04762	0.00912	0.001654
261	mv_T28C6.4	T28C6.4	WBGene00000698	C24F3.6.1	col-124	C24F3.6	42	2	877	8	0.04762	0.00912	0.001654
265	mv_T28C6.4	T28C6.4	WBGene00000754	W03G11.1a	col-181	W03G11.1	42	2	877	8	0.04762	0.00912	0.001654
266	mv_T28C6.4	T28C6.4	WBGene00000754	W03G11.1b	col-181	W03G11.1	42	2	877	8	0.04762	0.00912	0.001654
268	mv_T28C6.4	T28C6.4	WBGene00000758	H06A10.2	col-185	H06A10.2	42	2	877	8	0.04762	0.00912	0.001654
464	sjj_H06I04.f		WBGene00009378	F34H10.1		F34H10.1	43	2	896	8	0.04651	0.00893	0.001545
303	mv_T28C6.4	T28C6.4	WBGene00000688	D2024.8	col-114	D2024.8	42	1	877	15	0.02381	0.0171	0.001454
1524	sjj_R06A10.2		WBGene00003144	Y38F1A.10c	max-2	Y38F1A.10	130	4	2729	20	0.03077	0.00733	0.001388
1525	sjj_R06A10.2		WBGene00003144	Y38F1A.10a	max-2	Y38F1A.10	130	4	2729	20	0.03077	0.00733	0.001388
1151	sjj_F52D2.4		WBGene00219451	F52D2.12		F52D2.12	56	2	1160	11	0.03571	0.00948	0.00133
259	mv_T28C6.4	T28C6.4	WBGene00000696	T05A1.2	col-122	T05A1.2	42	2	877	7	0.04762	0.00798	0.001267
262	mv_T28C6.4	T28C6.4	WBGene00000707	F52B11.4	col-133	F52B11.4	42	2	877	7	0.04762	0.00798	0.001267
559	sjj_Y106G6H.3		WBGene00022791	ZK686.1.2		ZK686.1	47	2	978	8	0.04255	0.00818	0.001185
560	sjj_Y106G6H.3		WBGene00022791	ZK686.1.1		ZK686.1	47	2	978	8	0.04255	0.00818	0.001185
1453	sjj_Y37D8A.9		WBGene00044420	C50D2.10.1		C50D2.10	101	2	2104	24	0.0198	0.01141	0.001074
1454	sjj_Y37D8A.9		WBGene00044420	C50D2.10.2		C50D2.10	101	2	2104	24	0.0198	0.01141	0.001074
1448	sjj_Y37D8A.9		WBGene00021054	W06A11.3	fbxb-118	W06A11.3	101	3	2104	16	0.0297	0.0076	0.001073
238	mv_T28C6.4	T28C6.4	WBGene00000681	C34H4.4a	col-107	C34H4.4	42	3	877	4	0.07143	0.00456	0.000931
239	mv_T28C6.4	T28C6.4	WBGene00000681	C34H4.4b	col-107	C34H4.4	42	3	877	4	0.07143	0.00456	0.000931
246	mv_T28C6.4	T28C6.4	WBGene00000739	T07H6.3b.1	col-166	T07H6.3	42	3	877	4	0.07143	0.00456	0.000931
247	mv_T28C6.4	T28C6.4	WBGene00000739	T07H6.3b.2	col-166	T07H6.3	42	3	877	4	0.07143	0.00456	0.000931
248	mv_T28C6.4	T28C6.4	WBGene00000739	T07H6.3a	col-166	T07H6.3	42	3	877	4	0.07143	0.00456	0.000931
710	sjj_T27E9.1		WBGene00010485	K01H12.2	ant-1.3	K01H12.2	51	2	1064	8	0.03922	0.00752	0.000925
466	sjj_H06I04.f		WBGene00010654	K08C9.7		K08C9.7	43	2	896	6	0.04651	0.0067	0.00087
301	mv_T28C6.4	T28C6.4	WBGene00000683	Y38C1BA.3.2	col-109	Y38C1BA.3	42	1	877	11	0.02381	0.01254	0.000782
302	mv_T28C6.4	T28C6.4	WBGene00000683	Y38C1BA.3.1	col-109	Y38C1BA.3	42	1	877	11	0.02381	0.01254	0.000782
729	sjj_T27E9.1		WBGene00020140	T01B11.4	ant-1.4	T01B11.4	51	2	1064	7	0.03922	0.00658	0.000708
1472	sjj_Y48G1C_55.c		WBGene00007211	BE10.3		BE10.3	107	3	2232	14	0.02804	0.00627	0.00069
446	sjj_F23H11.5		WBGene00012365	W09G3.1b		W09G3.1	42	2	864	5	0.04762	0.00579	0.000656
251	mv_T28C6.4	T28C6.4	WBGene00000593	W01B6.7	col-2	W01B6.7	42	2	877	5	0.04762	0.0057	0.000646
278	mv_T28C6.4	T28C6.4	WBGene00004397	T01B7.7	rol-6	T01B7.7	42	2	877	5	0.04762	0.0057	0.000646
1473	sjj_Y48G1C_55.c		WBGene00009701	F44F4.2.2	egg-3	F44F4.2	107	3	2232	13	0.02804	0.00582	0.000595
1474	sjj_Y48G1C_55.c		WBGene00009701	F44F4.2.1	egg-3	F44F4.2	107	3	2232	13	0.02804	0.00582	0.000595
287	mv_T28C6.4	T28C6.4	WBGene00000614	ZK863.2	col-37	ZK863.2	42	1	877	9	0.02381	0.01026	0.000523
272	mv_C28D4.3	C28D4.3.2	WBGene00001606	F26D10.10	gln-5	F26D10.10	52	2	1084	6	0.03846	0.00554	0.000492
273	mv_C28D4.3	C28D4.3.1	WBGene00001606	F26D10.10	gln-5	F26D10.10	52	2	1084	6	0.03846	0.00554	0.000492
795	sjj_C43E11.4		WBGene00016608	C43E11.11.2	cogc-5	C43E11.11	52	1	1088	12	0.01923	0.01103	0.000489
779	sjj_C06A1.1		WBGene00008053	C41C4.8.2	cdc-48.2	C41C4.8	52	2	1090	6	0.03846	0.0055	0.000488
780	sjj_C06A1.1		WBGene00008053	C41C4.8.1	cdc-48.2	C41C4.8	52	2	1090	6	0.03846	0.0055	0.000488
1360	sjj_B0432.3		WBGene00021789	Y51H7C.11	nol-6	Y51H7C.11	79	2	1650	11	0.02532	0.00667	0.00047
849	sjj_K06A5.6		WBGene00016943	C55B7.4a	acdh-1	C55B7.4	53	1	1110	12	0.01887	0.01081	0.000462
850	sjj_K06A5.6		WBGene00016943	C55B7.4b.3	acdh-1	C55B7.4	53	1	1110	12	0.01887	0.01081	0.000462
851	sjj_K06A5.6		WBGene00016943	C55B7.4b.5	acdh-1	C55B7.4	53	1	1110	12	0.01887	0.01081	0.000462
852	sjj_K06A5.6		WBGene00016943	C55B7.4b.4	acdh-1	C55B7.4	53	1	1110	12	0.01887	0.01081	0.000462
853	sjj_K06A5.6		WBGene00016943	C55B7.4b.6	acdh-1	C55B7.4	53	1	1110	12	0.01887	0.01081	0.000462
854	sjj_K06A5.6		WBGene00016943	C55B7.4b.2	acdh-1	C55B7.4	53	1	1110	12	0.01887	0.01081	0.000462
855	sjj_K06A5.6		WBGene00016943	C55B7.4b.1	acdh-1	C55B7.4	53	1	1110	12	0.01887	0.01081	0.000462
1543	sjj_R06A10.2		WBGene00018815	F54D12.1		F54D12.1	130	3	2729	15	0.02308	0.0055	0.000439
886	sjj_Y43F4B.6		WBGene00002218	R144.1	klp-6	R144.1	54	2	1127	6	0.03704	0.00532	0.000438
264	mv_T28C6.4	T28C6.4	WBGene00000729	F57B7.3	col-156	F57B7.3	42	2	877	4	0.04762	0.00456	0.000414
1290	sjj_C33A12.1		WBGene00019768	M04F3.2		M04F3.2	75	3	1557	6	0.04	0.00385	0.00037
1533	sjj_R06A10.2		WBGene00004743	M01D7.2	scm-1	M01D7.2	130	4	2729	10	0.03077	0.00366	0.000347
338	sjj_Y62E10A.d		WBGene00004408	F25H2.10	rla-0	F25H2.10	38	1	778	6	0.02632	0.00771	0.00032
1149	sjj_K09H11.3		WBGene00022286	Y75B7AL.4b	rga-4	Y75B7AL.4	56	1	1174	10	0.01786	0.00852	0.000272
1275	sjj_C33A12.1		WBGene00000101	D1022.7b.2	aka-1	D1022.7	75	1	1557	15	0.01333	0.00963	0.000257
1276	sjj_C33A12.1		WBGene00000101	D1022.7a.2	aka-1	D1022.7	75	1	1557	15	0.01333	0.00963	0.000257
1277	sjj_C33A12.1		WBGene00000101	D1022.7c.2	aka-1	D1022.7	75	1	1557	15	0.01333	0.00963	0.000257
387	sjj_K07A12.3		WBGene00000210	C53B7.4	asg-2	C53B7.4	41	1	860	6	0.02439	0.00698	0.000249
249	mv_B0205.9	B0205.9	WBGene00015037	B0212.3		B0212.3	76	3	1576	5	0.03947	0.00317	0.000247
250	mv_B0205.9	B0205.9	WBGene00019777	M57.1		M57.1	76	3	1576	5	0.03947	0.00317	0.000247
257	mv_T28C6.4	T28C6.4	WBGene00000684	F19C7.7	col-110	F19C7.7	42	2	877	3	0.04762	0.00342	0.000233
263	mv_T28C6.4	T28C6.4	WBGene00000713	F26F12.1a	col-140	F26F12.1	42	2	877	3	0.04762	0.00342	0.000233
267	mv_T28C6.4	T28C6.4	WBGene00000756	F02D10.1	col-183	F02D10.1	42	2	877	3	0.04762	0.00342	0.000233
274	mv_T28C6.4	T28C6.4	WBGene00002280	F01G12.5b.1	let-2	F01G12.5	42	2	877	3	0.04762	0.00342	0.000233
275	mv_T28C6.4	T28C6.4	WBGene00002280	F01G12.5a.1	let-2	F01G12.5	42	2	877	3	0.04762	0.00342	0.000233
276	mv_T28C6.4	T28C6.4	WBGene00002280	F01G12.5b.2	let-2	F01G12.5	42	2	877	3	0.04762	0.00342	0.000233
277	mv_T28C6.4	T28C6.4	WBGene00002280	F01G12.5a.2	let-2	F01G12.5	42	2	877	3	0.04762	0.00342	0.000233
290	mv_T28C6.4	T28C6.4	WBGene00000647	Y49F6B.10	col-71	Y49F6B.10	42	1	877	6	0.02381	0.00684	0.000233
292	mv_T28C6.4	T28C6.4	WBGene00000660	T21B4.2	col-85	T21B4.2	42	1	877	6	0.02381	0.00684	0.000233
299	mv_T28C6.4	T28C6.4	WBGene00000675	K02D7.3a	col-101	K02D7.3	42	1	877	6	0.02381	0.00684	0.000233
300	mv_T28C6.4	T28C6.4	WBGene00000675	K02D7.3b	col-101	K02D7.3	42	1	877	6	0.02381	0.00684	0.000233
1107	sjj_C04F6.1		WBGene00006925	K09F5.2	vit-1	K09F5.2	56	1	1175	9	0.01786	0.00766	0.00022
1243	sjj_Y104H12B_374.b		WBGene00010700	K09A9.1	nipi-3	K09A9.1	70	3	1460	4	0.04286	0.00274	0.000201
1338	sjj_B0432.3		WBGene00003919	Y59A8B.14a	par-4	Y59A8B.14	79	2	1650	7	0.02532	0.00424	0.00019
1343	sjj_H20J04.d		WBGene00006830	C30D11.1f	unc-103	C30D11.1	79	2	1656	7	0.02532	0.00423	0.00019
326	mv_C39B5.3	C39B5.3	WBGene00022331	Y82E9BL.15	fbxa-19	Y82E9BL.15	40	1	838	5	0.025	0.00597	0.000187
1115	sjj_C23H3.1		WBGene00008476	E03H4.8		E03H4.8	56	1	1175	8	0.01786	0.00681	0.000174
279	mv_F56C9.1	F56C9.1	WBGene00009948	F52H3.6		F52H3.6	47	2	978	3	0.04255	0.00307	0.000167
280	mv_F56C9.1	F56C9.1	WBGene00014158	ZK938.1		ZK938.1	47	2	978	3	0.04255	0.00307	0.000167
312	mv_F56C9.1	F56C9.1	WBGene00001747	F29F11.6b	gsp-1	F29F11.6	47	1	978	6	0.02128	0.00613	0.000167
313	mv_F56C9.1	F56C9.1	WBGene00001747	F29F11.6a	gsp-1	F29F11.6	47	1	978	6	0.02128	0.00613	0.000167
296	mv_T28C6.4	T28C6.4	WBGene00000666	F09G8.6	col-91	F09G8.6	42	1	877	5	0.02381	0.0057	0.000162
305	mv_T28C6.4	T28C6.4	WBGene00000749	ZC373.7	col-176	ZC373.7	42	1	877	5	0.02381	0.0057	0.000162
468	sjj_F45H11.3		WBGene00012119	T28C6.3		T28C6.3	43	1	886	5	0.02326	0.00564	0.000153
1450	sjj_Y37D8A.9		WBGene00022205	Y73B3A.3		Y73B3A.3	101	3	2104	6	0.0297	0.00285	0.000151
627	sjj_C06E1.10		WBGene00001980	W02B9.1c.2	hmr-1	W02B9.1	51	1	1071	6	0.01961	0.0056	0.000129
628	sjj_C06E1.10		WBGene00001980	W02B9.1c.1	hmr-1	W02B9.1	51	1	1071	6	0.01961	0.0056	0.000129
702	sjj_C06E1.10		WBGene00006876	ZK1151.1i	vab-10	ZK1151.1	51	1	1071	6	0.01961	0.0056	0.000129
711	sjj_C06E1.10		WBGene00010687	K08F9.4		K08F9.4	51	1	1071	6	0.01961	0.0056	0.000129
734	sjj_C06E1.10		WBGene00021890	Y54G2A.26a		Y54G2A.26	51	1	1071	6	0.01961	0.0056	0.000129
735	sjj_C06E1.10		WBGene00021890	Y54G2A.26c		Y54G2A.26	51	1	1071	6	0.01961	0.0056	0.000129
736	sjj_C06E1.10		WBGene00021890	Y54G2A.26b		Y54G2A.26	51	1	1071	6	0.01961	0.0056	0.000129
1471	sjj_Y48G1C_55.c		WBGene00004699	W02B12.2	rsp-2	W02B12.2	107	2	2232	9	0.01869	0.00403	0.000127
1528	sjj_R06A10.2		WBGene00003589	T07C4.9b.1	nex-2	T07C4.9	130	3	2729	8	0.02308	0.00293	0.000125
1529	sjj_R06A10.2		WBGene00003589	T07C4.9b.2	nex-2	T07C4.9	130	3	2729	8	0.02308	0.00293	0.000125
1530	sjj_R06A10.2		WBGene00003589	T07C4.9a	nex-2	T07C4.9	130	3	2729	8	0.02308	0.00293	0.000125
887	sjj_Y43F4B.6		WBGene00002222	F20C5.2b	klp-11	F20C5.2	54	1	1127	6	0.01852	0.00532	0.000109
888	sjj_Y43F4B.6		WBGene00002222	F20C5.2a	klp-11	F20C5.2	54	1	1127	6	0.01852	0.00532	0.000109
889	sjj_Y43F4B.6		WBGene00002222	F20C5.2e	klp-11	F20C5.2	54	1	1127	6	0.01852	0.00532	0.000109
255	mv_T28C6.4	T28C6.4	WBGene00000653	M195.1	col-77	M195.1	42	2	877	2	0.04762	0.00228	0.000103
269	mv_T28C6.4	T28C6.4	WBGene00001076	F54D8.1	dpy-17	F54D8.1	42	2	877	2	0.04762	0.00228	0.000103
270	mv_T28C6.4	T28C6.4	WBGene00001263	K04H4.1a	emb-9	K04H4.1	42	2	877	2	0.04762	0.00228	0.000103
271	mv_T28C6.4	T28C6.4	WBGene00001263	K04H4.1b	emb-9	K04H4.1	42	2	877	2	0.04762	0.00228	0.000103
316	mv_T28C6.4	T28C6.4	WBGene00010368	H06A10.1		H06A10.1	42	1	877	4	0.02381	0.00456	0.000103
1342	sjj_H20J04.d		WBGene00006769	Y37E11C.1a	unc-33	Y37E11C.1	79	2	1656	5	0.02532	0.00302	9.7e-05
592	sjj_B0511.9		WBGene00001228	B0511.10	eif-3.E	B0511.10	50	1	1038	5	0.02	0.00482	9.6e-05
319	mv_B0205.7	B0205.7	WBGene00015478	C05D10.2c		C05D10.2	51	1	1059	5	0.01961	0.00472	9.1e-05
320	mv_B0205.7	B0205.7	WBGene00015478	C05D10.2a		C05D10.2	51	1	1059	5	0.01961	0.00472	9.1e-05
630	sjj_C06E1.10		WBGene00002978	Y105E8B.1g	lev-11	Y105E8B.1	51	1	1071	5	0.01961	0.00467	9e-05
631	sjj_C06E1.10		WBGene00002978	Y105E8B.1b.1	lev-11	Y105E8B.1	51	1	1071	5	0.01961	0.00467	9e-05
632	sjj_C06E1.10		WBGene00002978	Y105E8B.1j	lev-11	Y105E8B.1	51	1	1071	5	0.01961	0.00467	9e-05
633	sjj_C06E1.10		WBGene00002978	Y105E8B.1i.1	lev-11	Y105E8B.1	51	1	1071	5	0.01961	0.00467	9e-05
634	sjj_C06E1.10		WBGene00002978	Y105E8B.1e.2	lev-11	Y105E8B.1	51	1	1071	5	0.01961	0.00467	9e-05
635	sjj_C06E1.10		WBGene00002978	Y105E8B.1d	lev-11	Y105E8B.1	51	1	1071	5	0.01961	0.00467	9e-05
636	sjj_C06E1.10		WBGene00002978	Y105E8B.1c	lev-11	Y105E8B.1	51	1	1071	5	0.01961	0.00467	9e-05
637	sjj_C06E1.10		WBGene00002978	Y105E8B.1i.2	lev-11	Y105E8B.1	51	1	1071	5	0.01961	0.00467	9e-05
638	sjj_C06E1.10		WBGene00002978	Y105E8B.1b.2	lev-11	Y105E8B.1	51	1	1071	5	0.01961	0.00467	9e-05
640	sjj_C06E1.10		WBGene00003744	T23E7.4a.2	nlp-6	T23E7.4	51	1	1071	5	0.01961	0.00467	9e-05
641	sjj_C06E1.10		WBGene00003744	T23E7.4a.1	nlp-6	T23E7.4	51	1	1071	5	0.01961	0.00467	9e-05
771	sjj_T27A10.4		WBGene00006925	K09F5.2	vit-1	K09F5.2	52	1	1089	5	0.01923	0.00459	8.5e-05
772	sjj_T27A10.4		WBGene00006926	C42D8.2a	vit-2	C42D8.2	52	1	1089	5	0.01923	0.00459	8.5e-05
773	sjj_T27A10.4		WBGene00006926	C42D8.2b	vit-2	C42D8.2	52	1	1089	5	0.01923	0.00459	8.5e-05
353	sjj_Y62E10A.d		WBGene00016493	C37A2.7		C37A2.7	38	1	778	3	0.02632	0.00386	8e-05
537	sjj_Y106G6H.3		WBGene00003902	Y106G6H.2c.3	pab-1	Y106G6H.2	47	1	978	4	0.02128	0.00409	7.4e-05
376	sjj_C37A2.7		WBGene00004410	Y62E10A.1	rla-2	Y62E10A.1	40	1	820	3	0.025	0.00366	6.9e-05
324	mv_C39B5.3	C39B5.3	WBGene00018353	F42G2.4	fbxa-182	F42G2.4	40	1	838	3	0.025	0.00358	6.7e-05
1299	sjj_R07G3.1		WBGene00000424	C09G12.8b	ced-10	C09G12.8	77	2	1613	4	0.02597	0.00248	6.7e-05
1328	sjj_Y47H9C.7		WBGene00019076	F59A3.3	mrpl-24	F59A3.3	78	2	1621	4	0.02564	0.00247	6.5e-05
1223	sjj_F30H5.1		WBGene00021694	Y48G8AR.3		Y48G8AR.3	65	2	1345	3	0.03077	0.00223	6.3e-05
289	mv_T28C6.4	T28C6.4	WBGene00000641	K08C9.4	col-65	K08C9.4	42	1	877	3	0.02381	0.00342	5.8e-05
314	mv_T28C6.4	T28C6.4	WBGene00004394	Y57A10A.11	rol-1	Y57A10A.11	42	1	877	3	0.02381	0.00342	5.8e-05
1232	sjj_Y71H2_388.d		WBGene00006769	Y37E11C.1a	unc-33	Y37E11C.1	69	1	1445	6	0.01449	0.00415	5.2e-05
1234	sjj_Y71H2_388.d		WBGene00006958	R06C1.3b	wve-1	R06C1.3	69	1	1445	6	0.01449	0.00415	5.2e-05
1235	sjj_Y71H2_388.d		WBGene00006958	R06C1.3a	wve-1	R06C1.3	69	1	1445	6	0.01449	0.00415	5.2e-05
1298	sjj_R07G3.1		WBGene00000424	C09G12.8a	ced-10	C09G12.8	77	2	1613	3	0.02597	0.00186	3.8e-05
1229	sjj_F43C1.2		WBGene00004055	B0218.3	pmk-1	B0218.3	69	1	1435	5	0.01449	0.00348	3.7e-05
1230	sjj_F43C1.2		WBGene00004056	F42G8.3a	pmk-2	F42G8.3	69	1	1435	5	0.01449	0.00348	3.7e-05
1231	sjj_F43C1.2		WBGene00004056	F42G8.3b	pmk-2	F42G8.3	69	1	1435	5	0.01449	0.00348	3.7e-05
1233	sjj_Y71H2_388.d		WBGene00006830	C30D11.1f	unc-103	C30D11.1	69	1	1445	5	0.01449	0.00346	3.6e-05
1337	sjj_F29F11.6		WBGene00001748	F56C9.1	gsp-2	F56C9.1	79	1	1645	6	0.01266	0.00365	3.5e-05
1345	sjj_F29F11.6		WBGene00007922	C34C12.3	pph-6	C34C12.3	79	2	1645	3	0.02532	0.00182	3.5e-05
1263	sjj_T27C10.3		WBGene00022681	ZK185.1c		ZK185.1	71	1	1489	5	0.01408	0.00336	3.3e-05
310	mv_C28D4.3	C28D4.3.1	WBGene00001603	K03H1.1	gln-2	K03H1.1	52	1	1084	3	0.01923	0.00277	3.1e-05
311	mv_C28D4.3	C28D4.3.2	WBGene00001603	K03H1.1	gln-2	K03H1.1	52	1	1084	3	0.01923	0.00277	3.1e-05
811	sjj_C16A3.9		WBGene00021378	Y37E11B.6		Y37E11B.6	52	1	1073	3	0.01923	0.0028	3.1e-05
1523	sjj_R06A10.2		WBGene00002139	R12E2.4b	inx-17	R12E2.4	130	2	2729	6	0.01538	0.0022	3.1e-05
1558	sjj_R06A10.2		WBGene00022806	ZK697.3		ZK697.3	130	2	2729	6	0.01538	0.0022	3.1e-05
857	sjj_F22B5.7		WBGene00018939	F56C3.2	fbxa-190	F56C3.2	53	1	1094	3	0.01887	0.00274	2.9e-05
405	sjj_C50F4.5		WBGene00006495	F31D5.3d	cpna-1	F31D5.3	41	1	848	2	0.02439	0.00236	2.8e-05
406	sjj_C50F4.5		WBGene00006495	F31D5.3b	cpna-1	F31D5.3	41	1	848	2	0.02439	0.00236	2.8e-05
407	sjj_C50F4.5		WBGene00006495	F31D5.3a	cpna-1	F31D5.3	41	1	848	2	0.02439	0.00236	2.8e-05
869	sjj_F35G12.10		WBGene00000207	F02E8.1.1	asb-2	F02E8.1	54	1	1123	3	0.01852	0.00267	2.7e-05
870	sjj_F35G12.10		WBGene00000207	F02E8.1.3	asb-2	F02E8.1	54	1	1123	3	0.01852	0.00267	2.7e-05
871	sjj_F35G12.10		WBGene00000207	F02E8.1.2	asb-2	F02E8.1	54	1	1123	3	0.01852	0.00267	2.7e-05
1390	sjj_E01G4.2		WBGene00004128	F53A3.4b	pqn-41	F53A3.4	86	2	1806	3	0.02326	0.00166	2.7e-05
1391	sjj_E01G4.2		WBGene00004128	F53A3.4a	pqn-41	F53A3.4	86	2	1806	3	0.02326	0.00166	2.7e-05
1392	sjj_E01G4.2		WBGene00004128	F53A3.4d	pqn-41	F53A3.4	86	2	1806	3	0.02326	0.00166	2.7e-05
285	mv_T28C6.4	T28C6.4	WBGene00000613	C27H5.5b	col-36	C27H5.5	42	1	877	2	0.02381	0.00228	2.6e-05
286	mv_T28C6.4	T28C6.4	WBGene00000613	C27H5.5a	col-36	C27H5.5	42	1	877	2	0.02381	0.00228	2.6e-05
288	mv_T28C6.4	T28C6.4	WBGene00000616	C09G5.4	col-39	C09G5.4	42	1	877	2	0.02381	0.00228	2.6e-05
315	mv_T28C6.4	T28C6.4	WBGene00005017	C01B12.1	sqt-2	C01B12.1	42	1	877	2	0.02381	0.00228	2.6e-05
442	sjj_W01D2.1		WBGene00011302	R166.2		R166.2	42	1	862	2	0.02381	0.00232	2.6e-05
1015	sjj_Y49E10.1		WBGene00013585	Y80D3A.5	cyp-42A1	Y80D3A.5	55	1	1153	3	0.01818	0.0026	2.6e-05
1016	sjj_Y49E10.1		WBGene00014208	ZK1067.2b		ZK1067.2	55	1	1153	3	0.01818	0.0026	2.6e-05
1017	sjj_Y49E10.1		WBGene00014208	ZK1067.2a		ZK1067.2	55	1	1153	3	0.01818	0.0026	2.6e-05
1054	sjj_ZK354.5		WBGene00021445	Y39A3CR.5		Y39A3CR.5	55	1	1153	3	0.01818	0.0026	2.6e-05
1117	sjj_F36A2.7		WBGene00009042	F22B5.4.1		F22B5.4	56	1	1159	3	0.01786	0.00259	2.5e-05
1118	sjj_F36A2.7		WBGene00009042	F22B5.4.2		F22B5.4	56	1	1159	3	0.01786	0.00259	2.5e-05
1327	sjj_T06G6.9		WBGene00017691	F22A3.6b	ilys-5	F22A3.6	78	1	1633	5	0.01282	0.00306	2.5e-05
325	mv_Y65B4A.e	Y65B4A.6	WBGene00018997	F57B9.3		F57B9.3	57	1	1177	3	0.01754	0.00255	2.4e-05
1148	sjj_ZC518.3		WBGene00022031	Y65B4A.8.2		Y65B4A.8	56	1	1171	3	0.01786	0.00256	2.4e-05
1358	sjj_H20J04.d		WBGene00020562	T19C3.4		T19C3.4	79	1	1656	5	0.01266	0.00302	2.4e-05
1248	sjj_Y104H12B_374.b		WBGene00022389	Y95B8A.10b	pde-6	Y95B8A.10	70	2	1460	2	0.02857	0.00137	2.2e-05
1317	sjj_Y47H9C.7		WBGene00012995	Y48C3A.14a		Y48C3A.14	78	1	1621	4	0.01282	0.00247	1.6e-05
1318	sjj_Y47H9C.7		WBGene00012995	Y48C3A.14c		Y48C3A.14	78	1	1621	4	0.01282	0.00247	1.6e-05
1319	sjj_Y47H9C.7		WBGene00012995	Y48C3A.14b		Y48C3A.14	78	1	1621	4	0.01282	0.00247	1.6e-05
1320	sjj_Y47H9C.7		WBGene00012995	Y48C3A.14d		Y48C3A.14	78	1	1621	4	0.01282	0.00247	1.6e-05
1374	sjj_W09C5.2		WBGene00013407	Y63D3A.8		Y63D3A.8	80	1	1678	4	0.0125	0.00238	1.5e-05
1379	sjj_C06C3.1		WBGene00017807	F26A1.9		F26A1.9	80	1	1674	4	0.0125	0.00239	1.5e-05
639	sjj_C06E1.10		WBGene00003210	C38D4.3	mel-28	C38D4.3	51	1	1071	2	0.01961	0.00187	1.4e-05
706	sjj_Y67D8C_383.b		WBGene00009314	F32B4.4a		F32B4.4	51	1	1069	2	0.01961	0.00187	1.4e-05
707	sjj_Y67D8C_383.b		WBGene00009314	F32B4.4c		F32B4.4	51	1	1069	2	0.01961	0.00187	1.4e-05
708	sjj_Y67D8C_383.b		WBGene00009314	F32B4.4b.2		F32B4.4	51	1	1069	2	0.01961	0.00187	1.4e-05
709	sjj_Y67D8C_383.b		WBGene00009314	F32B4.4b.1		F32B4.4	51	1	1069	2	0.01961	0.00187	1.4e-05
718	sjj_C06E1.10		WBGene00012990	Y48C3A.8a.2	sam-10	Y48C3A.8	51	1	1071	2	0.01961	0.00187	1.4e-05
719	sjj_C06E1.10		WBGene00013684	Y105E8A.27		Y105E8A.27	51	1	1071	2	0.01961	0.00187	1.4e-05
720	sjj_C06E1.10		WBGene00015024	B0205.10.1		B0205.10	51	1	1071	2	0.01961	0.00187	1.4e-05
721	sjj_C06E1.10		WBGene00015024	B0205.10.2		B0205.10	51	1	1071	2	0.01961	0.00187	1.4e-05
786	sjj_W04B5.4		WBGene00010922	M142.5		M142.5	52	1	1079	2	0.01923	0.00185	1.4e-05
787	sjj_W04B5.4		WBGene00012697	Y39B6A.39b	mrps-35	Y39B6A.39	52	1	1079	2	0.01923	0.00185	1.4e-05
788	sjj_W04B5.4		WBGene00012697	Y39B6A.39a	mrps-35	Y39B6A.39	52	1	1079	2	0.01923	0.00185	1.4e-05
790	sjj_W04B5.4		WBGene00014101	ZK849.2b	gopc-1	ZK849.2	52	1	1079	2	0.01923	0.00185	1.4e-05
791	sjj_W04B5.4		WBGene00014101	ZK849.2a	gopc-1	ZK849.2	52	1	1079	2	0.01923	0.00185	1.4e-05
792	sjj_W04B5.4		WBGene00014101	ZK849.2c	gopc-1	ZK849.2	52	1	1079	2	0.01923	0.00185	1.4e-05
806	sjj_W04B5.4		WBGene00019182	H10E21.1a		H10E21.1	52	1	1079	2	0.01923	0.00185	1.4e-05
815	sjj_W04B5.4		WBGene00021847	Y54F10AL.1b		Y54F10AL.1	52	1	1079	2	0.01923	0.00185	1.4e-05
1485	sjj_ZK792.6		WBGene00022019	Y61A9LA.8	sut-2	Y61A9LA.8	107	1	2239	6	0.00935	0.00268	1.4e-05
835	sjj_B0511.8		WBGene00010121	F55G7.3		F55G7.3	53	1	1113	2	0.01887	0.0018	1.3e-05
843	sjj_F26A3.3		WBGene00012982	Y48B6A.11	jmjd-2	Y48B6A.11	53	1	1105	2	0.01887	0.00181	1.3e-05
929	sjj_M110.5		WBGene00000366	R10E11.1b	cbp-1	R10E11.1	55	1	1155	2	0.01818	0.00173	1.1e-05
930	sjj_M110.5		WBGene00000366	R10E11.1c	cbp-1	R10E11.1	55	1	1155	2	0.01818	0.00173	1.1e-05
931	sjj_M110.5		WBGene00000366	R10E11.1a	cbp-1	R10E11.1	55	1	1155	2	0.01818	0.00173	1.1e-05
1008	sjj_M110.5		WBGene00011880	T21B6.3		T21B6.3	55	1	1155	2	0.01818	0.00173	1.1e-05
1038	sjj_Y49E10.1		WBGene00017630	F20B6.6		F20B6.6	55	1	1153	2	0.01818	0.00173	1.1e-05
1062	sjj_M110.5		WBGene00044651	Y94H6A.11a	egrh-3	Y94H6A.11	55	1	1155	2	0.01818	0.00173	1.1e-05
1116	sjj_F30A10.6		WBGene00008681	F11A6.2	scrm-4	F11A6.2	56	1	1174	2	0.01786	0.0017	1.1e-05
1404	sjj_K02A11.1		WBGene00003660	Y51A2D.17	nhr-70	Y51A2D.17	90	1	1881	4	0.01111	0.00213	1.1e-05
1410	sjj_K02A11.1		WBGene00013479	Y69H2.1a		Y69H2.1	90	1	1881	4	0.01111	0.00213	1.1e-05
1411	sjj_K02A11.1		WBGene00013479	Y69H2.1b		Y69H2.1	90	1	1881	4	0.01111	0.00213	1.1e-05
1310	sjj_R07G3.1		WBGene00015580	C07H6.3	cls-1	C07H6.3	77	1	1613	3	0.01299	0.00186	9e-06
382	sjj_C16A3.5		WBGene00019579	K09E10.1a	oac-57	K09E10.1	40	1	828	1	0.025	0.00121	8e-06
383	sjj_C16A3.5		WBGene00019579	K09E10.1b	oac-57	K09E10.1	40	1	828	1	0.025	0.00121	8e-06
384	sjj_C16A3.5		WBGene00019580	K09E10.2	oac-58	K09E10.2	40	1	828	1	0.025	0.00121	8e-06
1201	sjj_Y57G11C.24		WBGene00013483	Y69H2.8	nhr-241	Y69H2.8	62	1	1299	2	0.01613	0.00154	8e-06
1372	sjj_C06C3.1		WBGene00010320	F59B10.4a		F59B10.4	80	1	1674	3	0.0125	0.00179	8e-06
1373	sjj_C06C3.1		WBGene00010320	F59B10.4b		F59B10.4	80	1	1674	3	0.0125	0.00179	8e-06
1375	sjj_C06C3.1		WBGene00013415	Y64G10A.6		Y64G10A.6	80	1	1674	3	0.0125	0.00179	8e-06
1382	sjj_C06C3.1		WBGene00022831	ZK973.2.1	cec-10	ZK973.2	80	1	1674	3	0.0125	0.00179	8e-06
1383	sjj_C06C3.1		WBGene00022831	ZK973.2.2	cec-10	ZK973.2	80	1	1674	3	0.0125	0.00179	8e-06
1429	sjj_F13D12.7		WBGene00006868	M03A1.1b	vab-1	M03A1.1	99	1	2077	4	0.0101	0.00193	8e-06
1430	sjj_F13D12.7		WBGene00006868	M03A1.1a	vab-1	M03A1.1	99	1	2077	4	0.0101	0.00193	8e-06
1434	sjj_F13D12.7		WBGene00019747	M03A1.6e	ipla-1	M03A1.6	99	1	2077	4	0.0101	0.00193	8e-06
1435	sjj_F13D12.7		WBGene00019747	M03A1.6c	ipla-1	M03A1.6	99	1	2077	4	0.0101	0.00193	8e-06
1436	sjj_F13D12.7		WBGene00019747	M03A1.6b	ipla-1	M03A1.6	99	1	2077	4	0.0101	0.00193	8e-06
1437	sjj_F13D12.7		WBGene00019747	M03A1.6d	ipla-1	M03A1.6	99	1	2077	4	0.0101	0.00193	8e-06
1438	sjj_F13D12.7		WBGene00019747	M03A1.6a	ipla-1	M03A1.6	99	1	2077	4	0.0101	0.00193	8e-06
321	mv_C39B5.3	C39B5.3	WBGene00015602	C08E3.10a	fbxa-158	C08E3.10	40	1	838	1	0.025	0.00119	7e-06
322	mv_C39B5.3	C39B5.3	WBGene00015602	C08E3.10b	fbxa-158	C08E3.10	40	1	838	1	0.025	0.00119	7e-06
391	sjj_C50F4.5		WBGene00001885	ZK131.5	his-11	ZK131.5	41	1	848	1	0.02439	0.00118	7e-06
392	sjj_C50F4.5		WBGene00001889	ZK131.9	his-15	ZK131.9	41	1	848	1	0.02439	0.00118	7e-06
398	sjj_C50F4.5		WBGene00001918	F08G2.1	his-44	F08G2.1	41	1	848	1	0.02439	0.00118	7e-06
439	sjj_T23B12.2		WBGene00008101	C44H9.6.3		C44H9.6	42	1	866	1	0.02381	0.00115	7e-06
440	sjj_T23B12.2		WBGene00008101	C44H9.6.2		C44H9.6	42	1	866	1	0.02381	0.00115	7e-06
441	sjj_T23B12.2		WBGene00008101	C44H9.6.1		C44H9.6	42	1	866	1	0.02381	0.00115	7e-06
1202	sjj_Y53G8A_9248.d		WBGene00001131	F15D3.1a	dys-1	F15D3.1	64	1	1339	2	0.01563	0.00149	7e-06
1203	sjj_Y53G8A_9248.d		WBGene00001131	F15D3.1b	dys-1	F15D3.1	64	1	1339	2	0.01563	0.00149	7e-06
1214	sjj_Y53G8A_9248.d		WBGene00014101	ZK849.2c	gopc-1	ZK849.2	64	1	1339	2	0.01563	0.00149	7e-06
1215	sjj_Y53G8A_9248.d		WBGene00014101	ZK849.2b	gopc-1	ZK849.2	64	1	1339	2	0.01563	0.00149	7e-06
1216	sjj_Y53G8A_9248.d		WBGene00014101	ZK849.2a	gopc-1	ZK849.2	64	1	1339	2	0.01563	0.00149	7e-06
1218	sjj_Y53G8A_9248.d		WBGene00021655	Y48A5A.1.2		Y48A5A.1	64	1	1339	2	0.01563	0.00149	7e-06
281	mv_T28C6.4	T28C6.4	WBGene00000603	C46A5.3a	col-14	C46A5.3	42	1	877	1	0.02381	0.00114	6e-06
282	mv_T28C6.4	T28C6.4	WBGene00000603	C46A5.3b	col-14	C46A5.3	42	1	877	1	0.02381	0.00114	6e-06
283	mv_T28C6.4	T28C6.4	WBGene00000609	F11G11.11	col-20	F11G11.11	42	1	877	1	0.02381	0.00114	6e-06
284	mv_T28C6.4	T28C6.4	WBGene00000612	C15A11.1	col-35	C15A11.1	42	1	877	1	0.02381	0.00114	6e-06
291	mv_T28C6.4	T28C6.4	WBGene00000657	F38A3.1	col-81	F38A3.1	42	1	877	1	0.02381	0.00114	6e-06
293	mv_T28C6.4	T28C6.4	WBGene00000663	W05G11.3.1	col-88	W05G11.3	42	1	877	1	0.02381	0.00114	6e-06
294	mv_T28C6.4	T28C6.4	WBGene00000663	W05G11.3.2	col-88	W05G11.3	42	1	877	1	0.02381	0.00114	6e-06
295	mv_T28C6.4	T28C6.4	WBGene00000665	C29E4.1	col-90	C29E4.1	42	1	877	1	0.02381	0.00114	6e-06
297	mv_T28C6.4	T28C6.4	WBGene00000672	ZK1010.7.2	col-97	ZK1010.7	42	1	877	1	0.02381	0.00114	6e-06
298	mv_T28C6.4	T28C6.4	WBGene00000672	ZK1010.7.1	col-97	ZK1010.7	42	1	877	1	0.02381	0.00114	6e-06
304	mv_T28C6.4	T28C6.4	WBGene00000703	M18.1	col-129	M18.1	42	1	877	1	0.02381	0.00114	6e-06
306	mv_T28C6.4	T28C6.4	WBGene00000753	C44C10.1	col-180	C44C10.1	42	1	877	1	0.02381	0.00114	6e-06
307	mv_T28C6.4	T28C6.4	WBGene00001065	EGAP7.1	dpy-3	EGAP7.1	42	1	877	1	0.02381	0.00114	6e-06
308	mv_T28C6.4	T28C6.4	WBGene00001070	C31H2.2	dpy-8	C31H2.2	42	1	877	1	0.02381	0.00114	6e-06
309	mv_T28C6.4	T28C6.4	WBGene00001075	H27M09.4	dpy-14	H27M09.4	42	1	877	1	0.02381	0.00114	6e-06
317	mv_T28C6.4	T28C6.4	WBGene00013489	Y69H2.14		Y69H2.14	42	1	877	1	0.02381	0.00114	6e-06
428	sjj_C47E12.1		WBGene00006359	B0336.9d	swp-1	B0336.9	42	1	881	1	0.02381	0.00114	6e-06
429	sjj_C47E12.1		WBGene00006359	B0336.9a	swp-1	B0336.9	42	1	881	1	0.02381	0.00114	6e-06
430	sjj_C47E12.1		WBGene00006359	B0336.9b	swp-1	B0336.9	42	1	881	1	0.02381	0.00114	6e-06
491	sjj_C41D11.2		WBGene00017461	F14D2.13b	bath-28	F14D2.13	44	1	909	1	0.02273	0.0011	6e-06
492	sjj_C41D11.2		WBGene00017461	F14D2.13a	bath-28	F14D2.13	44	1	909	1	0.02273	0.0011	6e-06
493	sjj_D2030.4		WBGene00018610	F48E8.3.1		F48E8.3	44	1	910	1	0.02273	0.0011	6e-06
494	sjj_D2030.4		WBGene00018610	F48E8.3.2		F48E8.3	44	1	910	1	0.02273	0.0011	6e-06
1405	sjj_K02A11.1		WBGene00006958	R06C1.3b	wve-1	R06C1.3	90	1	1881	3	0.01111	0.00159	6e-06
1406	sjj_K02A11.1		WBGene00006958	R06C1.3a	wve-1	R06C1.3	90	1	1881	3	0.01111	0.00159	6e-06
1469	sjj_ZK792.6		WBGene00003066	ZC410.7a.2	lpl-1	ZC410.7	107	1	2239	4	0.00935	0.00179	6e-06
1470	sjj_ZK792.6		WBGene00003066	ZC410.7a.1	lpl-1	ZC410.7	107	1	2239	4	0.00935	0.00179	6e-06
521	sjj_Y79H2A.6		WBGene00012600	Y38E10A.22c		Y38E10A.22	46	1	960	1	0.02174	0.00104	5e-06
529	sjj_H06H21.3		WBGene00003392	C04H5.6b	mog-4	C04H5.6	47	1	983	1	0.02128	0.00102	5e-06
530	sjj_H06H21.3		WBGene00003392	C04H5.6a	mog-4	C04H5.6	47	1	983	1	0.02128	0.00102	5e-06
1557	sjj_R06A10.2		WBGene00022352	Y82E9BR.20.2		Y82E9BR.20	130	1	2729	5	0.00769	0.00183	5e-06
572	sjj_R144.8		WBGene00013000	Y48E1B.1	ddl-2	Y48E1B.1	48	1	998	1	0.02083	0.001	4e-06
593	sjj_B0511.9		WBGene00002632	F26D11.11b	let-413	F26D11.11	50	1	1038	1	0.02	0.00096	4e-06
594	sjj_B0511.9		WBGene00002632	F26D11.11a	let-413	F26D11.11	50	1	1038	1	0.02	0.00096	4e-06
613	sjj_F07D10.1		WBGene00000224	F26D10.9a	atgp-1	F26D10.9	51	1	1066	1	0.01961	0.00094	4e-06
614	sjj_F07D10.1		WBGene00000224	F26D10.9b	atgp-1	F26D10.9	51	1	1066	1	0.01961	0.00094	4e-06
626	sjj_C06E1.10		WBGene00001865	T04A11.6	him-6	T04A11.6	51	1	1071	1	0.01961	0.00093	4e-06
700	sjj_Y45F10B.13		WBGene00006770	Y50D4C.1b	unc-34	Y50D4C.1	51	1	1052	1	0.01961	0.00095	4e-06
701	sjj_Y45F10B.13		WBGene00006770	Y50D4C.1a	unc-34	Y50D4C.1	51	1	1052	1	0.01961	0.00095	4e-06
712	sjj_C10H11.9		WBGene00012169	W01B6.2		W01B6.2	51	1	1054	1	0.01961	0.00095	4e-06
713	sjj_Y67D8C_383.b		WBGene00012326	W07E11.1a		W07E11.1	51	1	1069	1	0.01961	0.00094	4e-06
714	sjj_Y67D8C_383.b		WBGene00012326	W07E11.1b		W07E11.1	51	1	1069	1	0.01961	0.00094	4e-06
723	sjj_C06E1.10		WBGene00016394	C34B2.9		C34B2.9	51	1	1071	1	0.01961	0.00093	4e-06
726	sjj_C06E1.10		WBGene00018908	F56A3.1	fncm-1	F56A3.1	51	1	1071	1	0.01961	0.00093	4e-06
730	sjj_Y67D8C_383.b		WBGene00021474	Y39G10AR.18b.2	dot-1.1	Y39G10AR.18	51	1	1069	1	0.01961	0.00094	4e-06
731	sjj_Y67D8C_383.b		WBGene00021474	Y39G10AR.18a.1	dot-1.1	Y39G10AR.18	51	1	1069	1	0.01961	0.00094	4e-06
732	sjj_Y67D8C_383.b		WBGene00021474	Y39G10AR.18b.1	dot-1.1	Y39G10AR.18	51	1	1069	1	0.01961	0.00094	4e-06
733	sjj_Y67D8C_383.b		WBGene00021474	Y39G10AR.18a.2	dot-1.1	Y39G10AR.18	51	1	1069	1	0.01961	0.00094	4e-06
747	sjj_C06E1.10		WBGene00022701	ZK353.5		ZK353.5	51	1	1071	1	0.01961	0.00093	4e-06
1300	sjj_R07G3.1		WBGene00001562	B0513.1a	lin-66	B0513.1	77	1	1613	2	0.01299	0.00124	4e-06
1301	sjj_R07G3.1		WBGene00001562	B0513.1b	lin-66	B0513.1	77	1	1613	2	0.01299	0.00124	4e-06
1314	sjj_C34B2.8		WBGene00004270	T25G12.4	rab-6.2	T25G12.4	78	1	1635	2	0.01282	0.00122	4e-06
1330	sjj_Y47H9C.7		WBGene00021810	Y53G8AR.2b	phf-15	Y53G8AR.2	78	1	1621	2	0.01282	0.00123	4e-06
1331	sjj_Y47H9C.7		WBGene00021810	Y53G8AR.2a	phf-15	Y53G8AR.2	78	1	1621	2	0.01282	0.00123	4e-06
1332	sjj_Y47H9C.7		WBGene00044363	F22E5.21.2		F22E5.21	78	1	1621	2	0.01282	0.00123	4e-06
1363	sjj_B0432.3		WBGene00077455	Y69H2.17		Y69H2.17	79	1	1650	2	0.01266	0.00121	4e-06
1432	sjj_F13D12.7		WBGene00018730	F53A9.7		F53A9.7	99	1	2077	3	0.0101	0.00144	4e-06
1443	sjj_Y37D8A.9		WBGene00001171	F16B3.1	egl-2	F16B3.1	101	1	2104	3	0.0099	0.00143	4e-06
1463	sjj_R11D1.9		WBGene00021420	Y38F2AR.2	trap-3	Y38F2AR.2	106	1	2212	3	0.00943	0.00136	4e-06
1465	sjj_Y48G1C_55.c		WBGene00001987	Y39B6A.48a	hot-2	Y39B6A.48	107	1	2232	3	0.00935	0.00134	4e-06
1466	sjj_Y48G1C_55.c		WBGene00001987	Y39B6A.48c	hot-2	Y39B6A.48	107	1	2232	3	0.00935	0.00134	4e-06
1467	sjj_Y48G1C_55.c		WBGene00001987	Y39B6A.48b	hot-2	Y39B6A.48	107	1	2232	3	0.00935	0.00134	4e-06
323	mv_Y65B4A.e	Y65B4A.6	WBGene00018007	F33D11.10		F33D11.10	57	1	1177	1	0.01754	0.00085	3e-06
753	sjj_K06A5.7		WBGene00000387	F16B4.8	cdc-25.2	F16B4.8	52	1	1083	1	0.01923	0.00092	3e-06
754	sjj_C08B11.4		WBGene00000485	F18C12.1	che-3	F18C12.1	52	1	1083	1	0.01923	0.00092	3e-06
755	sjj_W04B5.4		WBGene00001155	T05G5.6.2	ech-6	T05G5.6	52	1	1079	1	0.01923	0.00093	3e-06
756	sjj_W04B5.4		WBGene00001155	T05G5.6.1	ech-6	T05G5.6	52	1	1079	1	0.01923	0.00093	3e-06
766	sjj_W04B5.4		WBGene00004765	C32A3.1b	sel-8	C32A3.1	52	1	1079	1	0.01923	0.00093	3e-06
767	sjj_W04B5.4		WBGene00004765	C32A3.1a	sel-8	C32A3.1	52	1	1079	1	0.01923	0.00093	3e-06
768	sjj_R06C7.10		WBGene00006789	F11C3.3.1	unc-54	F11C3.3	52	1	1088	1	0.01923	0.00092	3e-06
769	sjj_R06C7.10		WBGene00006789	F11C3.3.2	unc-54	F11C3.3	52	1	1088	1	0.01923	0.00092	3e-06
770	sjj_R06C7.10		WBGene00006789	F11C3.3.3	unc-54	F11C3.3	52	1	1088	1	0.01923	0.00092	3e-06
782	sjj_C43E11.4		WBGene00010053	F54D5.9		F54D5.9	52	1	1088	1	0.01923	0.00092	3e-06
789	sjj_R06C7.10		WBGene00013246	Y57A10A.1		Y57A10A.1	52	1	1088	1	0.01923	0.00092	3e-06
793	sjj_M01F1.3		WBGene00016335	C33C12.3b	gba-1	C33C12.3	52	1	1090	1	0.01923	0.00092	3e-06
794	sjj_M01F1.3		WBGene00016335	C33C12.3a	gba-1	C33C12.3	52	1	1090	1	0.01923	0.00092	3e-06
796	sjj_C43E11.4		WBGene00016608	C43E11.11.1	cogc-5	C43E11.11	52	1	1088	1	0.01923	0.00092	3e-06
803	sjj_C16A3.9		WBGene00018669	F52C6.12.3		F52C6.12	52	1	1073	1	0.01923	0.00093	3e-06
812	sjj_W04B5.4		WBGene00021506	Y41D4A.4e		Y41D4A.4	52	1	1079	1	0.01923	0.00093	3e-06
813	sjj_W04B5.4		WBGene00021702	Y48G9A.9a		Y48G9A.9	52	1	1079	1	0.01923	0.00093	3e-06
814	sjj_W04B5.4		WBGene00021702	Y48G9A.9b		Y48G9A.9	52	1	1079	1	0.01923	0.00093	3e-06
816	sjj_W04B5.4		WBGene00022150	Y71G12B.10		Y71G12B.10	52	1	1079	1	0.01923	0.00093	3e-06
817	sjj_W04B5.4		WBGene00022427	Y104H12D.3b		Y104H12D.3	52	1	1079	1	0.01923	0.00093	3e-06
818	sjj_W04B5.4		WBGene00022427	Y104H12D.3a		Y104H12D.3	52	1	1079	1	0.01923	0.00093	3e-06
830	sjj_Y24F12A.a		WBGene00001789	R13D7.7	gst-41	R13D7.7	53	1	1102	1	0.01887	0.00091	3e-06
837	sjj_R107.6		WBGene00011240	R11A8.7g		R11A8.7	53	1	1095	1	0.01887	0.00091	3e-06
838	sjj_R107.6		WBGene00011240	R11A8.7f		R11A8.7	53	1	1095	1	0.01887	0.00091	3e-06
839	sjj_R107.6		WBGene00011240	R11A8.7b		R11A8.7	53	1	1095	1	0.01887	0.00091	3e-06
840	sjj_R107.6		WBGene00011240	R11A8.7a		R11A8.7	53	1	1095	1	0.01887	0.00091	3e-06
844	sjj_K06A5.6		WBGene00015894	C17C3.12c.2	acdh-2	C17C3.12	53	1	1110	1	0.01887	0.0009	3e-06
845	sjj_K06A5.6		WBGene00015894	C17C3.12a.1	acdh-2	C17C3.12	53	1	1110	1	0.01887	0.0009	3e-06
846	sjj_K06A5.6		WBGene00015894	C17C3.12c.1	acdh-2	C17C3.12	53	1	1110	1	0.01887	0.0009	3e-06
847	sjj_K06A5.6		WBGene00015894	C17C3.12b	acdh-2	C17C3.12	53	1	1110	1	0.01887	0.0009	3e-06
865	sjj_F02A9.4		WBGene00000187	F54C9.10.1	arl-1	F54C9.10	54	1	1114	1	0.01852	0.0009	3e-06
866	sjj_F02A9.4		WBGene00000187	F54C9.10.2	arl-1	F54C9.10	54	1	1114	1	0.01852	0.0009	3e-06
928	sjj_C14A4.2		WBGene00044707	F22G12.7		F22G12.7	54	1	1130	1	0.01852	0.00088	3e-06
944	sjj_T23B12.4		WBGene00001841	C36B7.7	hen-1	C36B7.7	55	1	1136	1	0.01818	0.00088	3e-06
949	sjj_M110.5		WBGene00002881	C05D11.4	let-756	C05D11.4	55	1	1155	1	0.01818	0.00087	3e-06
992	sjj_M110.5		WBGene00004152	T19B10.4a	pqn-70	T19B10.4	55	1	1155	1	0.01818	0.00087	3e-06
993	sjj_M110.5		WBGene00004152	T19B10.4b	pqn-70	T19B10.4	55	1	1155	1	0.01818	0.00087	3e-06
999	sjj_M110.5		WBGene00007016	R12B2.5b.1	mdt-15	R12B2.5	55	1	1155	1	0.01818	0.00087	3e-06
1000	sjj_M110.5		WBGene00007016	R12B2.5a.1	mdt-15	R12B2.5	55	1	1155	1	0.01818	0.00087	3e-06
1001	sjj_M110.5		WBGene00007016	R12B2.5a.2	mdt-15	R12B2.5	55	1	1155	1	0.01818	0.00087	3e-06
1002	sjj_M110.5		WBGene00007016	R12B2.5a.3	mdt-15	R12B2.5	55	1	1155	1	0.01818	0.00087	3e-06
1003	sjj_M110.5		WBGene00007016	R12B2.5b.3	mdt-15	R12B2.5	55	1	1155	1	0.01818	0.00087	3e-06
1004	sjj_M110.5		WBGene00007016	R12B2.5b.2	mdt-15	R12B2.5	55	1	1155	1	0.01818	0.00087	3e-06
1007	sjj_F54B11.3		WBGene00011767	T14D7.1		T14D7.1	55	1	1139	1	0.01818	0.00088	3e-06
1010	sjj_ZK354.5		WBGene00012697	Y39B6A.39b	mrps-35	Y39B6A.39	55	1	1153	1	0.01818	0.00087	3e-06
1011	sjj_ZK354.5		WBGene00012697	Y39B6A.39a	mrps-35	Y39B6A.39	55	1	1153	1	0.01818	0.00087	3e-06
1012	sjj_M110.5		WBGene00013465	Y67H2A.10b		Y67H2A.10	55	1	1155	1	0.01818	0.00087	3e-06
1013	sjj_M110.5		WBGene00013465	Y67H2A.10a		Y67H2A.10	55	1	1155	1	0.01818	0.00087	3e-06
1014	sjj_Y49E10.1		WBGene00013547	Y75B8A.10		Y75B8A.10	55	1	1153	1	0.01818	0.00087	3e-06
1047	sjj_T19A6.2		WBGene00019106	F59D6.4	irld-38	F59D6.4	55	1	1142	1	0.01818	0.00088	3e-06
1103	sjj_C26E6.8		WBGene00004255	T20G5.5	epac-1	T20G5.5	56	1	1157	1	0.01786	0.00086	3e-06
1120	sjj_F26E4.6		WBGene00009204	F28C6.4a.2		F28C6.4	56	1	1158	1	0.01786	0.00086	3e-06
1121	sjj_F26E4.6		WBGene00009204	F28C6.4b.3		F28C6.4	56	1	1158	1	0.01786	0.00086	3e-06
1122	sjj_F26E4.6		WBGene00009204	F28C6.4b.2		F28C6.4	56	1	1158	1	0.01786	0.00086	3e-06
1123	sjj_F26E4.6		WBGene00009204	F28C6.4a.3		F28C6.4	56	1	1158	1	0.01786	0.00086	3e-06
1124	sjj_F26E4.6		WBGene00009204	F28C6.4a.1		F28C6.4	56	1	1158	1	0.01786	0.00086	3e-06
1125	sjj_F26E4.6		WBGene00009204	F28C6.4b.1		F28C6.4	56	1	1158	1	0.01786	0.00086	3e-06
1147	sjj_ZC518.3		WBGene00019761	M03F8.1		M03F8.1	56	1	1171	1	0.01786	0.00085	3e-06
1161	sjj_T09E8.1		WBGene00009600	F40G12.5		F40G12.5	57	1	1179	1	0.01754	0.00085	3e-06
1162	sjj_C29E6.2		WBGene00009700	F44F4.1	lurp-1	F44F4.1	57	1	1178	1	0.01754	0.00085	3e-06
1173	sjj_Y39G10A_237.b		WBGene00012600	Y38E10A.22c		Y38E10A.22	57	1	1178	1	0.01754	0.00085	3e-06
1535	sjj_R06A10.2		WBGene00006769	Y37E11C.1a	unc-33	Y37E11C.1	130	2	2729	2	0.01538	0.00073	3e-06
1544	sjj_R06A10.2		WBGene00019321	K02E10.7		K02E10.7	130	1	2729	4	0.00769	0.00147	3e-06
1553	sjj_R06A10.2		WBGene00021632	Y47D9A.5.1		Y47D9A.5	130	2	2729	2	0.01538	0.00073	3e-06
1204	sjj_Y53G8A_9248.d		WBGene00001155	T05G5.6.2	ech-6	T05G5.6	64	1	1339	1	0.01563	0.00075	2e-06
1205	sjj_Y53G8A_9248.d		WBGene00001155	T05G5.6.1	ech-6	T05G5.6	64	1	1339	1	0.01563	0.00075	2e-06
1208	sjj_Y53G8A_9248.d		WBGene00007848	C31E10.7.2	cytb-5.1	C31E10.7	64	1	1339	1	0.01563	0.00075	2e-06
1209	sjj_Y53G8A_9248.d		WBGene00007848	C31E10.7.1	cytb-5.1	C31E10.7	64	1	1339	1	0.01563	0.00075	2e-06
1211	sjj_Y53G8A_9248.d		WBGene00012348	W08G11.4	pptr-1	W08G11.4	64	1	1339	1	0.01563	0.00075	2e-06
1212	sjj_Y53G8A_9248.d		WBGene00012697	Y39B6A.39a	mrps-35	Y39B6A.39	64	1	1339	1	0.01563	0.00075	2e-06
1213	sjj_Y53G8A_9248.d		WBGene00012697	Y39B6A.39b	mrps-35	Y39B6A.39	64	1	1339	1	0.01563	0.00075	2e-06
1217	sjj_Y53G8A_9248.d		WBGene00019182	H10E21.1a		H10E21.1	64	1	1339	1	0.01563	0.00075	2e-06
1414	sjj_K10C2.4		WBGene00015806	C16A3.1a		C16A3.1	94	1	1962	2	0.01064	0.00102	2e-06
1415	sjj_K10C2.4		WBGene00015806	C16A3.1c		C16A3.1	94	1	1962	2	0.01064	0.00102	2e-06
1416	sjj_K10C2.4		WBGene00015806	C16A3.1b		C16A3.1	94	1	1962	2	0.01064	0.00102	2e-06
1431	sjj_F13D12.7		WBGene00013365	Y60A3A.19c		Y60A3A.19	99	1	2077	2	0.0101	0.00096	2e-06
1462	sjj_R11D1.9		WBGene00015549	C06G3.3		C06G3.3	106	1	2212	2	0.00943	0.0009	2e-06
1540	sjj_R06A10.2		WBGene00015837	C16C4.13	math-8	C16C4.13	130	1	2729	3	0.00769	0.0011	2e-06
1236	sjj_Y71H2_388.d		WBGene00007581	C14B1.10.1	alkb-8	C14B1.10	69	1	1445	1	0.01449	0.00069	1e-06
1244	sjj_C01G8.5		WBGene00013096	Y51H1A.6a	mcd-1	Y51H1A.6	70	1	1469	1	0.01429	0.00068	1e-06
1245	sjj_C01G8.5		WBGene00013096	Y51H1A.6b.1	mcd-1	Y51H1A.6	70	1	1469	1	0.01429	0.00068	1e-06
1246	sjj_C01G8.5		WBGene00013096	Y51H1A.6b.2	mcd-1	Y51H1A.6	70	1	1469	1	0.01429	0.00068	1e-06
1255	sjj_F58A4.8		WBGene00004389	Y47G6A.20b	rnp-6	Y47G6A.20	71	1	1490	1	0.01408	0.00067	1e-06
1257	sjj_F58A4.8		WBGene00009806	F47B8.5b		F47B8.5	71	1	1490	1	0.01408	0.00067	1e-06
1258	sjj_F58A4.8		WBGene00009806	F47B8.5a		F47B8.5	71	1	1490	1	0.01408	0.00067	1e-06
1261	sjj_T27C10.3		WBGene00012694	Y39B6A.36		Y39B6A.36	71	1	1489	1	0.01408	0.00067	1e-06
1291	sjj_B0261.4		WBGene00006617	C47D12.6b.2	tars-1	C47D12.6	76	1	1579	1	0.01316	0.00063	1e-06
1292	sjj_B0261.4		WBGene00006617	C47D12.6a	tars-1	C47D12.6	76	1	1579	1	0.01316	0.00063	1e-06
1293	sjj_B0261.4		WBGene00006617	C47D12.6b.1	tars-1	C47D12.6	76	1	1579	1	0.01316	0.00063	1e-06
1294	sjj_B0261.4		WBGene00006617	C47D12.6b.3	tars-1	C47D12.6	76	1	1579	1	0.01316	0.00063	1e-06
1306	sjj_R07G3.1		WBGene00005554	T10D4.9	sri-42	T10D4.9	77	1	1613	1	0.01299	0.00062	1e-06
1311	sjj_R07G3.1		WBGene00022383	Y95B8A.2		Y95B8A.2	77	1	1613	1	0.01299	0.00062	1e-06
1312	sjj_W03C9.3		WBGene00044720	Y53F4B.42		Y53F4B.42	77	1	1612	1	0.01299	0.00062	1e-06
1321	sjj_D2013.7		WBGene00016278	C30H7.2b		C30H7.2	78	1	1626	1	0.01282	0.00062	1e-06
1322	sjj_D2013.7		WBGene00016278	C30H7.2a.2		C30H7.2	78	1	1626	1	0.01282	0.00062	1e-06
1323	sjj_D2013.7		WBGene00016278	C30H7.2a.1		C30H7.2	78	1	1626	1	0.01282	0.00062	1e-06
1325	sjj_Y47H9C.7		WBGene00016603	C43E11.3b	met-1	C43E11.3	78	1	1621	1	0.01282	0.00062	1e-06
1326	sjj_Y47H9C.7		WBGene00016603	C43E11.3a	met-1	C43E11.3	78	1	1621	1	0.01282	0.00062	1e-06
1329	sjj_Y47H9C.7		WBGene00021506	Y41D4A.4e		Y41D4A.4	78	1	1621	1	0.01282	0.00062	1e-06
1334	sjj_B0432.3		WBGene00000413	Y54E10A.15	cdt-1	Y54E10A.15	79	1	1650	1	0.01266	0.00061	1e-06
1344	sjj_R151.3		WBGene00007361	C06B3.2	oac-3	C06B3.2	79	1	1640	1	0.01266	0.00061	1e-06
1346	sjj_H20J04.d		WBGene00009039	F22B3.8		F22B3.8	79	1	1656	1	0.01266	0.0006	1e-06
1351	sjj_F29F11.6		WBGene00012008	T25B9.2		T25B9.2	79	1	1645	1	0.01266	0.00061	1e-06
1353	sjj_F29F11.6		WBGene00013476	Y69E1A.4		Y69E1A.4	79	1	1645	1	0.01266	0.00061	1e-06
1359	sjj_B0432.3		WBGene00020562	T19C3.4		T19C3.4	79	1	1650	1	0.01266	0.00061	1e-06
1361	sjj_F38A1.8		WBGene00022380	Y94H6A.8.2		Y94H6A.8	79	1	1652	1	0.01266	0.00061	1e-06
1362	sjj_H20J04.d		WBGene00077455	Y69H2.17		Y69H2.17	79	1	1656	1	0.01266	0.0006	1e-06
1368	sjj_C06C3.1		WBGene00004346	C29H12.3a	rgs-3	C29H12.3	80	1	1674	1	0.0125	0.0006	1e-06
1369	sjj_C06C3.1		WBGene00004346	C29H12.3c	rgs-3	C29H12.3	80	1	1674	1	0.0125	0.0006	1e-06
1370	sjj_C06C3.1		WBGene00004346	C29H12.3b	rgs-3	C29H12.3	80	1	1674	1	0.0125	0.0006	1e-06
1376	sjj_C06C3.1		WBGene00017028	D1044.2b	dex-1	D1044.2	80	1	1674	1	0.0125	0.0006	1e-06
1377	sjj_C06C3.1		WBGene00017028	D1044.2a	dex-1	D1044.2	80	1	1674	1	0.0125	0.0006	1e-06
1378	sjj_C06C3.1		WBGene00017028	D1044.2c	dex-1	D1044.2	80	1	1674	1	0.0125	0.0006	1e-06
1397	sjj_K02A11.1		WBGene00000138	B0019.1	amx-2	B0019.1	90	1	1881	1	0.01111	0.00053	1e-06
1407	sjj_K02A11.1		WBGene00007581	C14B1.10.1	alkb-8	C14B1.10	90	1	1881	1	0.01111	0.00053	1e-06
1408	sjj_C56G2.2		WBGene00008681	F11A6.2	scrm-4	F11A6.2	90	1	1881	1	0.01111	0.00053	1e-06
1409	sjj_K02A11.1		WBGene00012108	T28A8.2		T28A8.2	90	1	1881	1	0.01111	0.00053	1e-06
1507	sjj_M01B12.5		WBGene00022077	Y69A2AR.6	vamp-7	Y69A2AR.6	109	1	2269	2	0.00917	0.00088	1e-06
1538	sjj_R06A10.2		WBGene00013074	Y51A2D.5	hmit-1.2	Y51A2D.5	130	1	2729	2	0.00769	0.00073	1e-06
318	mv_Y113G7C.1	Y113G7C.1	WBGene00013586	Y80D3A.8		Y80D3A.8	213	1	4462	1	0.00469	0.00022	0
1422	sjj_F13D12.7		WBGene00001034	R74.4a.1	dnj-16	R74.4	99	1	2077	1	0.0101	0.00048	0
1423	sjj_F13D12.7		WBGene00001034	R74.4b	dnj-16	R74.4	99	1	2077	1	0.0101	0.00048	0
1424	sjj_F13D12.7		WBGene00001034	R74.4a.2	dnj-16	R74.4	99	1	2077	1	0.0101	0.00048	0
1433	sjj_F13D12.7		WBGene00019716	M01G5.3		M01G5.3	99	1	2077	1	0.0101	0.00048	0
1439	sjj_F13D12.7		WBGene00021876	Y54G2A.11a		Y54G2A.11	99	1	2077	1	0.0101	0.00048	0
1440	sjj_F13D12.7		WBGene00021876	Y54G2A.11b		Y54G2A.11	99	1	2077	1	0.0101	0.00048	0
1461	sjj_R11D1.9		WBGene00012809	Y43F8A.2		Y43F8A.2	106	1	2212	1	0.00943	0.00045	0
1475	sjj_ZK792.6		WBGene00010338	F59F4.3		F59F4.3	107	1	2239	1	0.00935	0.00045	0
1476	sjj_Y48G1C_55.c		WBGene00012550	Y37D8A.10	hpo-21	Y37D8A.10	107	1	2232	1	0.00935	0.00045	0
1480	sjj_ZK792.6		WBGene00017208	F07E5.2	fbxb-35	F07E5.2	107	1	2239	1	0.00935	0.00045	0
1488	sjj_T28F12.2a		WBGene00001029	F38A5.13	dnj-11	F38A5.13	108	1	2248	1	0.00926	0.00044	0
1499	sjj_M01B12.5		WBGene00014088	ZK809.8a		ZK809.8	109	1	2269	1	0.00917	0.00044	0
1500	sjj_M01B12.5		WBGene00014088	ZK809.8b		ZK809.8	109	1	2269	1	0.00917	0.00044	0
1501	sjj_M01B12.5		WBGene00016561	C41D11.1a	eri-6	C41D11.1	109	1	2269	1	0.00917	0.00044	0
1506	sjj_M01B12.5		WBGene00021019	W04B5.2		W04B5.2	109	1	2269	1	0.00917	0.00044	0
1516	sjj_Y69A2A_7025.c		WBGene00003978	Y119D3B.17	pes-4	Y119D3B.17	117	1	2449	1	0.00855	0.00041	0
1541	sjj_R06A10.2		WBGene00017395	F12A10.6		F12A10.6	130	1	2729	1	0.00769	0.00037	0
1542	sjj_R06A10.2		WBGene00018585	F48A11.4		F48A11.4	130	1	2729	1	0.00769	0.00037	0

## Sheet: Fievet_CloneMapperTarget filter
Sequence #	Clone Name	Transcript for Clone	Target WBids	Target Transcript	Gene	Sequence name	# PNO	# MNO	# POS	# MOS	# RNOS	# ROS	Score
1	mv_Y113G7C.1	Y113G7C.1	WBGene00013771	Y113G7C.1		Y113G7C.1	213	213	4462	4461	1	0.99978	100
2	mv_B0205.9	B0205.9	WBGene00015023	B0205.9		B0205.9	76	75	1576	1575	0.98684	0.99937	100
3	mv_F19B6.1a	F19B6.1d	WBGene00008948	F19B6.1a		F19B6.1	73	73	1525	1524	1	0.99934	100
4	mv_F19B6.1a	F19B6.1b	WBGene00008948	F19B6.1b		F19B6.1	73	73	1525	1524	1	0.99934	100
5	mv_F19B6.1a	F19B6.1a	WBGene00008948	F19B6.1b		F19B6.1	73	73	1525	1524	1	0.99934	100
6	mv_F19B6.1a	F19B6.1b	WBGene00008948	F19B6.1d		F19B6.1	73	73	1525	1524	1	0.99934	100
7	mv_F19B6.1a	F19B6.1d	WBGene00008948	F19B6.1b		F19B6.1	73	73	1525	1524	1	0.99934	100
8	mv_F19B6.1a	F19B6.1a	WBGene00008948	F19B6.1d		F19B6.1	73	73	1525	1524	1	0.99934	100
9	mv_F19B6.1a	F19B6.1b	WBGene00008948	F19B6.1a		F19B6.1	73	73	1525	1524	1	0.99934	100
10	mv_F19B6.1a	F19B6.1a	WBGene00008948	F19B6.1a		F19B6.1	73	73	1525	1524	1	0.99934	100
11	mv_F19B6.1a	F19B6.1d	WBGene00008948	F19B6.1d		F19B6.1	73	73	1525	1524	1	0.99934	100
12	mv_Y57G11C.10	Y57G11C.10b	WBGene00001558	Y57G11C.10b	gdi-1	Y57G11C.10	65	65	1356	1355	1	0.99926	100
13	mv_Y57G11C.10	Y57G11C.10b	WBGene00001558	Y57G11C.10a	gdi-1	Y57G11C.10	65	63	1356	1291	0.96923	0.95206	100
14	mv_Y57G11C.10	Y57G11C.10a	WBGene00001558	Y57G11C.10b	gdi-1	Y57G11C.10	63	63	1311	1291	1	0.98474	100
15	mv_Y57G11C.10	Y57G11C.10a	WBGene00001558	Y57G11C.10a	gdi-1	Y57G11C.10	63	63	1311	1310	1	0.99924	100
16	mv_ZK669.4	ZK669.4	WBGene00014054	ZK669.4		ZK669.4	64	63	1324	1323	0.98438	0.99924	100
17	mv_Y65B4A.e	Y65B4A.6	WBGene00022029	Y65B4A.6		Y65B4A.6	57	56	1177	1176	0.98246	0.99915	100
18	mv_T22D1.5	T22D1.5	WBGene00020684	T22D1.5		T22D1.5	55	55	1153	1152	1	0.99913	100
19	mv_AAD20727	C14A4.2	WBGene00000933	C14A4.2	dap-3	C14A4.2	53	53	1105	1104	1	0.9991	100
20	mv_R151.2	R151.2a	WBGene00020107	R151.2a		R151.2	53	53	1111	1110	1	0.9991	100
21	mv_C28D4.3	C28D4.3.1	WBGene00001607	C28D4.3.1	gln-6	C28D4.3	52	52	1084	1083	1	0.99908	100
22	mv_C28D4.3	C28D4.3.2	WBGene00001607	C28D4.3.1	gln-6	C28D4.3	52	52	1084	1083	1	0.99908	100
23	mv_C28D4.3	C28D4.3.1	WBGene00001607	C28D4.3.2	gln-6	C28D4.3	52	52	1084	1083	1	0.99908	100
24	mv_C28D4.3	C28D4.3.2	WBGene00001607	C28D4.3.2	gln-6	C28D4.3	52	52	1084	1083	1	0.99908	100
25	mv_Y17G7B.4	Y17G7B.4	WBGene00012460	Y17G7B.4	dhps-1	Y17G7B.4	53	52	1093	1092	0.98113	0.99909	100
26	mv_R151.2	R151.2a	WBGene00020107	R151.2b.1		R151.2	53	52	1111	1081	0.98113	0.973	100
27	mv_R151.2	R151.2a	WBGene00020107	R151.2b.3		R151.2	53	52	1111	1080	0.98113	0.9721	100
28	mv_R151.2	R151.2a	WBGene00020107	R151.2b.4		R151.2	53	52	1111	1081	0.98113	0.973	100
29	mv_R151.2	R151.2a	WBGene00020107	R151.2d.2		R151.2	53	52	1111	1081	0.98113	0.973	100
30	mv_R151.2	R151.2a	WBGene00020107	R151.2b.2		R151.2	53	52	1111	1081	0.98113	0.973	100
31	mv_R151.2	R151.2a	WBGene00020107	R151.2d.1		R151.2	53	52	1111	1081	0.98113	0.973	100
32	mv_B0205.7	B0205.7	WBGene00002191	B0205.7	kin-3	B0205.7	51	51	1059	1058	1	0.99906	100
33	mv_F56C9.1	F56C9.1	WBGene00001748	F56C9.1	gsp-2	F56C9.1	47	47	978	977	1	0.99898	100
34	mv_Y75B8A.30	Y75B8A.30	WBGene00004085	Y75B8A.30	pph-4.1	Y75B8A.30	47	47	979	978	1	0.99898	100
35	mv_Y71H2B.3	Y71H2B.3	WBGene00022193	Y71H2B.3	ppfr-4	Y71H2B.3	46	46	961	960	1	0.99896	100
36	mv_R151.2	R151.2a	WBGene00020107	R151.2c		R151.2	53	45	1111	923	0.84906	0.83078	100
37	mv_T28C6.4	T28C6.4	WBGene00000594	T28C6.6	col-3	T28C6.6	42	42	877	876	1	0.99886	100
38	mv_T28C6.4	T28C6.4	WBGene00000691	T28C6.4	col-117	T28C6.4	42	42	877	876	1	0.99886	100
39	mv_C39B5.3	C39B5.3	WBGene00016521	C39B5.3	fbxa-62	C39B5.3	40	40	838	837	1	0.99881	100
40	mv_Y39A1A.6	Y39A1A.6	WBGene00012645	Y39A1A.6	mrpl-22	Y39A1A.6	37	37	760	759	1	0.99868	100
41	mv_G_YK1606	Y71A12B.1a	WBGene00004475	Y71A12B.1a	rps-6	Y71A12B.1	35	35	718	717	1	0.99861	100
42	mv_G_YK1606	Y71A12B.1a	WBGene00004475	Y71A12B.1c.2	rps-6	Y71A12B.1	35	35	718	694	1	0.96657	100
43	mv_G_YK1606	Y71A12B.1c.2	WBGene00004475	Y71A12B.1a	rps-6	Y71A12B.1	34	34	713	694	1	0.97335	100
44	mv_G_YK1606	Y71A12B.1c.2	WBGene00004475	Y71A12B.1c.2	rps-6	Y71A12B.1	34	34	713	712	1	0.9986	100
45	mv_F15D3.7	F15D3.7	WBGene00008857	F15D3.7	timm-23	F15D3.7	34	34	705	704	1	0.99858	100
46	mv_T28C6.4	T28C6.4	WBGene00000699	C29F4.1	col-125	C29F4.1	42	33	877	475	0.78571	0.54162	100
47	mv_Y51H1A.3a	Y51H1A.3b.2	WBGene00013094	Y51H1A.3b.2		Y51H1A.3	32	32	656	655	1	0.99848	100
48	mv_Y51H1A.3a	Y51H1A.3b.1	WBGene00013094	Y51H1A.3b.2		Y51H1A.3	32	32	656	655	1	0.99848	100
49	mv_Y51H1A.3a	Y51H1A.3b.2	WBGene00013094	Y51H1A.3b.1		Y51H1A.3	32	32	656	655	1	0.99848	100
50	mv_Y51H1A.3a	Y51H1A.3b.1	WBGene00013094	Y51H1A.3b.1		Y51H1A.3	32	32	656	655	1	0.99848	100
51	mv_E01A2.6	E01A2.6.3	WBGene00017088	E01A2.6.1	akir-1	E01A2.6	31	31	634	633	1	0.99842	100
52	mv_E01A2.6	E01A2.6.2	WBGene00017088	E01A2.6.3	akir-1	E01A2.6	31	31	634	633	1	0.99842	100
53	mv_E01A2.6	E01A2.6.2	WBGene00017088	E01A2.6.1	akir-1	E01A2.6	31	31	634	633	1	0.99842	100
54	mv_E01A2.6	E01A2.6.2	WBGene00017088	E01A2.6.2	akir-1	E01A2.6	31	31	634	633	1	0.99842	100
55	mv_E01A2.6	E01A2.6.1	WBGene00017088	E01A2.6.3	akir-1	E01A2.6	31	31	634	633	1	0.99842	100
56	mv_E01A2.6	E01A2.6.1	WBGene00017088	E01A2.6.1	akir-1	E01A2.6	31	31	634	633	1	0.99842	100
57	mv_E01A2.6	E01A2.6.3	WBGene00017088	E01A2.6.2	akir-1	E01A2.6	31	31	634	633	1	0.99842	100
58	mv_E01A2.6	E01A2.6.1	WBGene00017088	E01A2.6.2	akir-1	E01A2.6	31	31	634	633	1	0.99842	100
59	mv_E01A2.6	E01A2.6.3	WBGene00017088	E01A2.6.3	akir-1	E01A2.6	31	31	634	633	1	0.99842	100
60	mv_G_YK1606	Y71A12B.1c.2	WBGene00004475	Y71A12B.1b	rps-6	Y71A12B.1	34	30	713	595	0.88235	0.8345	100
61	mv_G_YK1606	Y71A12B.1b	WBGene00004475	Y71A12B.1b	rps-6	Y71A12B.1	30	30	619	618	1	0.99838	100
62	mv_G_YK1606	Y71A12B.1a	WBGene00004475	Y71A12B.1b	rps-6	Y71A12B.1	35	30	718	605	0.85714	0.84262	100
63	mv_G_YK1606	Y71A12B.1b	WBGene00004475	Y71A12B.1c.2	rps-6	Y71A12B.1	30	30	619	595	1	0.96123	100
64	mv_G_YK1606	Y71A12B.1b	WBGene00004475	Y71A12B.1a	rps-6	Y71A12B.1	30	30	619	605	1	0.97738	100
65	mv_G_YK1606	Y71A12B.1a	WBGene00004475	Y71A12B.1c.1	rps-6	Y71A12B.1	35	29	718	582	0.82857	0.81058	100
66	mv_C18D11.5	Y56A3A.1b.1	WBGene00003826	Y56A3A.1b.1	ntl-3	Y56A3A.1	28	28	574	573	1	0.99826	100
67	mv_C18D11.5	Y56A3A.1b.2	WBGene00003826	Y56A3A.1b.2	ntl-3	Y56A3A.1	28	28	574	573	1	0.99826	100
68	mv_C18D11.5	Y56A3A.1a.2	WBGene00003826	Y56A3A.1b.2	ntl-3	Y56A3A.1	28	28	574	573	1	0.99826	100
69	mv_C18D11.5	Y56A3A.1b.2	WBGene00003826	Y56A3A.1a.1	ntl-3	Y56A3A.1	28	28	574	573	1	0.99826	100
70	mv_C18D11.5	Y56A3A.1a.2	WBGene00003826	Y56A3A.1b.1	ntl-3	Y56A3A.1	28	28	574	573	1	0.99826	100
71	mv_C18D11.5	Y56A3A.1a.1	WBGene00003826	Y56A3A.1b.2	ntl-3	Y56A3A.1	28	28	574	573	1	0.99826	100
72	mv_C18D11.5	Y56A3A.1b.2	WBGene00003826	Y56A3A.1a.2	ntl-3	Y56A3A.1	28	28	574	573	1	0.99826	100
73	mv_C18D11.5	Y56A3A.1a.1	WBGene00003826	Y56A3A.1b.1	ntl-3	Y56A3A.1	28	28	574	573	1	0.99826	100
74	mv_C18D11.5	Y56A3A.1b.2	WBGene00003826	Y56A3A.1b.1	ntl-3	Y56A3A.1	28	28	574	573	1	0.99826	100
75	mv_C18D11.5	Y56A3A.1b.1	WBGene00003826	Y56A3A.1a.2	ntl-3	Y56A3A.1	28	28	574	573	1	0.99826	100
76	mv_C18D11.5	Y56A3A.1b.1	WBGene00003826	Y56A3A.1b.2	ntl-3	Y56A3A.1	28	28	574	573	1	0.99826	100
77	mv_C18D11.5	Y56A3A.1a.1	WBGene00003826	Y56A3A.1a.2	ntl-3	Y56A3A.1	28	28	574	573	1	0.99826	100
78	mv_C18D11.5	Y56A3A.1a.1	WBGene00003826	Y56A3A.1a.1	ntl-3	Y56A3A.1	28	28	574	573	1	0.99826	100
79	mv_C18D11.5	Y56A3A.1a.2	WBGene00003826	Y56A3A.1a.2	ntl-3	Y56A3A.1	28	28	574	573	1	0.99826	100
80	mv_C18D11.5	Y56A3A.1a.2	WBGene00003826	Y56A3A.1a.1	ntl-3	Y56A3A.1	28	28	574	573	1	0.99826	100
81	mv_C18D11.5	Y56A3A.1b.1	WBGene00003826	Y56A3A.1a.1	ntl-3	Y56A3A.1	28	28	574	573	1	0.99826	100
82	mv_AAA74904	M01F1.2.1	WBGene00004428	M01F1.2.2	rpl-16	M01F1.2	28	28	586	585	1	0.99829	100
83	mv_AAA74904	M01F1.2.2	WBGene00004428	M01F1.2.2	rpl-16	M01F1.2	28	28	586	585	1	0.99829	100
84	mv_AAA74904	M01F1.2.2	WBGene00004428	M01F1.2.1	rpl-16	M01F1.2	28	28	586	585	1	0.99829	100
85	mv_AAA74904	M01F1.2.1	WBGene00004428	M01F1.2.1	rpl-16	M01F1.2	28	28	586	585	1	0.99829	100
86	mv_G_YK1606	Y71A12B.1c.2	WBGene00004475	Y71A12B.1c.1	rps-6	Y71A12B.1	34	28	713	582	0.82353	0.81627	100
87	mv_W10D5.2	W10D5.2.1	WBGene00012376	W10D5.2.2	nduf-7	W10D5.2	28	28	577	576	1	0.99827	100
88	mv_W10D5.2	W10D5.2.1	WBGene00012376	W10D5.2.1	nduf-7	W10D5.2	28	28	577	576	1	0.99827	100
89	mv_W10D5.2	W10D5.2.2	WBGene00012376	W10D5.2.1	nduf-7	W10D5.2	28	28	577	576	1	0.99827	100
90	mv_W10D5.2	W10D5.2.2	WBGene00012376	W10D5.2.2	nduf-7	W10D5.2	28	28	577	576	1	0.99827	100
91	mv_Y51H1A.3a	Y51H1A.3b.2	WBGene00013094	Y51H1A.3a.1		Y51H1A.3	32	28	656	556	0.875	0.84756	100
92	mv_Y51H1A.3a	Y51H1A.3b.1	WBGene00013094	Y51H1A.3a.2		Y51H1A.3	32	28	656	556	0.875	0.84756	100
93	mv_Y51H1A.3a	Y51H1A.3a.2	WBGene00013094	Y51H1A.3b.2		Y51H1A.3	28	28	577	556	1	0.9636	100
94	mv_Y51H1A.3a	Y51H1A.3a.1	WBGene00013094	Y51H1A.3b.1		Y51H1A.3	28	28	577	556	1	0.9636	100
95	mv_Y51H1A.3a	Y51H1A.3a.2	WBGene00013094	Y51H1A.3a.2		Y51H1A.3	28	28	577	576	1	0.99827	100
96	mv_Y51H1A.3a	Y51H1A.3a.2	WBGene00013094	Y51H1A.3b.1		Y51H1A.3	28	28	577	556	1	0.9636	100
97	mv_Y51H1A.3a	Y51H1A.3b.2	WBGene00013094	Y51H1A.3a.2		Y51H1A.3	32	28	656	556	0.875	0.84756	100
98	mv_Y51H1A.3a	Y51H1A.3a.2	WBGene00013094	Y51H1A.3a.1		Y51H1A.3	28	28	577	576	1	0.99827	100
99	mv_Y51H1A.3a	Y51H1A.3b.1	WBGene00013094	Y51H1A.3a.1		Y51H1A.3	32	28	656	556	0.875	0.84756	100
100	mv_Y51H1A.3a	Y51H1A.3a.1	WBGene00013094	Y51H1A.3a.2		Y51H1A.3	28	28	577	576	1	0.99827	100
101	mv_Y51H1A.3a	Y51H1A.3a.1	WBGene00013094	Y51H1A.3b.2		Y51H1A.3	28	28	577	556	1	0.9636	100
102	mv_Y51H1A.3a	Y51H1A.3a.1	WBGene00013094	Y51H1A.3a.1		Y51H1A.3	28	28	577	576	1	0.99827	100
103	mv_Y48C3A.10	Y48C3A.10	WBGene00012992	Y48C3A.10	mrpl-20	Y48C3A.10	27	27	553	552	1	0.99819	100
104	mv_Y57G11C.13	Y57G11C.13	WBGene00000192	Y57G11C.13	arl-8	Y57G11C.13	26	26	535	534	1	0.99813	100
105	mv_C25A1.13	C25A1.13	WBGene00007712	C25A1.13	mrpl-34	C25A1.13	27	26	547	546	0.96296	0.99817	100
106	mv_F42G8.10	F42G8.10a.2	WBGene00018361	F42G8.10b.1		F42G8.10	25	25	523	522	1	0.99809	100
107	mv_F42G8.10	F42G8.10b.1	WBGene00018361	F42G8.10a.2		F42G8.10	25	25	523	522	1	0.99809	100
108	mv_F42G8.10	F42G8.10a.1	WBGene00018361	F42G8.10a.1		F42G8.10	25	25	523	522	1	0.99809	100
109	mv_F42G8.10	F42G8.10a.2	WBGene00018361	F42G8.10a.2		F42G8.10	25	25	523	522	1	0.99809	100
110	mv_F42G8.10	F42G8.10a.2	WBGene00018361	F42G8.10a.1		F42G8.10	25	25	523	522	1	0.99809	100
111	mv_F42G8.10	F42G8.10b.1	WBGene00018361	F42G8.10a.1		F42G8.10	25	25	523	522	1	0.99809	100
112	mv_F42G8.10	F42G8.10a.1	WBGene00018361	F42G8.10a.2		F42G8.10	25	25	523	522	1	0.99809	100
113	mv_F42G8.10	F42G8.10a.1	WBGene00018361	F42G8.10b.1		F42G8.10	25	25	523	522	1	0.99809	100
114	mv_F42G8.10	F42G8.10b.1	WBGene00018361	F42G8.10b.1		F42G8.10	25	25	523	522	1	0.99809	100
115	mv_K07H8.3	K07H8.3	WBGene00019505	K07H8.3		K07H8.3	25	25	525	524	1	0.9981	100
116	mv_G_YK1606	Y71A12B.1b	WBGene00004475	Y71A12B.1c.1	rps-6	Y71A12B.1	30	24	619	485	0.8	0.78352	100
117	mv_F44G4.2	F44G4.2	WBGene00009712	F44G4.2		F44G4.2	22	22	460	459	1	0.99783	100
118	mv_F42G8.10	F42G8.10a.1	WBGene00018361	F42G8.10b.2		F42G8.10	25	22	523	432	0.88	0.826	100
119	mv_F42G8.10	F42G8.10b.1	WBGene00018361	F42G8.10b.2		F42G8.10	25	22	523	432	0.88	0.826	100
120	mv_F42G8.10	F42G8.10a.2	WBGene00018361	F42G8.10b.2		F42G8.10	25	22	523	432	0.88	0.826	100
124	mv_F35G12.9	F35G12.9	WBGene00000145	F35G12.9	apc-11	F35G12.9	19	19	385	384	1	0.9974	100
125	mv_G_YK1857	C53H9.1	WBGene00004441	C53H9.1	rpl-27	C53H9.1	19	19	388	387	1	0.99742	100
126	mv_T24B8.1	T24B8.1b.3	WBGene00004446	T24B8.1b.1	rpl-32	T24B8.1	19	19	382	381	1	0.99738	100
127	mv_T24B8.1	T24B8.1a.3	WBGene00004446	T24B8.1a.3	rpl-32	T24B8.1	19	19	382	381	1	0.99738	100
128	mv_T24B8.1	T24B8.1b.1	WBGene00004446	T24B8.1a.2	rpl-32	T24B8.1	19	19	382	381	1	0.99738	100
129	mv_T24B8.1	T24B8.1b.3	WBGene00004446	T24B8.1a.3	rpl-32	T24B8.1	19	19	382	381	1	0.99738	100
130	mv_T24B8.1	T24B8.1b.1	WBGene00004446	T24B8.1a.3	rpl-32	T24B8.1	19	19	382	381	1	0.99738	100
131	mv_T24B8.1	T24B8.1b.1	WBGene00004446	T24B8.1a.1	rpl-32	T24B8.1	19	19	382	381	1	0.99738	100
132	mv_T24B8.1	T24B8.1a.1	WBGene00004446	T24B8.1a.1	rpl-32	T24B8.1	19	19	382	381	1	0.99738	100
133	mv_T24B8.1	T24B8.1b.1	WBGene00004446	T24B8.1b.1	rpl-32	T24B8.1	19	19	382	381	1	0.99738	100
134	mv_T24B8.1	T24B8.1a.2	WBGene00004446	T24B8.1a.3	rpl-32	T24B8.1	19	19	382	381	1	0.99738	100
135	mv_T24B8.1	T24B8.1b.3	WBGene00004446	T24B8.1b.3	rpl-32	T24B8.1	19	19	382	381	1	0.99738	100
136	mv_T24B8.1	T24B8.1a.2	WBGene00004446	T24B8.1a.1	rpl-32	T24B8.1	19	19	382	381	1	0.99738	100
137	mv_T24B8.1	T24B8.1a.3	WBGene00004446	T24B8.1a.2	rpl-32	T24B8.1	19	19	382	381	1	0.99738	100
138	mv_T24B8.1	T24B8.1b.3	WBGene00004446	T24B8.1a.2	rpl-32	T24B8.1	19	19	382	381	1	0.99738	100
139	mv_T24B8.1	T24B8.1a.3	WBGene00004446	T24B8.1b.3	rpl-32	T24B8.1	19	19	382	381	1	0.99738	100
140	mv_T24B8.1	T24B8.1a.1	WBGene00004446	T24B8.1b.3	rpl-32	T24B8.1	19	19	382	381	1	0.99738	100
141	mv_T24B8.1	T24B8.1a.3	WBGene00004446	T24B8.1b.1	rpl-32	T24B8.1	19	19	382	381	1	0.99738	100
142	mv_T24B8.1	T24B8.1a.1	WBGene00004446	T24B8.1a.2	rpl-32	T24B8.1	19	19	382	381	1	0.99738	100
143	mv_T24B8.1	T24B8.1b.3	WBGene00004446	T24B8.1a.1	rpl-32	T24B8.1	19	19	382	381	1	0.99738	100
144	mv_T24B8.1	T24B8.1a.1	WBGene00004446	T24B8.1a.3	rpl-32	T24B8.1	19	19	382	381	1	0.99738	100
145	mv_T24B8.1	T24B8.1a.3	WBGene00004446	T24B8.1a.1	rpl-32	T24B8.1	19	19	382	381	1	0.99738	100
146	mv_T24B8.1	T24B8.1a.2	WBGene00004446	T24B8.1b.3	rpl-32	T24B8.1	19	19	382	381	1	0.99738	100
147	mv_T24B8.1	T24B8.1a.1	WBGene00004446	T24B8.1b.1	rpl-32	T24B8.1	19	19	382	381	1	0.99738	100
148	mv_T24B8.1	T24B8.1a.2	WBGene00004446	T24B8.1a.2	rpl-32	T24B8.1	19	19	382	381	1	0.99738	100
149	mv_T24B8.1	T24B8.1b.1	WBGene00004446	T24B8.1b.3	rpl-32	T24B8.1	19	19	382	381	1	0.99738	100
150	mv_T24B8.1	T24B8.1a.2	WBGene00004446	T24B8.1b.1	rpl-32	T24B8.1	19	19	382	381	1	0.99738	100
158	mv_T24B8.1	T24B8.1a.1	WBGene00004446	T24B8.1b.2	rpl-32	T24B8.1	19	15	382	308	0.78947	0.80628	100
159	mv_T24B8.1	T24B8.1a.2	WBGene00004446	T24B8.1b.2	rpl-32	T24B8.1	19	15	382	308	0.78947	0.80628	100
160	mv_T24B8.1	T24B8.1a.3	WBGene00004446	T24B8.1b.2	rpl-32	T24B8.1	19	15	382	308	0.78947	0.80628	100
161	mv_T24B8.1	T24B8.1b.1	WBGene00004446	T24B8.1b.2	rpl-32	T24B8.1	19	15	382	308	0.78947	0.80628	100
162	mv_T24B8.1	T24B8.1b.3	WBGene00004446	T24B8.1b.2	rpl-32	T24B8.1	19	15	382	308	0.78947	0.80628	100
164	mv_G_YK3216	Y119D3B.15	WBGene00022492	Y119D3B.15	dss-1	Y119D3B.15	11	11	226	225	1	0.99558	100
167	mv_W09C5.6b	W09C5.6b.2	WBGene00004445	W09C5.6b.3	rpl-31	W09C5.6	10	9	190	189	0.9	0.99474	100
168	mv_W09C5.6b	W09C5.6a	WBGene00004445	W09C5.6b.3	rpl-31	W09C5.6	10	9	190	189	0.9	0.99474	100
169	mv_W09C5.6b	W09C5.6b.1	WBGene00004445	W09C5.6b.1	rpl-31	W09C5.6	10	9	190	189	0.9	0.99474	100
170	mv_W09C5.6b	W09C5.6a	WBGene00004445	W09C5.6b.4	rpl-31	W09C5.6	10	9	190	189	0.9	0.99474	100
171	mv_W09C5.6b	W09C5.6b.1	WBGene00004445	W09C5.6b.2	rpl-31	W09C5.6	10	9	190	189	0.9	0.99474	100
172	mv_W09C5.6b	W09C5.6b.4	WBGene00004445	W09C5.6b.3	rpl-31	W09C5.6	10	9	190	189	0.9	0.99474	100
173	mv_W09C5.6b	W09C5.6b.5	WBGene00004445	W09C5.6b.5	rpl-31	W09C5.6	10	9	190	189	0.9	0.99474	100
174	mv_W09C5.6b	W09C5.6b.4	WBGene00004445	W09C5.6a	rpl-31	W09C5.6	10	9	190	189	0.9	0.99474	100
175	mv_W09C5.6b	W09C5.6b.4	WBGene00004445	W09C5.6b.2	rpl-31	W09C5.6	10	9	190	189	0.9	0.99474	100
176	mv_W09C5.6b	W09C5.6b.5	WBGene00004445	W09C5.6b.3	rpl-31	W09C5.6	10	9	190	189	0.9	0.99474	100
177	mv_W09C5.6b	W09C5.6b.5	WBGene00004445	W09C5.6a	rpl-31	W09C5.6	10	9	190	189	0.9	0.99474	100
178	mv_W09C5.6b	W09C5.6b.3	WBGene00004445	W09C5.6b.3	rpl-31	W09C5.6	10	9	190	189	0.9	0.99474	100
179	mv_W09C5.6b	W09C5.6b.2	WBGene00004445	W09C5.6a	rpl-31	W09C5.6	10	9	190	189	0.9	0.99474	100
180	mv_W09C5.6b	W09C5.6b.2	WBGene00004445	W09C5.6b.1	rpl-31	W09C5.6	10	9	190	189	0.9	0.99474	100
181	mv_W09C5.6b	W09C5.6b.3	WBGene00004445	W09C5.6a	rpl-31	W09C5.6	10	9	190	189	0.9	0.99474	100
182	mv_W09C5.6b	W09C5.6b.1	WBGene00004445	W09C5.6a	rpl-31	W09C5.6	10	9	190	189	0.9	0.99474	100
183	mv_W09C5.6b	W09C5.6a	WBGene00004445	W09C5.6b.1	rpl-31	W09C5.6	10	9	190	189	0.9	0.99474	100
184	mv_W09C5.6b	W09C5.6b.4	WBGene00004445	W09C5.6b.1	rpl-31	W09C5.6	10	9	190	189	0.9	0.99474	100
185	mv_W09C5.6b	W09C5.6a	WBGene00004445	W09C5.6b.2	rpl-31	W09C5.6	10	9	190	189	0.9	0.99474	100
186	mv_W09C5.6b	W09C5.6b.5	WBGene00004445	W09C5.6b.2	rpl-31	W09C5.6	10	9	190	189	0.9	0.99474	100
187	mv_W09C5.6b	W09C5.6b.3	WBGene00004445	W09C5.6b.2	rpl-31	W09C5.6	10	9	190	189	0.9	0.99474	100
188	mv_W09C5.6b	W09C5.6a	WBGene00004445	W09C5.6b.5	rpl-31	W09C5.6	10	9	190	189	0.9	0.99474	100
189	mv_W09C5.6b	W09C5.6b.5	WBGene00004445	W09C5.6b.4	rpl-31	W09C5.6	10	9	190	189	0.9	0.99474	100
190	mv_W09C5.6b	W09C5.6b.3	WBGene00004445	W09C5.6b.1	rpl-31	W09C5.6	10	9	190	189	0.9	0.99474	100
191	mv_W09C5.6b	W09C5.6a	WBGene00004445	W09C5.6a	rpl-31	W09C5.6	10	9	190	189	0.9	0.99474	100
192	mv_W09C5.6b	W09C5.6b.2	WBGene00004445	W09C5.6b.4	rpl-31	W09C5.6	10	9	190	189	0.9	0.99474	100
193	mv_W09C5.6b	W09C5.6b.2	WBGene00004445	W09C5.6b.5	rpl-31	W09C5.6	10	9	190	189	0.9	0.99474	100
194	mv_W09C5.6b	W09C5.6b.2	WBGene00004445	W09C5.6b.2	rpl-31	W09C5.6	10	9	190	189	0.9	0.99474	100
195	mv_W09C5.6b	W09C5.6b.4	WBGene00004445	W09C5.6b.4	rpl-31	W09C5.6	10	9	190	189	0.9	0.99474	100
196	mv_W09C5.6b	W09C5.6b.5	WBGene00004445	W09C5.6b.1	rpl-31	W09C5.6	10	9	190	189	0.9	0.99474	100
197	mv_W09C5.6b	W09C5.6b.3	WBGene00004445	W09C5.6b.5	rpl-31	W09C5.6	10	9	190	189	0.9	0.99474	100
198	mv_W09C5.6b	W09C5.6b.1	WBGene00004445	W09C5.6b.3	rpl-31	W09C5.6	10	9	190	189	0.9	0.99474	100
199	mv_W09C5.6b	W09C5.6b.4	WBGene00004445	W09C5.6b.5	rpl-31	W09C5.6	10	9	190	189	0.9	0.99474	100
200	mv_W09C5.6b	W09C5.6b.1	WBGene00004445	W09C5.6b.5	rpl-31	W09C5.6	10	9	190	189	0.9	0.99474	100
201	mv_W09C5.6b	W09C5.6b.1	WBGene00004445	W09C5.6b.4	rpl-31	W09C5.6	10	9	190	189	0.9	0.99474	100
202	mv_W09C5.6b	W09C5.6b.3	WBGene00004445	W09C5.6b.4	rpl-31	W09C5.6	10	9	190	189	0.9	0.99474	100
327	sjj_Y87G2A.l		WBGene00006936	Y87G2A.5	vars-2	Y87G2A.5	16	16	328	328	1	1	100
328	sjj_K10D2.4		WBGene00019630	K10D2.4	emb-1	K10D2.4	27	15	565	268	0.55556	0.47434	100
331	sjj_C27A2.2		WBGene00004434	C27A2.2b	rpl-22	C27A2.2	31	23	644	431	0.74194	0.66925	100
332	sjj_C27A2.2		WBGene00004434	C27A2.2a	rpl-22	C27A2.2	31	21	644	378	0.67742	0.58696	100
333	sjj_Y48B6A.2		WBGene00004456	Y48B6A.2.1	rpl-43	Y48B6A.2	36	17	742	333	0.47222	0.44879	100
334	sjj_Y48B6A.2		WBGene00004456	Y48B6A.2.2	rpl-43	Y48B6A.2	36	16	742	322	0.44444	0.43396	100
336	sjj_R09B3.4		WBGene00006707	R09B3.4	ubc-12	R09B3.4	37	30	758	569	0.81081	0.75066	100
337	sjj_F53F4.10		WBGene00009992	F53F4.10		F53F4.10	37	33	776	650	0.89189	0.83763	100
339	sjj_Y62E10A.d		WBGene00004410	Y62E10A.1	rla-2	Y62E10A.1	38	19	778	332	0.5	0.42674	100
340	sjj_Y71F9A_294.c		WBGene00004412	Y71F9AL.13a.1	rpl-1	Y71F9AL.13	38	25	798	496	0.65789	0.62155	100
341	sjj_Y71F9A_294.c		WBGene00004412	Y71F9AL.13b.4	rpl-1	Y71F9AL.13	38	25	798	494	0.65789	0.61905	100
342	sjj_Y71F9A_294.c		WBGene00004412	Y71F9AL.13a.2	rpl-1	Y71F9AL.13	38	25	798	496	0.65789	0.62155	100
343	sjj_Y71F9A_294.c		WBGene00004412	Y71F9AL.13b.8	rpl-1	Y71F9AL.13	38	25	798	494	0.65789	0.61905	100
344	sjj_Y71F9A_294.c		WBGene00004412	Y71F9AL.13b.1	rpl-1	Y71F9AL.13	38	25	798	493	0.65789	0.61779	100
345	sjj_Y71F9A_294.c		WBGene00004412	Y71F9AL.13b.5	rpl-1	Y71F9AL.13	38	25	798	496	0.65789	0.62155	100
346	sjj_Y71F9A_294.c		WBGene00004412	Y71F9AL.13b.3	rpl-1	Y71F9AL.13	38	25	798	493	0.65789	0.61779	100
347	sjj_Y71F9A_294.c		WBGene00004412	Y71F9AL.13b.6	rpl-1	Y71F9AL.13	38	25	798	494	0.65789	0.61905	100
348	sjj_Y71F9A_294.c		WBGene00004412	Y71F9AL.13b.2	rpl-1	Y71F9AL.13	38	25	798	496	0.65789	0.62155	100
349	sjj_Y71F9A_294.c		WBGene00004412	Y71F9AL.13b.7	rpl-1	Y71F9AL.13	38	25	798	490	0.65789	0.61404	100
350	sjj_K04D7.1		WBGene00010556	K04D7.1.3	rack-1	K04D7.1	38	34	789	656	0.89474	0.83143	100
351	sjj_K04D7.1		WBGene00010556	K04D7.1.2	rack-1	K04D7.1	38	34	789	656	0.89474	0.83143	100
352	sjj_K04D7.1		WBGene00010556	K04D7.1.1	rack-1	K04D7.1	38	34	789	656	0.89474	0.83143	100
354	sjj_C37H5.6		WBGene00016509	C37H5.6b		C37H5.6	38	38	796	796	1	1	100
355	sjj_C37H5.6		WBGene00016509	C37H5.6a		C37H5.6	38	38	796	796	1	1	100
357	sjj_AC8.6		WBGene00022464	Y110A7A.19		Y110A7A.19	38	21	780	324	0.55263	0.41538	100
358	sjj_C54C6.1		WBGene00004451	C54C6.1.2	rpl-37	C54C6.1	39	15	801	307	0.38462	0.38327	100
359	sjj_C54C6.1		WBGene00004451	C54C6.1.1	rpl-37	C54C6.1	39	16	801	323	0.41026	0.40325	100
360	sjj_C53A5.1		WBGene00008262	C53A5.1.2	ril-1	C53A5.1	39	25	813	473	0.64103	0.5818	100
361	sjj_C53A5.1		WBGene00008262	C53A5.1.1	ril-1	C53A5.1	39	24	813	465	0.61538	0.57196	100
362	sjj_F21C3.5		WBGene00009004	F21C3.5	pfd-6	F21C3.5	39	28	809	499	0.71795	0.61681	100
363	sjj_K01C8.6		WBGene00010458	K01C8.6	mrpl-10	K01C8.6	39	32	817	614	0.82051	0.75153	100
364	sjj_C54C6.1		WBGene00012179	W01D2.1.2		W01D2.1	39	15	801	236	0.38462	0.29463	100
365	sjj_C54C6.1		WBGene00012179	W01D2.1.1		W01D2.1	39	15	801	238	0.38462	0.29713	100
366	sjj_C54C6.1		WBGene00012179	W01D2.1.3		W01D2.1	39	15	801	238	0.38462	0.29713	100
367	sjj_R05F9.1		WBGene00019888	R05F9.1a	snpc-1.4	R05F9.1	39	39	819	819	1	1	100
368	sjj_R05F9.1		WBGene00019888	R05F9.1c	snpc-1.4	R05F9.1	39	39	819	819	1	1	100
369	sjj_R05F9.1		WBGene00019888	R05F9.1b	snpc-1.4	R05F9.1	39	39	819	819	1	1	100
377	sjj_C16A3.5		WBGene00015810	C16A3.5.1		C16A3.5	40	26	828	504	0.65	0.6087	100
378	sjj_C16A3.5		WBGene00015810	C16A3.5.2		C16A3.5	40	30	828	581	0.75	0.70169	100
380	sjj_C37A2.7		WBGene00016493	C37A2.7		C37A2.7	40	20	820	348	0.5	0.42439	100
385	sjj_F37F2.1		WBGene00022373	Y92H12BR.8	mrpl-15	Y92H12BR.8	40	28	831	561	0.7	0.67509	100
386	sjj_K07A12.3		WBGene00000209	K07A12.3	asg-1	K07A12.3	41	23	860	440	0.56098	0.51163	100
388	sjj_F55H2.6		WBGene00000550	F55H2.6	clu-1	F55H2.6	41	37	850	723	0.90244	0.85059	100
397	sjj_C50F4.5		WBGene00001915	C50F4.5	his-41	C50F4.5	41	24	848	435	0.58537	0.51297	100
401	sjj_M7.1		WBGene00002344	M7.1	let-70	M7.1	41	29	858	523	0.70732	0.60956	100
402	sjj_F54E7.2		WBGene00004481	F54E7.2.3	rps-12	F54E7.2	41	21	847	404	0.5122	0.47698	100
403	sjj_F54E7.2		WBGene00004481	F54E7.2.1	rps-12	F54E7.2	41	22	847	407	0.53659	0.48052	100
404	sjj_F54E7.2		WBGene00004481	F54E7.2.2	rps-12	F54E7.2	41	21	847	404	0.5122	0.47698	100
408	sjj_E02A10.1		WBGene00008452	E02A10.1	mrps-5	E02A10.1	41	36	841	704	0.87805	0.8371	100
410	sjj_T12D8.6		WBGene00011734	T12D8.6.2	mlc-5	T12D8.6	41	29	843	514	0.70732	0.60973	100
411	sjj_T12D8.6		WBGene00011734	T12D8.6.1	mlc-5	T12D8.6	41	28	843	493	0.68293	0.58482	100
412	sjj_C16A3.4		WBGene00015809	C16A3.4		C16A3.4	41	37	851	759	0.90244	0.89189	100
416	sjj_K12H4.5		WBGene00019680	K12H4.5		K12H4.5	41	15	861	307	0.36585	0.35656	100
418	sjj_F23H11.5		WBGene00000263	F23H11.5.1		F23H11.5	42	17	864	307	0.40476	0.35532	100
419	sjj_F23H11.5		WBGene00000263	F23H11.5.2		F23H11.5	42	21	864	350	0.5	0.40509	100
420	sjj_F26E4.9		WBGene00000371	F26E4.9.3	cco-1	F26E4.9	42	22	881	408	0.52381	0.46311	100
421	sjj_F26E4.9		WBGene00000371	F26E4.9.1	cco-1	F26E4.9	42	22	881	406	0.52381	0.46084	100
422	sjj_F26E4.9		WBGene00000371	F26E4.9.2	cco-1	F26E4.9	42	22	881	408	0.52381	0.46311	100
426	sjj_C47E12.1		WBGene00005663	C47E12.1.2	sars-1	C47E12.1	42	41	881	822	0.97619	0.93303	100
427	sjj_C47E12.1		WBGene00005663	C47E12.1.1	sars-1	C47E12.1	42	41	881	822	0.97619	0.93303	100
433	sjj_C36E8.5		WBGene00006537	C36E8.5.2	tbb-2	C36E8.5	42	35	874	686	0.83333	0.7849	100
434	sjj_C36E8.5		WBGene00006537	C36E8.5.1	tbb-2	C36E8.5	42	35	874	686	0.83333	0.7849	100
435	sjj_C36E8.5		WBGene00006537	C36E8.5.3	tbb-2	C36E8.5	42	35	874	686	0.83333	0.7849	100
438	sjj_C08F8.1		WBGene00007443	C08F8.1a	pfd-1	C08F8.1	42	26	874	484	0.61905	0.55378	100
447	sjj_T22B11.5		WBGene00020679	T22B11.5b.1	ogdh-1	T22B11.5	42	42	870	870	1	1	100
448	sjj_T22B11.5		WBGene00020679	T22B11.5b.2	ogdh-1	T22B11.5	42	42	870	870	1	1	100
449	sjj_T22B11.5		WBGene00020679	T22B11.5a	ogdh-1	T22B11.5	42	42	870	870	1	1	100
450	sjj_T23B12.2		WBGene00020717	T23B12.2	mrpl-4	T23B12.2	42	36	866	743	0.85714	0.85797	100
452	sjj_AH6.5		WBGene00003231	AH6.5	mex-6	AH6.5	43	35	899	631	0.81395	0.70189	100
453	sjj_F10G8.3		WBGene00003803	F10G8.3.1	rae-1	F10G8.3	43	33	888	686	0.76744	0.77252	100
454	sjj_F10G8.3		WBGene00003803	F10G8.3.2	rae-1	F10G8.3	43	33	888	686	0.76744	0.77252	100
455	sjj_T22F3.4		WBGene00004422	T22F3.4	rpl-11.1	T22F3.4	43	31	903	599	0.72093	0.66334	100
457	sjj_F55D10.2		WBGene00004438	F55D10.2	rpl-25.1	F55D10.2	43	25	897	444	0.5814	0.49498	100
458	sjj_F27D4.5		WBGene00006518	F27D4.5	tag-173	F27D4.5	43	36	894	712	0.83721	0.79642	100
459	sjj_H06I04.f		WBGene00006725	H06I04.4a.1	ubl-1	H06I04.4	43	25	896	486	0.5814	0.54241	100
460	sjj_H06I04.f		WBGene00006725	H06I04.4b	ubl-1	H06I04.4	43	25	896	467	0.5814	0.52121	100
461	sjj_H06I04.f		WBGene00006725	H06I04.4a.2	ubl-1	H06I04.4	43	25	896	488	0.5814	0.54464	100
462	sjj_C18E9.4		WBGene00007684	C18E9.4		C18E9.4	43	22	885	375	0.51163	0.42373	100
465	sjj_F45H11.3		WBGene00009744	F45H11.3	hpo-35	F45H11.3	43	36	886	666	0.83721	0.75169	100
467	sjj_R10D12.10		WBGene00011191	R10D12.10		R10D12.10	43	39	896	762	0.90698	0.85045	100
469	sjj_Y57G11C.12		WBGene00013308	Y57G11C.12b.3	nuo-3	Y57G11C.12	43	29	884	520	0.67442	0.58824	100
470	sjj_Y57G11C.12		WBGene00013308	Y57G11C.12b.5	nuo-3	Y57G11C.12	43	26	884	493	0.60465	0.55769	100
471	sjj_Y57G11C.12		WBGene00013308	Y57G11C.12b.1	nuo-3	Y57G11C.12	43	27	884	492	0.62791	0.55656	100
472	sjj_Y57G11C.12		WBGene00013308	Y57G11C.12a.1	nuo-3	Y57G11C.12	43	29	884	522	0.67442	0.5905	100
473	sjj_Y57G11C.12		WBGene00013308	Y57G11C.12b.2	nuo-3	Y57G11C.12	43	32	884	601	0.74419	0.67986	100
474	sjj_Y57G11C.12		WBGene00013308	Y57G11C.12b.4	nuo-3	Y57G11C.12	43	28	884	505	0.65116	0.57127	100
475	sjj_Y57G11C.12		WBGene00013308	Y57G11C.12a.2	nuo-3	Y57G11C.12	43	26	884	441	0.60465	0.49887	100
477	sjj_C41D11.2		WBGene00001231	C41D11.2	eif-3.H	C41D11.2	44	31	909	579	0.70455	0.63696	100
478	sjj_C56C10.8		WBGene00002045	C56C10.8.1	icd-1	C56C10.8	44	27	917	463	0.61364	0.50491	100
479	sjj_C56C10.8		WBGene00002045	C56C10.8.2	icd-1	C56C10.8	44	28	917	487	0.63636	0.53108	100
480	sjj_K02B2.5		WBGene00004494	K02B2.5	rps-25	K02B2.5	44	22	919	421	0.5	0.45811	100
481	sjj_D2030.4		WBGene00008414	D2030.4		D2030.4	44	23	910	418	0.52273	0.45934	100
490	sjj_F22B3.4		WBGene00009035	F22B3.4		F22B3.4	44	40	907	770	0.90909	0.84895	100
499	sjj_F58B6.3		WBGene00003917	F58B6.3b	par-2	F58B6.3	45	38	932	765	0.84444	0.82082	100
502	sjj_Y54E2A.3		WBGene00006381	Y54E2A.3	tac-1	Y54E2A.3	45	40	933	781	0.88889	0.83708	100
503	sjj_T06E4.5		WBGene00011533	T06E4.5		T06E4.5	45	34	939	619	0.75556	0.65921	100
504	sjj_W01A8.4		WBGene00012166	W01A8.4	nuo-6	W01A8.4	45	26	941	484	0.57778	0.51435	100
505	sjj_C42C1.3		WBGene00016581	C42C1.3a		C42C1.3	45	31	942	520	0.68889	0.55202	100
506	sjj_C42C1.3		WBGene00016581	C42C1.3b		C42C1.3	45	31	942	526	0.68889	0.55839	100
507	sjj_T05H4.12		WBGene00020275	T05H4.12.2	atp-4	T05H4.12	45	21	933	434	0.46667	0.46517	100
508	sjj_T05H4.12		WBGene00020275	T05H4.12.3	atp-4	T05H4.12	45	22	933	435	0.48889	0.46624	100
509	sjj_T05H4.12		WBGene00020275	T05H4.12.1	atp-4	T05H4.12	45	21	933	434	0.46667	0.46517	100
510	sjj_Y45G12B.1		WBGene00021562	Y45G12B.1c	nuo-5	Y45G12B.1	45	45	934	925	1	0.99036	100
511	sjj_Y45G12B.1		WBGene00021562	Y45G12B.1a	nuo-5	Y45G12B.1	45	45	934	925	1	0.99036	100
512	sjj_Y79H2A.6		WBGene00000201	Y79H2A.6	arx-3	Y79H2A.6	46	19	960	375	0.41304	0.39063	100
513	sjj_F08B6.2		WBGene00001682	F08B6.2	gpc-2	F08B6.2	46	28	948	529	0.6087	0.55802	100
514	sjj_T28F3.2		WBGene00002005	F26D10.3.1	hsp-1	F26D10.3	46	43	960	872	0.93478	0.90833	100
515	sjj_T28F3.2		WBGene00002005	F26D10.3.2	hsp-1	F26D10.3	46	43	960	853	0.93478	0.88854	100
519	sjj_F10E7.7		WBGene00004447	F10E7.7.2	rpl-33	F10E7.7	46	29	949	515	0.63043	0.54268	100
520	sjj_F10E7.7		WBGene00004447	F10E7.7.1	rpl-33	F10E7.7	46	22	949	363	0.47826	0.38251	100
524	sjj_R151.9		WBGene00020112	R151.9	pfd-5	R151.9	46	23	966	414	0.5	0.42857	100
525	sjj_T11G6.1		WBGene00002001	T11G6.1b.1	hars-1	T11G6.1	47	43	978	843	0.91489	0.86196	100
526	sjj_T11G6.1		WBGene00002001	T11G6.1a.1	hars-1	T11G6.1	47	43	978	843	0.91489	0.86196	100
527	sjj_T11G6.1		WBGene00002001	T11G6.1b.2	hars-1	T11G6.1	47	43	978	843	0.91489	0.86196	100
528	sjj_T11G6.1		WBGene00002001	T11G6.1a.2	hars-1	T11G6.1	47	43	978	843	0.91489	0.86196	100
539	sjj_Y17G9B.e		WBGene00004432	E04A4.8	rpl-20	E04A4.8	47	31	977	620	0.65957	0.6346	100
540	sjj_E04A4.8		WBGene00004432	E04A4.8	rpl-20	E04A4.8	47	31	977	620	0.65957	0.6346	100
543	sjj_Y106G6H.3		WBGene00004444	Y106G6H.3c.1	rpl-30	Y106G6H.3	47	18	978	322	0.38298	0.32924	100
544	sjj_F56E10.4		WBGene00004496	F56E10.4.1	rps-27	F56E10.4	47	17	970	318	0.3617	0.32784	100
545	sjj_F56E10.4		WBGene00004496	F56E10.4.2	rps-27	F56E10.4	47	17	970	313	0.3617	0.32268	100
546	sjj_C05C10.5		WBGene00007332	C05C10.5b		C05C10.5	47	34	987	637	0.7234	0.64539	100
547	sjj_C05C10.5		WBGene00007332	C05C10.5c.1		C05C10.5	47	26	987	522	0.55319	0.52888	100
548	sjj_C05C10.5		WBGene00007332	C05C10.5a		C05C10.5	47	37	987	704	0.78723	0.71327	100
549	sjj_C05C10.5		WBGene00007332	C05C10.5c.2		C05C10.5	47	33	987	626	0.70213	0.63425	100
550	sjj_C05C10.5		WBGene00007332	C05C10.5c.3		C05C10.5	47	33	987	623	0.70213	0.63121	100
551	sjj_K04G2.3		WBGene00010562	K04G2.3	cdc-48.3	K04G2.3	47	39	981	810	0.82979	0.82569	100
553	sjj_ZK1098.7		WBGene00014224	ZK1098.7	mrps-23	ZK1098.7	47	24	984	437	0.51064	0.44411	100
554	sjj_H06H21.3		WBGene00019162	H06H21.3	eif-1.A	H06H21.3	47	34	983	653	0.7234	0.66429	100
555	sjj_Y71H2_388.c		WBGene00022170	Y71H2AM.5.2		Y71H2AM.5	47	23	985	431	0.48936	0.43756	100
556	sjj_Y71H2_388.c		WBGene00022170	Y71H2AM.5.1		Y71H2AM.5	47	19	985	346	0.40426	0.35127	100
563	sjj_F54E7.4		WBGene00003918	F54E7.3b.1	par-3	F54E7.3	48	18	1008	325	0.375	0.32242	100
568	sjj_R06C7.1		WBGene00011061	R06C7.1	wago-1	R06C7.1	48	43	1005	819	0.89583	0.81493	100
569	sjj_T02E1.3		WBGene00011376	T02E1.3b	gla-3	T02E1.3	48	42	1000	835	0.875	0.835	100
570	sjj_T02E1.3		WBGene00011376	T02E1.3c	gla-3	T02E1.3	48	42	1000	835	0.875	0.835	100
571	sjj_T02E1.3		WBGene00011376	T02E1.3a	gla-3	T02E1.3	48	42	1000	835	0.875	0.835	100
574	sjj_R144.8		WBGene00020094	R144.4a	wip-1	R144.4	48	32	998	606	0.66667	0.60721	100
575	sjj_R144.8		WBGene00020094	R144.4b	wip-1	R144.4	48	32	998	606	0.66667	0.60721	100
577	sjj_K06H7.1		WBGene00004042	C14B9.4a	plk-1	C14B9.4	49	40	1015	807	0.81633	0.79507	100
578	sjj_K06H7.1		WBGene00004042	C14B9.4b	plk-1	C14B9.4	49	40	1015	808	0.81633	0.79606	100
579	sjj_C30G12.7		WBGene00004244	C30G12.7	puf-8	C30G12.7	49	45	1025	900	0.91837	0.87805	100
580	sjj_R01H2.6		WBGene00006713	R01H2.6	ubc-18	R01H2.6	49	28	1020	529	0.57143	0.51863	100
581	sjj_D2085.3		WBGene00008428	D2085.3		D2085.3	49	38	1013	724	0.77551	0.71471	100
582	sjj_F22D6.4		WBGene00009051	F22D6.4.1	nduf-6	F22D6.4	49	21	1011	369	0.42857	0.36499	100
583	sjj_F22D6.4		WBGene00009051	F22D6.4.2	nduf-6	F22D6.4	49	27	1011	486	0.55102	0.48071	100
584	sjj_R05D11.5		WBGene00011037	R05D11.9		R05D11.9	49	38	1019	697	0.77551	0.684	100
585	sjj_K04G7.4		WBGene00019401	K04G7.4b	nuo-4	K04G7.4	49	30	1018	507	0.61224	0.49804	100
586	sjj_K04G7.4		WBGene00019401	K04G7.4a.1	nuo-4	K04G7.4	49	35	1018	607	0.71429	0.59627	100
587	sjj_K04G7.4		WBGene00019401	K04G7.4a.2	nuo-4	K04G7.4	49	35	1018	607	0.71429	0.59627	100
588	sjj_T01B11.2		WBGene00020139	T01B11.2a.2		T01B11.2	49	41	1024	768	0.83673	0.75	100
590	sjj_T01B11.2		WBGene00020139	T01B11.2a.1		T01B11.2	49	41	1024	768	0.83673	0.75	100
591	sjj_Y54E10A_159.b		WBGene00021829	Y54E10A.7	mrpl-17	Y54E10A.7	49	30	1023	571	0.61224	0.55816	100
595	sjj_T22A3.3		WBGene00003083	T22A3.3b.1	lst-1	T22A3.3	50	38	1031	733	0.76	0.71096	100
596	sjj_T22A3.3		WBGene00003083	T22A3.3b.4	lst-1	T22A3.3	50	38	1031	733	0.76	0.71096	100
597	sjj_T22A3.3		WBGene00003083	T22A3.3b.2	lst-1	T22A3.3	50	38	1031	733	0.76	0.71096	100
598	sjj_T22A3.3		WBGene00003083	T22A3.3b.3	lst-1	T22A3.3	50	38	1031	733	0.76	0.71096	100
599	sjj_T22A3.3		WBGene00003083	T22A3.3a	lst-1	T22A3.3	50	38	1031	733	0.76	0.71096	100
600	sjj_T22A3.3		WBGene00003083	T22A3.3b.5	lst-1	T22A3.3	50	38	1031	733	0.76	0.71096	100
601	sjj_F26F4.10		WBGene00004679	F26F4.10a.1	rars-1	F26F4.10	50	44	1032	828	0.88	0.80233	100
602	sjj_F26F4.10		WBGene00004679	F26F4.10b.2	rars-1	F26F4.10	50	44	1032	830	0.88	0.80426	100
603	sjj_F26F4.10		WBGene00004679	F26F4.10a.2	rars-1	F26F4.10	50	44	1032	828	0.88	0.80233	100
604	sjj_F26F4.10		WBGene00004679	F26F4.10b.1	rars-1	F26F4.10	50	44	1032	830	0.88	0.80426	100
605	sjj_F37D6.1		WBGene00009507	F37D6.1	mus-101	F37D6.1	50	35	1045	615	0.7	0.58852	100
606	sjj_Y46H3C_14.e		WBGene00010785	K12D12.1	top-2	K12D12.1	50	23	1048	234	0.46	0.22328	100
607	sjj_B0511.9		WBGene00015235	B0511.9a	cdc-26	B0511.9	50	29	1038	534	0.58	0.51445	100
608	sjj_B0511.9		WBGene00015235	B0511.9d	cdc-26	B0511.9	50	28	1038	473	0.56	0.45568	100
609	sjj_B0511.9		WBGene00015235	B0511.9c	cdc-26	B0511.9	50	29	1038	537	0.58	0.51734	100
610	sjj_B0511.9		WBGene00015235	B0511.9b	cdc-26	B0511.9	50	33	1038	614	0.66	0.59152	100
611	sjj_Y46H3C_14.e		WBGene00021604	Y46H3C.4		Y46H3C.4	50	37	1048	744	0.74	0.70992	100
615	sjj_F27C1.7		WBGene00000230	F27C1.7a.5	atp-3	F27C1.7	51	31	1061	591	0.60784	0.55702	100
616	sjj_F27C1.7		WBGene00000230	F27C1.7a.4	atp-3	F27C1.7	51	31	1061	588	0.60784	0.55419	100
617	sjj_F27C1.7		WBGene00000230	F27C1.7a.3	atp-3	F27C1.7	51	31	1061	593	0.60784	0.55891	100
618	sjj_F27C1.7		WBGene00000230	F27C1.7b	atp-3	F27C1.7	51	33	1061	629	0.64706	0.59284	100
619	sjj_F27C1.7		WBGene00000230	F27C1.7a.1	atp-3	F27C1.7	51	29	1061	558	0.56863	0.52592	100
620	sjj_F27C1.7		WBGene00000230	F27C1.7a.2	atp-3	F27C1.7	51	31	1061	590	0.60784	0.55608	100
621	sjj_B0365.3		WBGene00001137	B0365.3.1	eat-6	B0365.3	51	48	1068	997	0.94118	0.93352	100
622	sjj_B0365.3		WBGene00001137	B0365.3.2	eat-6	B0365.3	51	48	1068	997	0.94118	0.93352	100
623	sjj_C47B2.5		WBGene00001234	C47B2.5.1	eif-6	C47B2.5	51	36	1071	717	0.70588	0.66947	100
624	sjj_C47B2.5		WBGene00001234	C47B2.5.2	eif-6	C47B2.5	51	36	1071	717	0.70588	0.66947	100
625	sjj_F10B5.6		WBGene00001281	F10B5.6	emb-27	F10B5.6	51	44	1068	874	0.86275	0.81835	100
629	sjj_C10H11.9		WBGene00002694	C10H11.9	let-502	C10H11.9	51	38	1054	763	0.7451	0.72391	100
642	sjj_Y45F10A.2		WBGene00004239	Y45F10A.2	puf-3	Y45F10A.2	51	49	1053	987	0.96078	0.93732	100
644	sjj_F07D10.1		WBGene00004423	F07D10.1	rpl-11.2	F07D10.1	51	33	1066	631	0.64706	0.59193	100
645	sjj_C09H10.2		WBGene00004454	C09H10.2	rpl-41	C09H10.2	51	18	1065	314	0.35294	0.29484	100
646	sjj_T27E9.1		WBGene00006439	T27E9.1d.18	ant-1.1	T27E9.1	51	41	1064	777	0.80392	0.73026	100
647	sjj_T27E9.1		WBGene00006439	T27E9.1d.2	ant-1.1	T27E9.1	51	42	1064	779	0.82353	0.73214	100
648	sjj_T27E9.1		WBGene00006439	T27E9.1b.2	ant-1.1	T27E9.1	51	36	1064	680	0.70588	0.6391	100
649	sjj_T27E9.1		WBGene00006439	T27E9.1d.35	ant-1.1	T27E9.1	51	40	1064	759	0.78431	0.71335	100
650	sjj_T27E9.1		WBGene00006439	T27E9.1d.32	ant-1.1	T27E9.1	51	44	1064	865	0.86275	0.81297	100
651	sjj_T27E9.1		WBGene00006439	T27E9.1d.16	ant-1.1	T27E9.1	51	40	1064	755	0.78431	0.70959	100
652	sjj_T27E9.1		WBGene00006439	T27E9.1d.1	ant-1.1	T27E9.1	51	42	1064	793	0.82353	0.7453	100
653	sjj_T27E9.1		WBGene00006439	T27E9.1d.23	ant-1.1	T27E9.1	51	40	1064	752	0.78431	0.70677	100
654	sjj_T27E9.1		WBGene00006439	T27E9.1d.33	ant-1.1	T27E9.1	51	39	1064	723	0.76471	0.67951	100
655	sjj_T27E9.1		WBGene00006439	T27E9.1c.2	ant-1.1	T27E9.1	51	38	1064	679	0.7451	0.63816	100
656	sjj_T27E9.1		WBGene00006439	T27E9.1d.15	ant-1.1	T27E9.1	51	42	1064	804	0.82353	0.75564	100
657	sjj_T27E9.1		WBGene00006439	T27E9.1d.17	ant-1.1	T27E9.1	51	42	1064	794	0.82353	0.74624	100
658	sjj_T27E9.1		WBGene00006439	T27E9.1d.34	ant-1.1	T27E9.1	51	38	1064	713	0.7451	0.67011	100
659	sjj_T27E9.1		WBGene00006439	T27E9.1c.1	ant-1.1	T27E9.1	51	38	1064	690	0.7451	0.6485	100
660	sjj_T27E9.1		WBGene00006439	T27E9.1d.19	ant-1.1	T27E9.1	51	41	1064	769	0.80392	0.72274	100
661	sjj_T27E9.1		WBGene00006439	T27E9.1d.22	ant-1.1	T27E9.1	51	41	1064	761	0.80392	0.71523	100
662	sjj_T27E9.1		WBGene00006439	T27E9.1d.36	ant-1.1	T27E9.1	51	41	1064	770	0.80392	0.72368	100
663	sjj_T27E9.1		WBGene00006439	T27E9.1a.2	ant-1.1	T27E9.1	51	42	1064	798	0.82353	0.75	100
664	sjj_T27E9.1		WBGene00006439	T27E9.1d.31	ant-1.1	T27E9.1	51	41	1064	797	0.80392	0.74906	100
665	sjj_T27E9.1		WBGene00006439	T27E9.1d.21	ant-1.1	T27E9.1	51	42	1064	796	0.82353	0.74812	100
666	sjj_T27E9.1		WBGene00006439	T27E9.1d.9	ant-1.1	T27E9.1	51	42	1064	795	0.82353	0.74718	100
667	sjj_T27E9.1		WBGene00006439	T27E9.1d.3	ant-1.1	T27E9.1	51	39	1064	740	0.76471	0.69549	100
668	sjj_T27E9.1		WBGene00006439	T27E9.1d.42	ant-1.1	T27E9.1	51	41	1064	767	0.80392	0.72086	100
669	sjj_T27E9.1		WBGene00006439	T27E9.1d.25	ant-1.1	T27E9.1	51	42	1064	797	0.82353	0.74906	100
670	sjj_T27E9.1		WBGene00006439	T27E9.1d.28	ant-1.1	T27E9.1	51	42	1064	796	0.82353	0.74812	100
671	sjj_T27E9.1		WBGene00006439	T27E9.1d.29	ant-1.1	T27E9.1	51	39	1064	752	0.76471	0.70677	100
672	sjj_T27E9.1		WBGene00006439	T27E9.1d.20	ant-1.1	T27E9.1	51	41	1064	797	0.80392	0.74906	100
673	sjj_T27E9.1		WBGene00006439	T27E9.1d.39	ant-1.1	T27E9.1	51	42	1064	790	0.82353	0.74248	100
674	sjj_T27E9.1		WBGene00006439	T27E9.1d.4	ant-1.1	T27E9.1	51	42	1064	792	0.82353	0.74436	100
675	sjj_T27E9.1		WBGene00006439	T27E9.1d.24	ant-1.1	T27E9.1	51	41	1064	781	0.80392	0.73402	100
676	sjj_T27E9.1		WBGene00006439	T27E9.1d.41	ant-1.1	T27E9.1	51	42	1064	789	0.82353	0.74154	100
677	sjj_T27E9.1		WBGene00006439	T27E9.1d.30	ant-1.1	T27E9.1	51	39	1064	746	0.76471	0.70113	100
678	sjj_T27E9.1		WBGene00006439	T27E9.1d.38	ant-1.1	T27E9.1	51	40	1064	758	0.78431	0.71241	100
679	sjj_T27E9.1		WBGene00006439	T27E9.1d.7	ant-1.1	T27E9.1	51	40	1064	769	0.78431	0.72274	100
680	sjj_T27E9.1		WBGene00006439	T27E9.1d.45	ant-1.1	T27E9.1	51	42	1064	802	0.82353	0.75376	100
681	sjj_T27E9.1		WBGene00006439	T27E9.1d.37	ant-1.1	T27E9.1	51	40	1064	748	0.78431	0.70301	100
682	sjj_T27E9.1		WBGene00006439	T27E9.1d.44	ant-1.1	T27E9.1	51	42	1064	795	0.82353	0.74718	100
683	sjj_T27E9.1		WBGene00006439	T27E9.1d.10	ant-1.1	T27E9.1	51	39	1064	747	0.76471	0.70207	100
684	sjj_T27E9.1		WBGene00006439	T27E9.1d.48	ant-1.1	T27E9.1	51	42	1064	797	0.82353	0.74906	100
685	sjj_T27E9.1		WBGene00006439	T27E9.1a.1	ant-1.1	T27E9.1	51	42	1064	809	0.82353	0.76034	100
686	sjj_T27E9.1		WBGene00006439	T27E9.1d.43	ant-1.1	T27E9.1	51	42	1064	797	0.82353	0.74906	100
687	sjj_T27E9.1		WBGene00006439	T27E9.1d.47	ant-1.1	T27E9.1	51	41	1064	779	0.80392	0.73214	100
688	sjj_T27E9.1		WBGene00006439	T27E9.1d.26	ant-1.1	T27E9.1	51	41	1064	782	0.80392	0.73496	100
689	sjj_T27E9.1		WBGene00006439	T27E9.1d.27	ant-1.1	T27E9.1	51	42	1064	796	0.82353	0.74812	100
690	sjj_T27E9.1		WBGene00006439	T27E9.1b.1	ant-1.1	T27E9.1	51	36	1064	691	0.70588	0.64944	100
691	sjj_T27E9.1		WBGene00006439	T27E9.1d.11	ant-1.1	T27E9.1	51	40	1064	757	0.78431	0.71147	100
692	sjj_T27E9.1		WBGene00006439	T27E9.1d.40	ant-1.1	T27E9.1	51	42	1064	793	0.82353	0.7453	100
693	sjj_T27E9.1		WBGene00006439	T27E9.1d.12	ant-1.1	T27E9.1	51	42	1064	806	0.82353	0.75752	100
694	sjj_T27E9.1		WBGene00006439	T27E9.1d.46	ant-1.1	T27E9.1	51	39	1064	741	0.76471	0.69643	100
695	sjj_T27E9.1		WBGene00006439	T27E9.1d.14	ant-1.1	T27E9.1	51	41	1064	786	0.80392	0.73872	100
696	sjj_T27E9.1		WBGene00006439	T27E9.1d.5	ant-1.1	T27E9.1	51	39	1064	743	0.76471	0.69831	100
697	sjj_T27E9.1		WBGene00006439	T27E9.1d.8	ant-1.1	T27E9.1	51	40	1064	761	0.78431	0.71523	100
698	sjj_T27E9.1		WBGene00006439	T27E9.1d.6	ant-1.1	T27E9.1	51	42	1064	791	0.82353	0.74342	100
699	sjj_T27E9.1		WBGene00006439	T27E9.1d.13	ant-1.1	T27E9.1	51	39	1064	742	0.76471	0.69737	100
704	sjj_C17E4.9		WBGene00007646	C17E4.9.2	nkb-1	C17E4.9	51	39	1068	744	0.76471	0.69663	100
705	sjj_C17E4.9		WBGene00007646	C17E4.9.1	nkb-1	C17E4.9	51	39	1068	750	0.76471	0.70225	100
715	sjj_Y37D8A.14		WBGene00012553	Y37D8A.14	cco-2	Y37D8A.14	51	33	1055	580	0.64706	0.54976	100
716	sjj_Y45F10B.13		WBGene00012875	Y45F10B.13b		Y45F10B.13	51	37	1052	701	0.72549	0.66635	100
717	sjj_Y45F10B.13		WBGene00012875	Y45F10B.13a		Y45F10B.13	51	39	1052	763	0.76471	0.72529	100
722	sjj_C06E1.10		WBGene00015525	C06E1.10	rha-2	C06E1.10	51	39	1071	733	0.76471	0.68441	100
727	sjj_K04F10.3		WBGene00019396	K04F10.3a		K04F10.3	51	38	1058	701	0.7451	0.66257	100
728	sjj_K04F10.3		WBGene00019396	K04F10.3b		K04F10.3	51	37	1058	678	0.72549	0.64083	100
737	sjj_F21H11.4		WBGene00021900	Y54H5A.2		Y54H5A.2	51	27	1056	523	0.52941	0.49527	100
738	sjj_Y67D8C_383.b		WBGene00022069	Y67D8C.5e	eel-1	Y67D8C.5	51	51	1069	1069	1	1	100
739	sjj_Y67D8C_383.b		WBGene00022069	Y67D8C.5f	eel-1	Y67D8C.5	51	51	1069	1069	1	1	100
740	sjj_Y67D8C_383.b		WBGene00022069	Y67D8C.5h	eel-1	Y67D8C.5	51	51	1069	1069	1	1	100
741	sjj_Y67D8C_383.b		WBGene00022069	Y67D8C.5a	eel-1	Y67D8C.5	51	51	1069	1069	1	1	100
742	sjj_Y67D8C_383.b		WBGene00022069	Y67D8C.5b	eel-1	Y67D8C.5	51	51	1069	1069	1	1	100
743	sjj_Y67D8C_383.b		WBGene00022069	Y67D8C.5g	eel-1	Y67D8C.5	51	51	1069	1069	1	1	100
744	sjj_Y67D8C_383.b		WBGene00022069	Y67D8C.5c	eel-1	Y67D8C.5	51	51	1069	1069	1	1	100
745	sjj_Y67D8C_383.b		WBGene00022069	Y67D8C.5d	eel-1	Y67D8C.5	51	51	1069	1069	1	1	100
750	sjj_F57H12.1		WBGene00000183	F57H12.1	arf-3	F57H12.1	52	28	1091	542	0.53846	0.49679	100
751	sjj_K06A5.7		WBGene00000386	K06A5.7.2	cdc-25.1	K06A5.7	52	48	1083	949	0.92308	0.87627	100
752	sjj_K06A5.7		WBGene00000386	K06A5.7.1	cdc-25.1	K06A5.7	52	48	1083	949	0.92308	0.87627	100
757	sjj_B0511.10		WBGene00001228	B0511.10	eif-3.E	B0511.10	52	48	1088	948	0.92308	0.87132	100
758	sjj_F13D11.2		WBGene00001824	F13D11.2b	hbl-1	F13D11.2	52	52	1086	1086	1	1	100
759	sjj_F13D11.2		WBGene00001824	F13D11.2a	hbl-1	F13D11.2	52	52	1086	1086	1	1	100
760	sjj_R06C7.10		WBGene00002348	R06C7.10.2	myo-1	R06C7.10	52	52	1088	1088	1	1	100
761	sjj_R06C7.10		WBGene00002348	R06C7.10.1	myo-1	R06C7.10	52	52	1088	1088	1	1	100
762	sjj_C08B11.4		WBGene00003813	C08B11.4	nrf-6	C08B11.4	52	36	1083	666	0.69231	0.61496	100
763	sjj_F18C12.2		WBGene00004378	F18C12.2b	rme-8	F18C12.2	52	48	1084	996	0.92308	0.91882	100
764	sjj_F18C12.2		WBGene00004378	F18C12.2a	rme-8	F18C12.2	52	48	1084	996	0.92308	0.91882	100
765	sjj_C16A3.9		WBGene00004482	C16A3.9	rps-13	C16A3.9	52	25	1073	456	0.48077	0.42498	100
774	sjj_T27A10.4		WBGene00006927	F59D8.1	vit-3	F59D8.1	52	52	1089	1089	1	1	100
775	sjj_T27A10.4		WBGene00006928	F59D8.2	vit-4	F59D8.2	52	50	1089	984	0.96154	0.90358	100
776	sjj_T27A10.4		WBGene00006929	C04F6.1	vit-5	C04F6.1	52	46	1089	750	0.88462	0.68871	100
777	sjj_C43E11.4		WBGene00007001	C43E11.4	tufm-2	C43E11.4	52	40	1088	807	0.76923	0.74173	100
778	sjj_C06A1.1		WBGene00007352	C06A1.1	cdc-48.1	C06A1.1	52	45	1090	937	0.86538	0.85963	100
781	sjj_C41G7.3		WBGene00008061	C41G7.3		C41G7.3	52	40	1081	692	0.76923	0.64015	100
783	sjj_M01F1.3		WBGene00010809	M01F1.3.2		M01F1.3	52	37	1090	705	0.71154	0.64679	100
784	sjj_M01F1.3		WBGene00010809	M01F1.3.1		M01F1.3	52	34	1090	641	0.65385	0.58807	100
785	sjj_M01F1.3		WBGene00010809	M01F1.3.3		M01F1.3	52	43	1090	830	0.82692	0.76147	100
797	sjj_C48A7.2		WBGene00016739	C48A7.2.1	pitr-1	C48A7.2	52	37	1088	731	0.71154	0.67188	100
798	sjj_C48A7.2		WBGene00016739	C48A7.2.2	pitr-1	C48A7.2	52	37	1088	731	0.71154	0.67188	100
799	sjj_F37C12.3		WBGene00018151	F37C12.3.1		F37C12.3	52	24	1089	463	0.46154	0.42516	100
800	sjj_F37C12.3		WBGene00018151	F37C12.3.2		F37C12.3	52	24	1089	463	0.46154	0.42516	100
801	sjj_F43H9.4		WBGene00018400	F43H9.4		F43H9.4	52	31	1086	572	0.59615	0.5267	100
807	sjj_K02F3.2		WBGene00019326	K02F3.2a		K02F3.2	52	38	1075	753	0.73077	0.70047	100
808	sjj_K02F3.2		WBGene00019326	K02F3.2b		K02F3.2	52	38	1075	753	0.73077	0.70047	100
809	sjj_T19E7.1		WBGene00020585	T19E7.1	clec-178	T19E7.1	52	29	1077	530	0.55769	0.49211	100
810	sjj_W04B5.4		WBGene00021021	W04B5.4	mrpl-30	W04B5.4	52	17	1079	320	0.32692	0.29657	100
819	sjj_R107.6		WBGene00000549	R107.6b	cls-2	R107.6	53	48	1095	966	0.90566	0.88219	100
820	sjj_R107.6		WBGene00000549	R107.6a.1	cls-2	R107.6	53	48	1095	966	0.90566	0.88219	100
821	sjj_R107.6		WBGene00000549	R107.6a.2	cls-2	R107.6	53	48	1095	966	0.90566	0.88219	100
822	sjj_Y39A1A.15		WBGene00000566	Y39A1A.15a	cnt-2	Y39A1A.15	53	52	1105	1088	0.98113	0.98462	100
823	sjj_Y39A1A.15		WBGene00000566	Y39A1A.15c	cnt-2	Y39A1A.15	53	52	1105	1088	0.98113	0.98462	100
824	sjj_Y39A1A.15		WBGene00000566	Y39A1A.15b	cnt-2	Y39A1A.15	53	52	1105	1088	0.98113	0.98462	100
825	sjj_C54G4.8		WBGene00000869	C54G4.8	cyc-1	C54G4.8	53	37	1097	712	0.69811	0.64904	100
827	sjj_C26D10.5		WBGene00001159	C26D10.5a	eff-1	C26D10.5	53	34	1103	687	0.64151	0.62285	100
828	sjj_C26D10.5		WBGene00001159	C26D10.5b	eff-1	C26D10.5	53	29	1103	580	0.54717	0.52584	100
829	sjj_F26A3.3		WBGene00001214	F26A3.3	ego-1	F26A3.3	53	37	1105	708	0.69811	0.64072	100
831	sjj_F20G4.3		WBGene00003777	F20G4.3	nmy-2	F20G4.3	53	41	1102	772	0.77358	0.70054	100
832	sjj_F22B5.7		WBGene00006994	F22B5.7	zyg-9	F22B5.7	53	35	1094	704	0.66038	0.64351	100
833	sjj_C09H10.7		WBGene00007501	C09H10.7	apc-17	C09H10.7	53	34	1110	651	0.64151	0.58649	100
841	sjj_W09C5.8		WBGene00012354	W09C5.8		W09C5.8	53	32	1099	606	0.60377	0.55141	100
842	sjj_Y24F12A.a		WBGene00012497	Y24F12A.2	ragc-1	Y24F12A.2	53	38	1102	713	0.71698	0.64701	100
848	sjj_C25A11.2		WBGene00016087	C25A11.2		C25A11.2	53	46	1098	877	0.86792	0.79872	100
856	sjj_F45F2.10		WBGene00018482	F45F2.10		F45F2.10	53	48	1097	973	0.90566	0.88696	100
858	sjj_K06A5.6		WBGene00019433	K06A5.6.2	acdh-3	K06A5.6	53	48	1110	974	0.90566	0.87748	100
859	sjj_K06A5.6		WBGene00019433	K06A5.6.1	acdh-3	K06A5.6	53	48	1110	974	0.90566	0.87748	100
861	sjj_C26D10.5		WBGene00023420	C26D10.7		C26D10.7	53	20	1103	295	0.37736	0.26745	100
862	sjj_B0511.8		WBGene00044321	B0511.8.2	mrps-30	B0511.8	53	44	1113	895	0.83019	0.80413	100
863	sjj_B0511.8		WBGene00044321	B0511.8.1	mrps-30	B0511.8	53	44	1113	895	0.83019	0.80413	100
867	sjj_F35G12.10		WBGene00000206	F35G12.10.1	asb-1	F35G12.10	54	42	1123	790	0.77778	0.70347	100
868	sjj_F35G12.10		WBGene00000206	F35G12.10.2	asb-1	F35G12.10	54	42	1123	795	0.77778	0.70793	100
872	sjj_K02A4.1		WBGene00001149	K02A4.1	bcat-1	K02A4.1	54	49	1117	964	0.90741	0.86303	100
873	sjj_R03G5.1		WBGene00001168	F31E3.5.2	eef-1A.1	F31E3.5	54	33	1124	286	0.61111	0.25445	100
874	sjj_R03G5.1		WBGene00001168	F31E3.5.1	eef-1A.1	F31E3.5	54	33	1124	286	0.61111	0.25445	100
875	sjj_R03G5.1		WBGene00001169	R03G5.1a.3	eef-1A.2	R03G5.1	54	52	1124	1059	0.96296	0.94217	100
877	sjj_R03G5.1		WBGene00001169	R03G5.1c	eef-1A.2	R03G5.1	54	50	1124	987	0.92593	0.87811	100
878	sjj_R03G5.1		WBGene00001169	R03G5.1d.3	eef-1A.2	R03G5.1	54	49	1124	989	0.90741	0.87989	100
880	sjj_R03G5.1		WBGene00001169	R03G5.1d.1	eef-1A.2	R03G5.1	54	49	1124	989	0.90741	0.87989	100
881	sjj_R03G5.1		WBGene00001169	R03G5.1a.2	eef-1A.2	R03G5.1	54	52	1124	1056	0.96296	0.9395	100
882	sjj_R03G5.1		WBGene00001169	R03G5.1a.1	eef-1A.2	R03G5.1	54	52	1124	1059	0.96296	0.94217	100
883	sjj_R03G5.1		WBGene00001169	R03G5.1d.2	eef-1A.2	R03G5.1	54	49	1124	986	0.90741	0.87722	100
884	sjj_F54C8.3		WBGene00001284	F54C8.3	emb-30	F54C8.3	54	40	1116	752	0.74074	0.67384	100
885	sjj_F32E10.4		WBGene00002074	F32E10.4	ima-3	F32E10.4	54	51	1117	991	0.94444	0.8872	100
890	sjj_Y43F4B.6		WBGene00002229	Y43F4B.6	klp-19	Y43F4B.6	54	48	1127	994	0.88889	0.88199	100
891	sjj_C29E4.8		WBGene00002879	C29E4.8.2	let-754	C29E4.8	54	33	1129	655	0.61111	0.58016	100
892	sjj_C29E4.8		WBGene00002879	C29E4.8.1	let-754	C29E4.8	54	33	1129	655	0.61111	0.58016	100
893	sjj_C56G2.6		WBGene00002891	C56G2.6a.2	let-767	C56G2.6	54	42	1129	794	0.77778	0.70328	100
894	sjj_C56G2.6		WBGene00002891	C56G2.6b	let-767	C56G2.6	54	40	1129	742	0.74074	0.65722	100
895	sjj_C56G2.6		WBGene00002891	C56G2.6a.1	let-767	C56G2.6	54	40	1129	741	0.74074	0.65633	100
896	sjj_C56G2.6		WBGene00002891	C56G2.6c	let-767	C56G2.6	54	40	1129	754	0.74074	0.66785	100
897	sjj_C14B9.4		WBGene00004042	C14B9.4b	plk-1	C14B9.4	54	47	1132	933	0.87037	0.8242	100
898	sjj_C14B9.4		WBGene00004042	C14B9.4a	plk-1	C14B9.4	54	47	1132	933	0.87037	0.8242	100
899	sjj_C14A4.2		WBGene00007564	C14A4.14	mrps-22	C14A4.14	54	44	1130	906	0.81481	0.80177	100
900	sjj_E02H1.1		WBGene00008455	E02H1.1.1		E02H1.1	54	44	1124	833	0.81481	0.7411	100
901	sjj_E02H1.1		WBGene00008455	E02H1.1.2		E02H1.1	54	44	1124	833	0.81481	0.7411	100
902	sjj_F01G4.6		WBGene00008505	F01G4.6a.2		F01G4.6	54	50	1120	995	0.92593	0.88839	100
903	sjj_F01G4.6		WBGene00008505	F01G4.6a.3		F01G4.6	54	49	1120	940	0.90741	0.83929	100
904	sjj_F01G4.6		WBGene00008505	F01G4.6b.1		F01G4.6	54	50	1120	995	0.92593	0.88839	100
905	sjj_F01G4.6		WBGene00008505	F01G4.6a.1		F01G4.6	54	50	1120	995	0.92593	0.88839	100
906	sjj_F01G4.6		WBGene00008505	F01G4.6b.3		F01G4.6	54	49	1120	940	0.90741	0.83929	100
907	sjj_F01G4.6		WBGene00008505	F01G4.6b.2		F01G4.6	54	50	1120	995	0.92593	0.88839	100
908	sjj_F02A9.4		WBGene00008514	F02A9.4b		F02A9.4	54	34	1114	617	0.62963	0.55386	100
909	sjj_F11A3.2		WBGene00008670	F11A3.2b		F11A3.2	54	45	1121	862	0.83333	0.76896	100
910	sjj_F11A3.2		WBGene00008670	F11A3.2a		F11A3.2	54	45	1121	862	0.83333	0.76896	100
912	sjj_T12G3.5		WBGene00011740	T12G3.5.2	mrpl-51	T12G3.5	54	36	1125	687	0.66667	0.61067	100
913	sjj_T12G3.5		WBGene00011740	T12G3.5.1	mrpl-51	T12G3.5	54	36	1125	678	0.66667	0.60267	100
914	sjj_T21B10.3		WBGene00011885	T21B10.3		T21B10.3	54	52	1121	1059	0.96296	0.94469	100
915	sjj_ZK809.3		WBGene00014086	ZK809.3		ZK809.3	54	33	1128	555	0.61111	0.49202	100
917	sjj_T17E9.2		WBGene00020549	T17E9.2a	nmt-1	T17E9.2	54	47	1125	955	0.87037	0.84889	100
918	sjj_T17E9.2		WBGene00020549	T17E9.2c	nmt-1	T17E9.2	54	47	1125	955	0.87037	0.84889	100
919	sjj_T17E9.2		WBGene00020549	T17E9.2b	nmt-1	T17E9.2	54	47	1125	955	0.87037	0.84889	100
920	sjj_Y65B4B_10.b		WBGene00022042	Y65B4BR.5b	icd-2	Y65B4BR.5	54	38	1131	731	0.7037	0.64633	100
921	sjj_Y65B4B_10.b		WBGene00022042	Y65B4BR.5a	icd-2	Y65B4BR.5	54	34	1131	643	0.62963	0.56852	100
922	sjj_Y65B4B_10.d		WBGene00022042	Y65B4BR.5a	icd-2	Y65B4BR.5	54	34	1131	643	0.62963	0.56852	100
923	sjj_Y65B4B_10.d		WBGene00022042	Y65B4BR.5b	icd-2	Y65B4BR.5	54	38	1131	731	0.7037	0.64633	100
924	sjj_ZK177.8		WBGene00022673	ZK177.8a		ZK177.8	54	45	1125	902	0.83333	0.80178	100
925	sjj_ZK177.8		WBGene00022673	ZK177.8b.2		ZK177.8	54	45	1125	902	0.83333	0.80178	100
926	sjj_ZK177.8		WBGene00022673	ZK177.8b.1		ZK177.8	54	45	1125	902	0.83333	0.80178	100
927	sjj_ZK353.3		WBGene00022699	ZK353.3		ZK353.3	54	27	1133	547	0.5	0.48279	100
932	sjj_M110.5		WBGene00000894	M110.5c	dab-1	M110.5	55	43	1155	838	0.78182	0.72554	100
933	sjj_M110.5		WBGene00000894	M110.5a.2	dab-1	M110.5	55	43	1155	838	0.78182	0.72554	100
934	sjj_M110.5		WBGene00000894	M110.5d.1	dab-1	M110.5	55	44	1155	844	0.8	0.73074	100
935	sjj_M110.5		WBGene00000894	M110.5b.2	dab-1	M110.5	55	43	1155	843	0.78182	0.72987	100
936	sjj_M110.5		WBGene00000894	M110.5d.2	dab-1	M110.5	55	44	1155	844	0.8	0.73074	100
937	sjj_M110.5		WBGene00000894	M110.5a.1	dab-1	M110.5	55	43	1155	838	0.78182	0.72554	100
938	sjj_M110.5		WBGene00000894	M110.5b.1	dab-1	M110.5	55	43	1155	843	0.78182	0.72987	100
939	sjj_C09G4.3		WBGene00001051	C09G4.3	cks-1	C09G4.3	55	33	1154	655	0.6	0.56759	100
940	sjj_Y54E2A.11		WBGene00001225	Y54E2A.11a.2	eif-3.B	Y54E2A.11	55	48	1153	992	0.87273	0.86036	100
941	sjj_Y54E2A.11		WBGene00001225	Y54E2A.11a.1	eif-3.B	Y54E2A.11	55	48	1153	992	0.87273	0.86036	100
942	sjj_Y54E2A.11		WBGene00001225	Y54E2A.11b	eif-3.B	Y54E2A.11	55	27	1153	561	0.49091	0.48656	100
943	sjj_F31D4.3		WBGene00001431	F31D4.3	fkb-6	F31D4.3	55	44	1145	885	0.8	0.77293	100
950	sjj_F20H11.6		WBGene00002889	F20H11.2	let-765	F20H11.2	55	30	1142	585	0.54545	0.51226	100
951	sjj_ZC410.7		WBGene00003066	ZC410.7a.2	lpl-1	ZC410.7	55	38	1139	731	0.69091	0.64179	100
952	sjj_ZC410.7		WBGene00003066	ZC410.7a.1	lpl-1	ZC410.7	55	37	1139	719	0.67273	0.63126	100
953	sjj_Y55B1A_115.c		WBGene00003134	F10C5.1	mat-3	F10C5.1	55	27	1149	536	0.49091	0.46649	100
954	sjj_F10C5.2		WBGene00003134	F10C5.1	mat-3	F10C5.1	55	33	1140	620	0.6	0.54386	100
957	sjj_ZK354.5		WBGene00003426	F36H12.7	msp-19	F36H12.7	55	21	1153	326	0.38182	0.28274	100
967	sjj_ZK354.5		WBGene00003444	ZK354.5	msp-51	ZK354.5	55	22	1153	434	0.4	0.37641	100
968	sjj_ZK354.5		WBGene00003446	R13H9.4	msp-53	R13H9.4	55	23	1153	340	0.41818	0.29488	100
969	sjj_ZK354.5		WBGene00003448	C09B9.6	msp-55	C09B9.6	55	20	1153	297	0.36364	0.25759	100
986	sjj_T19A6.2		WBGene00003596	T19A6.2c	ngp-1	T19A6.2	55	37	1142	740	0.67273	0.64799	100
987	sjj_T19A6.2		WBGene00003596	T19A6.2b.1	ngp-1	T19A6.2	55	39	1142	789	0.70909	0.69089	100
988	sjj_T19A6.2		WBGene00003596	T19A6.2a	ngp-1	T19A6.2	55	39	1142	789	0.70909	0.69089	100
989	sjj_T19A6.2		WBGene00003596	T19A6.2b.3	ngp-1	T19A6.2	55	39	1142	789	0.70909	0.69089	100
990	sjj_T19A6.2		WBGene00003596	T19A6.2b.2	ngp-1	T19A6.2	55	39	1142	789	0.70909	0.69089	100
991	sjj_C09G9.6		WBGene00003864	C09G9.6	oma-1	C09G9.6	55	49	1149	966	0.89091	0.84073	100
995	sjj_Y49E10.1		WBGene00004506	Y49E10.1	rpt-6	Y49E10.1	55	38	1153	768	0.69091	0.66609	100
996	sjj_Y32F6A.2		WBGene00004909	Y32F6A.2	snf-10	Y32F6A.2	55	49	1155	962	0.89091	0.8329	100
997	sjj_F54B11.3		WBGene00006816	F54B11.3b	unc-84	F54B11.3	55	49	1139	986	0.89091	0.86567	100
998	sjj_F54B11.3		WBGene00006816	F54B11.3a	unc-84	F54B11.3	55	49	1139	986	0.89091	0.86567	100
1005	sjj_F59C6.5		WBGene00010326	F59C6.5		F59C6.5	55	34	1140	678	0.61818	0.59474	100
1006	sjj_M88.2		WBGene00010905	M88.2	mrps-34	M88.2	55	30	1150	563	0.54545	0.48957	100
1009	sjj_T25G3.3		WBGene00012030	T25G3.3		T25G3.3	55	38	1149	752	0.69091	0.65448	100
1018	sjj_B0303.15		WBGene00015133	B0303.15	mrpl-11	B0303.15	55	32	1145	632	0.58182	0.55197	100
1019	sjj_C37C3.2		WBGene00016496	C37C3.2b.2		C37C3.2	55	36	1148	677	0.65455	0.58972	100
1020	sjj_C37C3.2		WBGene00016496	C37C3.2c.4		C37C3.2	55	41	1148	795	0.74545	0.69251	100
1021	sjj_C37C3.2		WBGene00016496	C37C3.2a.5		C37C3.2	55	41	1148	795	0.74545	0.69251	100
1022	sjj_C37C3.2		WBGene00016496	C37C3.2c.1		C37C3.2	55	41	1148	795	0.74545	0.69251	100
1023	sjj_C37C3.2		WBGene00016496	C37C3.2b.5		C37C3.2	55	36	1148	677	0.65455	0.58972	100
1024	sjj_C37C3.2		WBGene00016496	C37C3.2c.5		C37C3.2	55	41	1148	795	0.74545	0.69251	100
1025	sjj_C37C3.2		WBGene00016496	C37C3.2c.2		C37C3.2	55	41	1148	795	0.74545	0.69251	100
1026	sjj_C37C3.2		WBGene00016496	C37C3.2b.4		C37C3.2	55	36	1148	677	0.65455	0.58972	100
1027	sjj_C37C3.2		WBGene00016496	C37C3.2a.2		C37C3.2	55	41	1148	795	0.74545	0.69251	100
1028	sjj_C37C3.2		WBGene00016496	C37C3.2c.3		C37C3.2	55	41	1148	795	0.74545	0.69251	100
1029	sjj_C37C3.2		WBGene00016496	C37C3.2b.3		C37C3.2	55	36	1148	677	0.65455	0.58972	100
1030	sjj_C37C3.2		WBGene00016496	C37C3.2a.1		C37C3.2	55	41	1148	795	0.74545	0.69251	100
1031	sjj_C37C3.2		WBGene00016496	C37C3.2a.4		C37C3.2	55	41	1148	795	0.74545	0.69251	100
1032	sjj_C37C3.2		WBGene00016496	C37C3.2a.6		C37C3.2	55	41	1148	795	0.74545	0.69251	100
1033	sjj_C37C3.2		WBGene00016496	C37C3.2b.1		C37C3.2	55	36	1148	677	0.65455	0.58972	100
1034	sjj_C37C3.2		WBGene00016496	C37C3.2a.3		C37C3.2	55	41	1148	795	0.74545	0.69251	100
1035	sjj_F09G8.3		WBGene00017319	F09G8.3	mrps-9	F09G8.3	55	37	1144	699	0.67273	0.61101	100
1039	sjj_F20D12.1		WBGene00017641	F20D12.1a	csr-1	F20D12.1	55	50	1142	1021	0.90909	0.89405	100
1040	sjj_F20D12.1		WBGene00017641	F20D12.1b	csr-1	F20D12.1	55	50	1142	1021	0.90909	0.89405	100
1041	sjj_F33D4.5		WBGene00017997	F33D4.5		F33D4.5	55	46	1136	915	0.83636	0.80546	100
1042	sjj_F52C6.12		WBGene00018669	F52C6.12.1		F52C6.12	55	29	1135	513	0.52727	0.45198	100
1043	sjj_F52C6.12		WBGene00018669	F52C6.12.2		F52C6.12	55	25	1135	443	0.45455	0.39031	100
1046	sjj_F59A6.5		WBGene00019087	F59A6.5		F59A6.5	55	53	1143	1076	0.96364	0.94138	100
1048	sjj_T05H4.6		WBGene00020269	T05H4.6a	etf-1	T05H4.6	55	50	1144	1016	0.90909	0.88811	100
1049	sjj_T05H4.6		WBGene00020269	T05H4.6b.1	etf-1	T05H4.6	55	50	1144	1016	0.90909	0.88811	100
1050	sjj_T05H4.6		WBGene00020269	T05H4.6b.2	etf-1	T05H4.6	55	50	1144	1016	0.90909	0.88811	100
1051	sjj_T23B12.4		WBGene00020719	T23B12.4		T23B12.4	55	53	1136	1073	0.96364	0.94454	100
1052	sjj_W02F12.5		WBGene00020950	W02F12.5	dlst-1	W02F12.5	55	50	1142	997	0.90909	0.87303	100
1063	sjj_K06H7.6		WBGene00000143	K06H7.6	apc-2	K06H7.6	56	39	1175	695	0.69643	0.59149	100
1064	sjj_ZC518.3		WBGene00000376	ZC518.3b	ccr-4	ZC518.3	56	39	1171	786	0.69643	0.67122	100
1065	sjj_ZC518.3		WBGene00000376	ZC518.3c.1	ccr-4	ZC518.3	56	39	1171	786	0.69643	0.67122	100
1066	sjj_ZC518.3		WBGene00000376	ZC518.3c.2	ccr-4	ZC518.3	56	39	1171	786	0.69643	0.67122	100
1067	sjj_ZC518.3		WBGene00000376	ZC518.3a	ccr-4	ZC518.3	56	39	1171	786	0.69643	0.67122	100
1068	sjj_ZC518.3		WBGene00000376	ZC518.3d	ccr-4	ZC518.3	56	39	1171	786	0.69643	0.67122	100
1069	sjj_C23H3.1		WBGene00001193	C23H3.1	egl-26	C23H3.1	56	41	1175	801	0.73214	0.6817	100
1071	sjj_C28C12.9		WBGene00001566	C28C12.9b	acdh-13	C28C12.9	56	21	1171	425	0.375	0.36294	100
1072	sjj_C28C12.9		WBGene00001566	C28C12.9a.2	acdh-13	C28C12.9	56	47	1171	943	0.83929	0.80529	100
1073	sjj_C28C12.9		WBGene00001566	C28C12.9a.1	acdh-13	C28C12.9	56	47	1171	943	0.83929	0.80529	100
1074	sjj_F52D2.4		WBGene00001569	F52D2.4.2	gei-12	F52D2.4	56	38	1160	766	0.67857	0.66034	100
1075	sjj_F52D2.4		WBGene00001569	F52D2.4.1	gei-12	F52D2.4	56	38	1160	765	0.67857	0.65948	100
1076	sjj_T23G11.3		WBGene00001595	T23G11.3.1	gld-1	T23G11.3	56	42	1174	794	0.75	0.67632	100
1077	sjj_T23G11.3		WBGene00001595	T23G11.3.2	gld-1	T23G11.3	56	42	1174	794	0.75	0.67632	100
1078	sjj_T23G11.3		WBGene00001595	T23G11.3.3	gld-1	T23G11.3	56	42	1174	794	0.75	0.67632	100
1079	sjj_ZC308.1		WBGene00001596	ZC308.1d	gld-2	ZC308.1	56	44	1173	871	0.78571	0.74254	100
1080	sjj_ZC308.2		WBGene00001596	ZC308.1c	gld-2	ZC308.1	56	42	1159	848	0.75	0.73167	100
1081	sjj_ZC308.1		WBGene00001596	ZC308.1b	gld-2	ZC308.1	56	44	1173	871	0.78571	0.74254	100
1082	sjj_ZC308.1		WBGene00001596	ZC308.1c	gld-2	ZC308.1	56	44	1173	871	0.78571	0.74254	100
1084	sjj_ZC308.2		WBGene00001596	ZC308.1d	gld-2	ZC308.1	56	38	1159	759	0.67857	0.65487	100
1085	sjj_ZC308.1		WBGene00001596	ZC308.1a	gld-2	ZC308.1	56	44	1173	871	0.78571	0.74254	100
1086	sjj_T10F2.1		WBGene00001744	T10F2.1b	gars-1	T10F2.1	56	51	1158	1023	0.91071	0.88342	100
1087	sjj_T10F2.1		WBGene00001744	T10F2.1a	gars-1	T10F2.1	56	51	1158	1023	0.91071	0.88342	100
1088	sjj_F57B10.1		WBGene00002783	F57B10.1.2	let-607	F57B10.1	56	48	1174	968	0.85714	0.82453	100
1089	sjj_F57B10.1		WBGene00002783	F57B10.1.1	let-607	F57B10.1	56	48	1174	968	0.85714	0.82453	100
1090	sjj_ZK973.b		WBGene00003061	ZK973.10.2	lpd-5	ZK973.10	56	29	1168	548	0.51786	0.46918	100
1091	sjj_ZK973.b		WBGene00003061	ZK973.10.1	lpd-5	ZK973.10	56	24	1168	446	0.42857	0.38185	100
1092	sjj_R13A5.12		WBGene00003063	R13A5.12	lpd-7	R13A5.12	56	51	1159	1042	0.91071	0.89905	100
1093	sjj_F56A3.3		WBGene00003792	F56A3.3a.2	npp-6	F56A3.3	56	51	1161	1023	0.91071	0.88114	100
1094	sjj_F56A3.3		WBGene00003792	F56A3.3a.1	npp-6	F56A3.3	56	51	1161	1023	0.91071	0.88114	100
1095	sjj_F56A3.3		WBGene00003792	F56A3.3b	npp-6	F56A3.3	56	51	1161	1023	0.91071	0.88114	100
1096	sjj_F22D6.3		WBGene00003815	F22D6.3a	nars-1	F22D6.3	56	50	1169	973	0.89286	0.83234	100
1097	sjj_C09H10.3		WBGene00003831	C09H10.3	nuo-1	C09H10.3	56	45	1172	878	0.80357	0.74915	100
1098	sjj_F09E5.1		WBGene00004034	F09E5.1	pkc-3	F09E5.1	56	41	1176	829	0.73214	0.70493	100
1099	sjj_Y76A2B.1		WBGene00004075	Y76A2B.1b	pod-1	Y76A2B.1	56	56	1157	1157	1	1	100
1100	sjj_Y76A2B.1		WBGene00004075	Y76A2B.1a	pod-1	Y76A2B.1	56	56	1157	1157	1	1	100
1101	sjj_Y76A2B.1		WBGene00004075	Y76A2B.1c	pod-1	Y76A2B.1	56	56	1157	1157	1	1	100
1102	sjj_Y76A2B.1		WBGene00004075	Y76A2B.1d	pod-1	Y76A2B.1	56	56	1157	1157	1	1	100
1104	sjj_Y102A5C.31		WBGene00005348	Y102A5C.31	srh-131	Y102A5C.31	56	47	1168	895	0.83929	0.76627	100
1106	sjj_C26E6.8		WBGene00006735	C26E6.8	ula-1	C26E6.8	56	44	1157	818	0.78571	0.707	100
1110	sjj_C04F6.1		WBGene00006927	F59D8.1	vit-3	F59D8.1	56	38	1175	576	0.67857	0.49021	100
1111	sjj_C04F6.1		WBGene00006928	F59D8.2	vit-4	F59D8.2	56	39	1175	617	0.69643	0.52511	100
1112	sjj_C04F6.1		WBGene00006929	C04F6.1	vit-5	C04F6.1	56	47	1175	896	0.83929	0.76255	100
1113	sjj_F59G1.3		WBGene00006933	F59G1.3	vps-35	F59G1.3	56	51	1156	998	0.91071	0.86332	100
1114	sjj_C14C10.4		WBGene00007587	C14C10.4		C14C10.4	56	54	1167	1101	0.96429	0.94344	100
1119	sjj_F26E4.6		WBGene00009161	F26E4.6		F26E4.6	56	19	1158	336	0.33929	0.29016	100
1126	sjj_F30A10.6		WBGene00009264	F30A10.6	sac-1	F30A10.6	56	43	1174	838	0.76786	0.7138	100
1127	sjj_F36A2.7		WBGene00009454	F36A2.7.2		F36A2.7	56	25	1159	441	0.44643	0.3805	100
1128	sjj_F36A2.7		WBGene00009454	F36A2.7.1		F36A2.7	56	25	1159	441	0.44643	0.3805	100
1129	sjj_C07D10.2		WBGene00015567	C07D10.2a.2	bath-44	C07D10.2	56	42	1175	744	0.75	0.63319	100
1130	sjj_C07D10.2		WBGene00015567	C07D10.2a.1	bath-44	C07D10.2	56	42	1175	744	0.75	0.63319	100
1131	sjj_C07D10.2		WBGene00015567	C07D10.2b.2	bath-44	C07D10.2	56	42	1175	744	0.75	0.63319	100
1132	sjj_C07D10.2		WBGene00015567	C07D10.2b.1	bath-44	C07D10.2	56	42	1175	744	0.75	0.63319	100
1133	sjj_C26E6.6		WBGene00016142	C26E6.6	mrps-18C	C26E6.6	56	43	1160	805	0.76786	0.69397	100
1134	sjj_C27D9.1		WBGene00016163	C27D9.1		C27D9.1	56	49	1167	971	0.875	0.83205	100
1136	sjj_F25B5.2		WBGene00017774	F25B5.2.2	nop-1	F25B5.2	56	46	1174	889	0.82143	0.75724	100
1137	sjj_F25B5.2		WBGene00017774	F25B5.2.1	nop-1	F25B5.2	56	46	1174	889	0.82143	0.75724	100
1138	sjj_F26B1.2		WBGene00017816	F26B1.2c.1		F26B1.2	56	43	1164	836	0.76786	0.71821	100
1139	sjj_F26B1.2		WBGene00017816	F26B1.2a		F26B1.2	56	43	1164	836	0.76786	0.71821	100
1143	sjj_F26B1.2		WBGene00017816	F26B1.2c.2		F26B1.2	56	43	1164	836	0.76786	0.71821	100
1144	sjj_F56D2.1		WBGene00018963	F56D2.1	ucr-1	F56D2.1	56	44	1168	769	0.78571	0.65839	100
1145	sjj_F59E12.11		WBGene00019126	F59E12.11		F59E12.11	56	46	1159	895	0.82143	0.77222	100
1146	sjj_K09H11.3		WBGene00019600	K09H11.3	rga-3	K09H11.3	56	51	1174	1035	0.91071	0.8816	100
1152	sjj_B0336.2		WBGene00000182	B0336.2.2	arf-1.2	B0336.2	57	28	1178	520	0.49123	0.44143	100
1153	sjj_B0336.2		WBGene00000182	B0336.2.1	arf-1.2	B0336.2	57	28	1178	520	0.49123	0.44143	100
1155	sjj_R01H10.1		WBGene00001002	R01H10.1	div-1	R01H10.1	57	36	1177	724	0.63158	0.61512	100
1157	sjj_T01G9.4		WBGene00003788	T01G9.4	npp-2	T01G9.4	57	41	1177	778	0.7193	0.661	100
1158	sjj_C29E4.4		WBGene00003801	C29E4.4	npp-15	C29E4.4	57	53	1178	1049	0.92982	0.89049	100
1159	sjj_C29E6.2		WBGene00007801	C29E6.2b	trpa-1	C29E6.2	57	45	1178	904	0.78947	0.7674	100
1160	sjj_C29E6.2		WBGene00007801	C29E6.2a	trpa-1	C29E6.2	57	45	1178	904	0.78947	0.7674	100
1163	sjj_K04G2.1		WBGene00010560	K04G2.1.1	iftb-1	K04G2.1	57	36	1179	644	0.63158	0.54623	100
1164	sjj_K04G2.1		WBGene00010560	K04G2.1.3	iftb-1	K04G2.1	57	36	1179	646	0.63158	0.54792	100
1165	sjj_K04G2.1		WBGene00010560	K04G2.1.2	iftb-1	K04G2.1	57	44	1179	809	0.77193	0.68617	100
1166	sjj_T09E8.1		WBGene00011647	T09E8.1c	noca-1	T09E8.1	57	36	1179	696	0.63158	0.59033	100
1167	sjj_T09E8.1		WBGene00011647	T09E8.1e	noca-1	T09E8.1	57	36	1179	696	0.63158	0.59033	100
1168	sjj_T09E8.1		WBGene00011647	T09E8.1a	noca-1	T09E8.1	57	36	1179	696	0.63158	0.59033	100
1169	sjj_T09E8.1		WBGene00011647	T09E8.1d	noca-1	T09E8.1	57	36	1179	696	0.63158	0.59033	100
1170	sjj_T09E8.1		WBGene00011647	T09E8.1b	noca-1	T09E8.1	57	36	1179	696	0.63158	0.59033	100
1171	sjj_T09E8.1		WBGene00011647	T09E8.1g	noca-1	T09E8.1	57	36	1179	696	0.63158	0.59033	100
1172	sjj_T09E8.1		WBGene00011647	T09E8.1f	noca-1	T09E8.1	57	36	1179	696	0.63158	0.59033	100
1175	sjj_C53H9.2		WBGene00016907	C53H9.2c.1		C53H9.2	57	48	1179	911	0.84211	0.77269	100
1176	sjj_C53H9.2		WBGene00016907	C53H9.2b.2		C53H9.2	57	53	1179	1050	0.92982	0.89059	100
1177	sjj_C53H9.2		WBGene00016907	C53H9.2c.2		C53H9.2	57	48	1179	911	0.84211	0.77269	100
1178	sjj_C53H9.2		WBGene00016907	C53H9.2b.3		C53H9.2	57	53	1179	1050	0.92982	0.89059	100
1179	sjj_C53H9.2		WBGene00016907	C53H9.2a		C53H9.2	57	53	1179	1050	0.92982	0.89059	100
1180	sjj_C53H9.2		WBGene00016907	C53H9.2c.3		C53H9.2	57	48	1179	911	0.84211	0.77269	100
1181	sjj_C53H9.2		WBGene00016907	C53H9.2b.1		C53H9.2	57	53	1179	1050	0.92982	0.89059	100
1184	sjj_Y57G11C.24		WBGene00001330	Y57G11C.24d.1	eps-8	Y57G11C.24	62	22	1299	421	0.35484	0.3241	100
1185	sjj_Y57G11C.24		WBGene00001330	Y57G11C.24d.11	eps-8	Y57G11C.24	62	22	1299	421	0.35484	0.3241	100
1186	sjj_Y57G11C.24		WBGene00001330	Y57G11C.24a.3	eps-8	Y57G11C.24	62	22	1299	421	0.35484	0.3241	100
1187	sjj_Y57G11C.24		WBGene00001330	Y57G11C.24a.1	eps-8	Y57G11C.24	62	22	1299	421	0.35484	0.3241	100
1188	sjj_Y57G11C.24		WBGene00001330	Y57G11C.24h	eps-8	Y57G11C.24	62	22	1299	421	0.35484	0.3241	100
1189	sjj_Y57G11C.24		WBGene00001330	Y57G11C.24d.10	eps-8	Y57G11C.24	62	22	1299	421	0.35484	0.3241	100
1190	sjj_Y57G11C.24		WBGene00001330	Y57G11C.24e	eps-8	Y57G11C.24	62	22	1299	421	0.35484	0.3241	100
1191	sjj_Y57G11C.24		WBGene00001330	Y57G11C.24g	eps-8	Y57G11C.24	62	22	1299	421	0.35484	0.3241	100
1192	sjj_Y57G11C.24		WBGene00001330	Y57G11C.24d.9	eps-8	Y57G11C.24	62	22	1299	421	0.35484	0.3241	100
1193	sjj_Y57G11C.24		WBGene00001330	Y57G11C.24d.7	eps-8	Y57G11C.24	62	22	1299	421	0.35484	0.3241	100
1194	sjj_Y57G11C.24		WBGene00001330	Y57G11C.24d.3	eps-8	Y57G11C.24	62	22	1299	421	0.35484	0.3241	100
1195	sjj_Y57G11C.24		WBGene00001330	Y57G11C.24a.2	eps-8	Y57G11C.24	62	22	1299	421	0.35484	0.3241	100
1196	sjj_Y57G11C.24		WBGene00001330	Y57G11C.24d.5	eps-8	Y57G11C.24	62	22	1299	421	0.35484	0.3241	100
1197	sjj_Y57G11C.24		WBGene00001330	Y57G11C.24d.4	eps-8	Y57G11C.24	62	22	1299	421	0.35484	0.3241	100
1198	sjj_Y57G11C.24		WBGene00001330	Y57G11C.24d.6	eps-8	Y57G11C.24	62	22	1299	421	0.35484	0.3241	100
[truncated: 226 more rows]

## Sheet: Clone Mapper only
Sequence #	Clone Name	Transcript for Clone	WBids	Target Transcript	Gene	Sequence name	# PNO	# MNO	# POS	# MOS	# RNOS	# ROS	Score
[truncated: 13 more rows]

[truncated: 1 more sheets: Notes]
