# Supplementary material for: Clone Mapper: An Online Suite of Tools for RNAi Experiments in Caenorhabditis elegans
Source: G3 (Bethesda). 2014 Sep 2;4(11):2137–45. doi: 10.1534/g3.114.013052 (PMC4232539; doi:10.1534/g3.114.013052)
Supplement: Supporting Information [file supp_g3.114.013052_TableS3.xls]

## Sheet: Original clone names
GENE	ORF	RNAi clone		HGMP_location	GenePairs_name	WormBase_clone_name	Affected_WBGeneID	Affected_gene_sequence_name	Gene_type
F28H1.1	F28H1.1	I-1B04	1	I-1B04	F28H1.1	sjj_F28H1.1	WBGene00017908	F28H1.1	CDS
neto-1	K03E5.1	I-1D05	1	I-1D05	K03E5.1	sjj_K03E5.1	WBGene00019360	K03E5.1	CDS
C32E8.5	C32E8.5	I-1J01	1	I-1J01	C32E8.5	sjj_C32E8.5	WBGene00016323	C32E8.5	CDS
phat-1	C46H11.8	I-2C04	1	I-2C04	C46H11.8	sjj_C46H11.8	WBGene00016732	C46H11.8	CDS
Y76G2A.1	Y76G2A.1	I-2D20	1	I-2D20	Y76G2A.1	sjj_Y76G2A.1	WBGene00022304	Y76G2A.1	CDS
cey-3	M01E11.5	I-2F17	1	I-2F17	M01E11.7	sjj_M01E11.7	WBGene00006508	M01E11.7	CDS
vps-34	B0025.1	I-2F20	1	I-2F20	B0025.1	sjj_B0025.1	WBGene00006932	B0025.1	CDS
haf-9	ZK484.2	I-2I20***	0	I-2I20	C01G8.8	sjj_C01G8.8	WBGene00015314	C01G8.9	CDS
nspd-1	ZK484.8	I-2J08	1	I-2J08	ZK484.8	sjj_ZK484.8	WBGene00022754	ZK484.8	CDS
T19B4.5	T19B4.5	I-2J19	1	I-2J19	T19B4.5	sjj_T19B4.5	WBGene00020558	T19B4.5	CDS
ppk-1	F55A12.3	I-2K18	1	I-2K18	F55A12.3	sjj_F55A12.3	WBGene00004087	F55A12.3	CDS
T09B4.1	T09B4.1	I-2L14	1	I-2L14	T09B4.1	sjj_T09B4.1	WBGene00020375	T09B4.1	CDS
lpd-2	C48E7.3	I-2P22	1	I-2P22	C48E7.3	sjj_C48E7.3	WBGene00003059	C48E7.3	CDS
lsy-22	F27D4.2	I-3F24	1	I-3F24	F27D4.2	sjj_F27D4.2	WBGene00009188	F27D4.2	CDS
acdh-5	C37A2.3	I-3G04	1	I-3G04	C37A2.3	sjj_C37A2.3	WBGene00016491	C37A2.3	CDS
pdi-3	H06O01.1	I-3M18	1	I-3M18	H06O01.1	sjj_H06O01.1	WBGene00003964	H06O01.1	CDS
F57B10.4	F57B10.4	I-3N15***	0	I-3N15	C15A11.7	sjj_C15A11.7	WBGene00007599	C15A11.7	CDS
xpg-1	F57B10.6	I-3N19***	0	I-3N19	ZK524.2	sjj_ZK524.2	WBGene00006752	ZK524.2	CDS
C54G4.5	C54G4.5	I-3P08	1	I-3P08	C54G4.5	sjj_C54G4.5	WBGene00008315	C54G4.5	CDS
dcp-66	C26C6.5	I-3P21	1	I-3P21	C26C6.5	sjj_C26C6.5	WBGene00000938	C26C6.5	CDS
ran-4	R05D11.3	I-4A02	1	I-4A02	R05D11.3	sjj_R05D11.3	WBGene00004305	R05D11.3	CDS
vacl-14	K04G2.6	I-4A03	1	I-4A03	K04G2.6	sjj_K04G2.6	WBGene00010565	K04G2.6	CDS
tat-5	F36H2.1	I-4H03	1	I-4H03	F36H2.1	sjj_F36H2.1	WBGene00009498	F36H2.1	CDS
ska-1	Y106G6H.15	I-5D22***	0
Y106G6H.9	Y106G6H.9	I-5D22***	0
ubc-25	F25H2.8	I-5E24	1	I-5E24	F25H2.8	sjj_F25H2.8	WBGene00006720	F25H2.8	CDS
F55A3.2	F55A3.2	I-5O06	1	I-5O06	F55A3.2	sjj_F55A3.2	WBGene00018848	F55A3.2	CDS
ubc-12	R09B3.4	I-5P22	1	I-5P22	R09B3.4	sjj_R09B3.4	WBGene00006707	R09B3.4	CDS
Y48G10A.4	Y48G10A.4	I-6H10	1	I-6H10	Y48G10A.b	sjj_Y48G10A.b	WBGene00013021	Y48G10A.4	CDS
ssp-31	ZK1225.6	I-6P07	1	I-6P07	ZK1225.6	sjj_ZK1225.6	WBGene00006048	ZK1225.6	CDS
zyg-11	F47G4.2	I-7E07	1	I-7E07	F47G4.2	sjj_F47G4.2	WBGene00009823	F47G4.2	CDS
Y54E10BR.3	Y54E10BR.3	I-7N18	1	I-7N18	Y54E10B_159.h	sjj_Y54E10B_159.h	WBGene00021842	Y54E10BR.3	CDS
mdt-1.1/sop-3	Y71F9B.10	I-8E05	1	I-8E05	Y71F9A_284.b	sjj_Y71F9A_284.b	WBGene00004946	Y71F9B.10	CDS
mdt-1.1/sop-3	Y71F9B.10	I-8G19	1	I-8G19	Y71F9B_276.a	sjj_Y71F9B_276.a	WBGene00004946	Y71F9B.10	CDS
F23F1.6	F23F1.6	II-1C05	1	II-1C05	F23F1.6	sjj_F23F1.6	WBGene00017747	F23F1.6	CDS
F23F1.7	F23F1.7	II-1C07	1	II-1C07	F23F1.7	sjj_F23F1.7	WBGene00017748	F23F1.7	CDS
sdz-24	K07E8.3	II-1G16	1	II-1G16	K07E8.3	sjj_K07E8.3	WBGene00019495	K07E8.3	CDS
C24H12.1	C24H12.6	II-1O17***	0	II-1O17	C24H12.6	sjj_C24H12.6	WBGene00016075	C24H12.6	CDS
srh-195	R52.7	II-2K02	1	II-2K02	R52.7	sjj_R52.7	WBGene00005408	R52.7	CDS
math-15	C16C4.5	II-2M03	1	II-2M03	C16C4.5	sjj_C16C4.5	WBGene00015829	C16C4.5	CDS
F22E5.13	F22E5.13	II-2N23	1	II-2N23	F22E5.13	sjj_F22E5.13	WBGene00017711	F22E5.13	CDS
math-22	C46F9.1	II-2O03	1	II-2O03	C46F9.1	sjj_C46F9.1	WBGene00016717	C46F9.1	CDS
F52C6.4	F52C6.4	II-2O17	1	II-2O17	F52C6.4	sjj_F52C6.4	WBGene00018661	F52C6.4	CDS
fbxc-55	Y27F2A.5	II-3A17***	0	II-3A17	Y27F2A.d	sjj_Y27F2A.d	WBGene00021297	Y27F2A.5	CDS
F19B10.5	F19B10.5	II-3K02	1	II-3K02	F19B10.5	sjj_F19B10.5	WBGene00017587	F19B10.5	CDS
C16C8.2	C16C8.2	II-3M23	1	II-3M23	C16C8.3	sjj_C16C8.3	WBGene00015841	C16C8.2	CDS
T24E12.1	T24E12.1	II-3O24	1	II-3O24	T24E12.1	sjj_T24E12.1	WBGene00020771	T24E12.1	CDS
cdc-14	C17G10.4	II-4D16	0
egl-27	C04A2.3	II-5A24	1	II-5A24	C04A2.3	sjj_C04A2.3	WBGene00001194	C04A2.3	CDS
cki-1	T05A6.1	II-5H08	1	II-5H08	T05A6.1	sjj_T05A6.1	WBGene00000516	T05A6.1	CDS
cki-2	T05A6.2	II-5H10	1	II-5H10	T05A6.2	sjj_T05A6.2	WBGene00000517	T05A6.2	CDS
hda-2	C08B11.2	II-5N08	1	II-5N08	C08B11.2	sjj_C08B11.2	WBGene00001835	C08B11.2	CDS
T05H10.3	T05H10.3	II-5P04	1	II-5P04	T05H10.3	sjj_T05H10.3	WBGene00011508	T05H10.3	CDS
M28.2	M28.2	II-7M18	1	II-7M18	M28.2	sjj_M28.2	WBGene00010894	M28.2	CDS
wrs-2	C34E10.4	III-2B12	1	III-2B12	C34E10.4	sjj_C34E10.4	WBGene00006946	C34E10.4	CDS
F26F4.6	F26F4.6	III-2F05	1	III-2F05	F26F4.6	sjj_F26F4.6	WBGene00017828	F26F4.6	CDS
B0393.6	B0393.6	III-2M14	1	III-2M14	B0393.6	sjj_B0393.6	WBGene00007171	B0393.6	CDS
R07E5.11	R07E5.11	III-2O19	1	III-2O19	R07E5.11	sjj_R07E5.11	WBGene00011117	R07E5.11	CDS
emb-5	T04A8.14	III-3D15***	0	III-3D15	Y40D12A.3	sjj_Y40D12A.3	WBGene00005263	Y40D12A.3	CDS
aldo-2	F01F1.12	III-3G21	1	III-3G21	F01F1.12	sjj_F01F1.12	WBGene00017166	F01F1.12	CDS
F31E3.2	F31E3.2	III-3N09	1	III-3N09	F31E3.2	sjj_F31E3.2	WBGene00017950	F31E3.2	CDS
jhdm-1	T26A5.5	III-3O04	1	III-3O04	T26A5.5	sjj_T26A5.5	WBGene00020821	T26A5.5	CDS
ZK1236.9	ZK1236.9	III-4O01***	0	III-4O01	F54H12.1	sjj_F54H12.1	WBGene00000041	F54H12.1	CDS
cul-1	D2045.6	III-5J03	1	III-5J03	D2045.6	sjj_D2045.6	WBGene00000836	D2045.6	CDS
gmn-1	Y75B8A.17	III-6A04	1	III-6A04	Y75B8A.17	sjj_Y75B8A.17	WBGene00013552	Y75B8A.17	CDS
zip-4	Y44E3B.1	III-6I06***	0	III-6I06	Y111B2C.i	sjj_Y111B2C.i	WBGene00013733	Y111B2A.9	CDS
Y37D8A.6	Y37D8A.6	III-6M18	1	III-6M18	Y37D8A.6	sjj_Y37D8A.6	WBGene00012548	Y37D8A.6	CDS
Y71H2AM.4	Y71H2AM.4	III-7K07***	0	III-7K07	Y39A3C_86.b	sjj_Y39A3C_86.b	WBGene00021447	Y39A3CR.8	CDS
cec-2	C50A2.2	IV-1I16	1	IV-1I16	C50A2.2	sjj_C50A2.2	WBGene00016796	C50A2.2	CDS
C02B10.5	C02B10.5	IV-2L15	1	IV-2L15	C02B10.5	sjj_C02B10.5	WBGene00015330	C02B10.5	CDS
F38A5.8	F38A5.8	IV-3A24	1	IV-3A24	F38A5.8	sjj_F38A5.8	WBGene00018165	F38A5.8	CDS
inx-7	K02B2.4	IV-3E23	1	IV-3E23	K02B2.4	sjj_K02B2.4	WBGene00002129	K02B2.4	CDS
F49E11.7	F49E11.7	IV-6N18	1	IV-6N18	F49E11.7	sjj_F49E11.7	WBGene00009893	F49E11.7	CDS
tlp-1	T23G4.1	IV-7C16	1	IV-7C16	T23G4.1	sjj_T23G4.1	WBGene00006580	T23G4.1	CDS
ddl-3	Y54G11A.8	IV-7I06***	0	IV-7I06	B0513.9	sjj_B0513.9	WBGene00007199	B0513.7	Pseudogene
eri-5	Y38F2AR.1	IV-8B01	1	IV-8B01	Y38F2A_6126.j	sjj_Y38F2A_6126.j	WBGene00021419	Y38F2AR.1	CDS
cyp-35D1	F14H3.10	V-10A18***	0	V-10A18	F28F8.3	sjj_F28F8.3	WBGene00003079	F28F8.3	CDS
clec-230	C29F3.5	V-10G06***	0	V-10G06	K06B4.7	sjj_K06B4.7	WBGene00010602	K06B4.7	CDS
skr-3	F44G3.6	V-10P12***	0	V-10P12	F13A7.9	sjj_F13A7.9	WBGene00004817	F13A7.9	CDS
Y43F8C.13	Y43F8C.13	V-12D14	1	V-12D14	Y116F11A.zz6	sjj_Y116F11A.zz6	WBGene00012834	Y43F8C.13	CDS
F21D9.4	F21D9.4	V-12O12	1	V-12O12	F21D9.4	sjj_F21D9.4	WBGene00009018	F21D9.4	CDS
K09F6.9	K09F6.9	V-1I14***	0	V-1I14	F31F4.5	sjj_F31F4.5
srh-199	ZK697.11	V-1L24***	0
Y5H2B.3	Y5H2B.3	V-2I01	1	V-2I01	Y5H2B.g	sjj_Y5H2B.g	WBGene00021165	Y5H2B.3	CDS
nhr-59	T27B7.1	V-2M07	1	V-2M07	T27B7.1	sjj_T27B7.1	WBGene00003649	T27B7.1	CDS
srh-169	C49G7.2	V-3B13***	0
cyp-34D6	B0213.11	V-3M24	1	V-3M24	B0213.11	sjj_B0213.11	WBGene00015041	B0213.11	CDS
grd-9	C04E6.6	V-4B05	1	V-4B05	C04E6.6	sjj_C04E6.6	WBGene00001698	C04E6.6	CDS
K11D12.6	K11D12.6	V-4C17	1	V-4C17	K11D12.6	sjj_K11D12.6	WBGene00019646	K11D12.6	CDS
ZK1055.2	ZK1055.2	V-4G12***	0	V-4G12	CD4.8	sjj_CD4.8	WBGene00016993	CD4.8	CDS
C01B7.7	C01B7.7	V-6C16	1	V-6C16	C01B7.7	sjj_C01B7.7	WBGene00017191	F07B7.13	CDS
tag-329	C50F4.3	V-6N03	1	V-6N03	C50F4.3	sjj_C50F4.3	WBGene00008231	C50F4.3	CDS
nxf-2	C15H11.6	V-9B01	1	V-9B01	C15H11.6	sjj_C15H11.6	WBGene00003835	C15H11.6	CDS
C25G6.4	C25G6.4	X-1G24	1	X-1G24	C25G6.4	sjj_C25G6.4	WBGene00016109	C25G6.4	CDS
C09B7.2	C09B7.2	X-1N01***	0
lsy-2	F49H12.1	X-1P11	1	X-1P11	F49H12.i	sjj_F49H12.i	WBGene00003087	F49H12.1	CDS
dgk-2	F46H6.2	X-2P03	1	X-2P03	F46H6.2	sjj_F46H6.2	WBGene00000959	F46H6.2	CDS
pdi-2	C07A12.4	X-2P15	1	X-2P15	C07A12.4	sjj_C07A12.4	WBGene00003963	C07A12.4	CDS
F48E3.6	F48E3.6	X-3L18	1	X-3L18	F48E3.6	sjj_F48E3.6	WBGene00018606	F48E3.6	CDS
dylt-2	D1009.5	X-4D15	1	X-4D15	D1009.5	sjj_D1009.5	WBGene00017014	D1009.5	CDS
mdt-12	F47A4.2	X-4H18	1	X-4H18	F47A4.2	sjj_F47A4.2	WBGene00001081	F47A4.2	CDS
F53A9.8	F53A9.8	X-4M20	1	X-4M20	F53A9.8	sjj_F53A9.8	WBGene00018731	F53A9.8	CDS
B0416.2	B0416.2	X-4O01***	0	X-4O01	C17H11.5	sjj_C17H11.5	WBGene00015925	C17H11.5	CDS
pgp-5	C05A9.1	X-5A08	1	X-5A08	F31B12.3	sjj_F31B12.3	WBGene00001495	F31B12.3	CDS
F16B12.6	F16B12.6	X-6H19	1	X-6H19	F16B12.6	sjj_F16B12.6	WBGene00008882	F16B12.6	CDS
aak-2	T01C8.1	X-7D05	1	X-7D05	T01C8.1	sjj_T01C8.1	WBGene00020142	T01C8.1	CDS
sto-5	F41G4.3	X-7D21	1	X-7D21	F41G4.3	sjj_F41G4.3	WBGene00006067	F41G4.3	CDS
mdt-1.2	T23C6.1	X-7P05	1	X-7P05	T23C6.1	sjj_T23C6.1	WBGene00007011	T23C6.1	CDS
			1
WormBase_clone_name	clone name in Ahringer physical library
Entries in the column "RNAi clone" marked with asterisks were found by sequencing in fact to be another(unspecified) clone

## Sheet: WS240 targets
Clone	Target information (WS240)
WormBase_clone_name	Sequence Name	Wbids	Gene Name
sjj_B0025.1	B0025.1	WBGene00006932	vps-34
sjj_B0213.11	B0213.11	WBGene00015041	cyp-34A6
sjj_B0393.6	B0393.6	WBGene00007171
sjj_C17H11.5	B0416.2	WBGene00015178
sjj_C01B7.7	C01B7.7	WBGene00015277
sjj_C02B10.5	C02B10.5	WBGene00015330
sjj_C04A2.3	C04A2.3	WBGene00001194	egl-27
sjj_C04E6.6	C04E6.6	WBGene00001698	grd-9
sjj_F31B12.3	C05A9.1	WBGene00003999	pgp-5
sjj_C07A12.4	C07A12.4	WBGene00003963	pdi-2
sjj_C08B11.2	C08B11.2	WBGene00001835	hda-2
sjj_C15H11.6	C15H11.6	WBGene00003835	nxf-2
sjj_C16C4.5	C16C4.5	WBGene00015829	math-15
sjj_C16C8.3	C16C8.2	WBGene00015841
sjj_C24H12.6	C24H12.6	WBGene00016075
sjj_C25G6.4	C25G6.4	WBGene00016109
sjj_C26C6.5	C26C6.5	WBGene00000938	dcp-66
sjj_K06B4.7	C29F3.5	WBGene00007806	clec-230
sjj_C32E8.5	C32E8.5	WBGene00016323
sjj_C34E10.4	C34E10.4	WBGene00006946	prx-10
sjj_C37A2.3	C37A2.3	WBGene00016491	acdh-5
sjj_C46F9.1	C46F9.1	WBGene00016717	math-22
sjj_C46H11.8	C46H11.8	WBGene00016732	phat-1
sjj_C48E7.3	C48E7.3	WBGene00003059	lpd-2
sjj_C50A2.2	C50A2.2	WBGene00016796	cec-2
sjj_C50F4.3	C50F4.3	WBGene00008231	tag-329
sjj_C54G4.5	C54G4.5	WBGene00008315
sjj_D1009.5	D1009.5	WBGene00017014	dylt-2
sjj_D2045.6	D2045.6	WBGene00000836	cul-1
sjj_F01F1.12	F01F1.12	WBGene00017166	aldo-2
sjj_F28F8.3	F14H3.10	WBGene00008829	cyp-35D1
sjj_F16B12.6	F16B12.6	WBGene00008882
sjj_F19B10.5	F19B10.5	WBGene00017587
sjj_F21D9.4	F21D9.4	WBGene00009018
sjj_F22E5.13	F22E5.13	WBGene00017711
sjj_F23F1.6	F23F1.6	WBGene00017747
sjj_F23F1.7	F23F1.7	WBGene00017748
sjj_F25H2.8	F25H2.8	WBGene00006720	ubc-25
sjj_F26F4.6	F26F4.6	WBGene00017828
sjj_F27D4.2	F27D4.2	WBGene00009188	lsy-22
sjj_F28H1.1	F28H1.1	WBGene00017908
sjj_F31E3.2	F31E3.2	WBGene00017950
sjj_F36H2.1	F36H2.1	WBGene00009498	tat-5
sjj_F38A5.8	F38A5.8	WBGene00018165
sjj_F41G4.3	F41G4.3	WBGene00006067	sto-5
sjj_F13A7.9	F44G3.6	WBGene00004809	skr-3
sjj_F46H6.2	F46H6.2	WBGene00000959	dgk-2
sjj_F47A4.2	F47A4.2	WBGene00001081	dpy-22
sjj_F47G4.2	F47G4.2	WBGene00009823	gadr-6
sjj_F48E3.6	F48E3.6	WBGene00018606
sjj_F49E11.7	F49E11.7	WBGene00009893
sjj_F49H12.i	F49H12.1	WBGene00003087	lsy-2
sjj_F52C6.4	F52C6.4	WBGene00018661
sjj_F53A9.8	F53A9.8	WBGene00018731
sjj_F55A12.3	F55A12.3	WBGene00004087	ppk-1
sjj_F55A3.2	F55A3.2	WBGene00018848
sjj_C15A11.7	F57B10.4	WBGene00019002
sjj_ZK524.2	F57B10.6	WBGene00019004	xpg-1
sjj_H06O01.1	H06O01.1	WBGene00003964	pdi-3
sjj_K02B2.4	K02B2.4	WBGene00002129	inx-7
sjj_K03E5.1	K03E5.1	WBGene00019360	neto-1
sjj_K04G2.6	K04G2.6	WBGene00010565	vacl-14
sjj_K07E8.3	K07E8.3	WBGene00019495	sdz-24
sjj_F31F4.5	K09F6.9	WBGene00019592
sjj_K11D12.6	K11D12.6	WBGene00019646
sjj_M01E11.7	M01E11.5	WBGene00000474	cey-3
sjj_M28.2	M28.2	WBGene00010894
sjj_R05D11.3	R05D11.3	WBGene00004305	ran-4
sjj_R07E5.11	R07E5.11	WBGene00011117
sjj_R09B3.4	R09B3.4	WBGene00006707	ubc-12
sjj_R52.7	R52.7	WBGene00005408	srh-195
sjj_T01C8.1	T01C8.1	WBGene00020142	aak-2
sjj_Y40D12A.3	T04A8.14	WBGene00001259	emb-5
sjj_T05A6.1	T05A6.1	WBGene00000516	cki-1
sjj_T05A6.2	T05A6.2	WBGene00000517	cki-2
sjj_T05H10.3	T05H10.3	WBGene00011508
sjj_T09B4.1	T09B4.1	WBGene00020375
sjj_T19B4.5	T19B4.5	WBGene00020558
sjj_T23C6.1	T23C6.1	WBGene00007011	mdt-1.2
sjj_T23G4.1	T23G4.1	WBGene00006580	tlp-1
sjj_T24E12.1	T24E12.1	WBGene00020771
sjj_T26A5.5	T26A5.5	WBGene00020821	jhdm-1
sjj_T27B7.1	T27B7.1	WBGene00003649	nhr-59
sjj_Y27F2A.d	Y27F2A.5	WBGene00021297	fbxc-55
sjj_Y37D8A.6	Y37D8A.6	WBGene00012548
sjj_Y38F2A_6126.j	Y38F2AR.1	WBGene00021419	eri-5
sjj_Y116F11A.zz6	Y43F8C.13	WBGene00012834
sjj_Y111B2C.i	Y44E3B.1	WBGene00021552	zip-4
sjj_Y48G10A.b	Y48G10A.4	WBGene00013021
sjj_Y54E10B_159.h	Y54E10BR.3	WBGene00021842
sjj_B0513.9	Y54G11A.8	WBGene00013217	ddl-3
sjj_Y5H2B.g	Y5H2B.3	WBGene00021165
sjj_Y71F9A_284.b	Y71F9B.10	WBGene00004946	sop-3
sjj_Y71F9B_276.a	Y71F9B.10	WBGene00004946	sop-3
sjj_Y39A3C_86.b	Y71H2AM.4	WBGene00022169
sjj_Y75B8A.17	Y75B8A.17	WBGene00013552	gmn-1
sjj_Y76G2A.1	Y76G2A.1	WBGene00022304
sjj_CD4.8	ZK1055.2	WBGene00022843
sjj_ZK1225.6	ZK1225.6	WBGene00006048	ssp-31
sjj_F54H12.1	ZK1236.9	WBGene00044588
sjj_C01G8.8	ZK484.2	WBGene00001819	haf-9
sjj_ZK484.8	ZK484.8	WBGene00022754	nspd-1

## Sheet: only Roy
Reported by Roy et al.					Recalculated using Wormbase WS240
GENE	ORF/Sequence name	RNAi clone	ORF		HGMP_location	GenePairs_name	WormBase_clone_name	Affected_WBGeneID	Affected_gene_sequence_name	Gene_type	Comment
B0416.2	B0416.2	X-4O01***	B0416.2		X-4O01	C17H11.5	sjj_C17H11.5	WBGene00015925	C17H11.5	CDS
pgp-5	C05A9.1	X-5A08	C05A9.1		X-5A08	F31B12.3	sjj_F31B12.3	WBGene00001495	F31B12.3	CDS
C16C8.2	C16C8.2	II-3M23	C16C8.2		II-3M23	C16C8.3	sjj_C16C8.3	WBGene00015841	C16C8.2	CDS
clec-230	C29F3.5	V-10G06***	C29F3.5		V-10G06	K06B4.7	sjj_K06B4.7	WBGene00010602	K06B4.7	CDS
cyp-35D1	F14H3.10	V-10A18***	F14H3.10		V-10A18	F28F8.3	sjj_F28F8.3	WBGene00003079	F28F8.3	CDS
skr-3	F44G3.6	V-10P12***	F44G3.6		V-10P12	F13A7.9	sjj_F13A7.9	WBGene00004817	F13A7.9	CDS
F57B10.4	F57B10.4	I-3N15***	F57B10.4		I-3N15	C15A11.7	sjj_C15A11.7	WBGene00007599	C15A11.7	CDS
xpg-1	F57B10.6	I-3N19***	F57B10.6		I-3N19	ZK524.2	sjj_ZK524.2	WBGene00006752	ZK524.2	CDS
K09F6.9	K09F6.9	V-1I14***	K09F6.9		V-1I14	F31F4.5	sjj_F31F4.5				in an intron
cey-3	M01E11.5	I-2F17	M01E11.5		I-2F17	M01E11.7	sjj_M01E11.7	WBGene00006508	M01E11.7	CDS
emb-5	T04A8.14	III-3D15***	T04A8.14		III-3D15	Y40D12A.3	sjj_Y40D12A.3	WBGene00005263	Y40D12A.3	CDS
T24E12.1	T24E12.1	II-3O24	T24E12.1		II-3O24	T24E12.1	sjj_T24E12.1	WBGene00020771	T24E12.1	CDS
fbxc-55	Y27F2A.5	II-3A17***	Y27F2A.5		II-3A17	Y27F2A.d	sjj_Y27F2A.d	WBGene00021297	Y27F2A.5	CDS
zip-4	Y44E3B.1	III-6I06***	Y44E3B.1		III-6I06	Y111B2C.i	sjj_Y111B2C.i	WBGene00013733	Y111B2A.9	CDS
Y71H2AM.4	Y71H2AM.4	III-7K07***	Y71H2AM.4		III-7K07	Y39A3C_86.b	sjj_Y39A3C_86.b	WBGene00021447	Y39A3CR.8	CDS
ZK1055.2	ZK1055.2	V-4G12***	ZK1055.2		V-4G12	CD4.8	sjj_CD4.8	WBGene00016993	CD4.8	CDS
ZK1236.9	ZK1236.9	III-4O01***	ZK1236.9		III-4O01	F54H12.1	sjj_F54H12.1	WBGene00000041	F54H12.1	CDS
haf-9	ZK484.2	I-2I20***	ZK484.2		I-2I20	C01G8.8	sjj_C01G8.8	WBGene00015314	C01G8.9	CDS
	Not a target (no similarity between clone and target).
	Target in both Roy and CloneMapper, but with low score (0.23) in CloneMapper list.
	Gene structure prediction changed in WS215
	Clones marked with an asterisk were found to be incorrect. The identity of the clone, as determined by sequening is not given.

## Sheet: Roy_CloneMapperTargets full
Sequence #	Clone Name	WBids	Target Transcript	Gene	Sequence name	# PNO	# MNO	# POS	# MOS	# RNOS	# ROS	Score
233	sjj_F48E3.6	WBGene00018606	F48E3.6		F48E3.6	72	59	1512	1198	0.81944	0.79233	100
262	sjj_C26C6.5	WBGene00000938	C26C6.5a	dcp-66	C26C6.5	77	51	1597	1027	0.66234	0.64308	100
263	sjj_C26C6.5	WBGene00000938	C26C6.5b	dcp-66	C26C6.5	77	51	1597	1027	0.66234	0.64308	100
185	sjj_T26A5.5	WBGene00020821	T26A5.5a	jhdm-1	T26A5.5	56	51	1168	1021	0.91071	0.87414	100
120	sjj_F01F1.12	WBGene00017166	F01F1.12a.1	aldo-2	F01F1.12	52	49	1088	1020	0.94231	0.9375	100
122	sjj_F01F1.12	WBGene00017166	F01F1.12a.2	aldo-2	F01F1.12	52	49	1088	1020	0.94231	0.9375	100
127	sjj_F54H12.1	WBGene00000041	F54H12.1c.1	aco-2	F54H12.1	53	49	1100	1014	0.92453	0.92182	100
128	sjj_F54H12.1	WBGene00000041	F54H12.1a	aco-2	F54H12.1	53	49	1100	1014	0.92453	0.92182	100
129	sjj_F54H12.1	WBGene00000041	F54H12.1c.2	aco-2	F54H12.1	53	49	1100	1014	0.92453	0.92182	100
147	sjj_T09B4.1	WBGene00020375	T09B4.1.2		T09B4.1	54	49	1114	980	0.90741	0.87971	100
148	sjj_T09B4.1	WBGene00020375	T09B4.1.1		T09B4.1	54	49	1114	980	0.90741	0.87971	100
48	sjj_D2045.6	WBGene00000836	D2045.6	cul-1	D2045.6	47	47	976	976	1	1	100
280	sjj_F55A12.3	WBGene00004087	F55A12.3	ppk-1	F55A12.3	78	52	1638	954	0.66667	0.58242	100
165	sjj_F23F1.6	WBGene00017747	F23F1.6		F23F1.6	55	48	1136	943	0.87273	0.83011	100
152	sjj_F25H2.8	WBGene00006720	F25H2.8	ubc-25	F25H2.8	55	49	1143	930	0.89091	0.81365	100
105	sjj_CD4.8	WBGene00016993	CD4.8		CD4.8	51	46	1059	927	0.90196	0.87535	100
106	sjj_F31E3.2	WBGene00017950	F31E3.2c		F31E3.2	51	47	1058	926	0.92157	0.87524	100
30	sjj_F55A3.2	WBGene00018848	F55A3.2		F55A3.2	45	45	925	916	1	0.99027	100
310	sjj_K06B4.7	WBGene00010602	K06B4.7	nhr-197	K06B4.7	80	47	1678	916	0.5875	0.54589	100
184	sjj_T19B4.5	WBGene00020558	T19B4.5		T19B4.5	56	46	1163	905	0.82143	0.77816	100
283	sjj_C16C4.5	WBGene00015829	C16C4.5	math-15	C16C4.5	79	47	1647	905	0.59494	0.54948	100
99	sjj_F16B12.6	WBGene00008882	F16B12.6		F16B12.6	51	45	1069	900	0.88235	0.84191	100
268	sjj_F22E5.13	WBGene00017711	F22E5.13.2		F22E5.13	77	46	1598	877	0.5974	0.54881	100
267	sjj_F22E5.13	WBGene00017711	F22E5.13.1		F22E5.13	77	46	1598	875	0.5974	0.54756	100
92	sjj_C32E8.5	WBGene00016323	C32E8.5.1		C32E8.5	50	44	1041	871	0.88	0.8367	100
175	sjj_B0025.1	WBGene00006932	B0025.1b	vps-34	B0025.1	56	42	1176	864	0.75	0.73469	100
471	sjj_F49H12.i	WBGene00003087	F49H12.1a	lsy-2	F49H12.1	124	48	2591	857	0.3871	0.33076	100
472	sjj_F49H12.i	WBGene00003087	F49H12.1b.1	lsy-2	F49H12.1	124	48	2591	857	0.3871	0.33076	100
473	sjj_F49H12.i	WBGene00003087	F49H12.1b.2	lsy-2	F49H12.1	124	48	2591	857	0.3871	0.33076	100
322	sjj_T05A6.2	WBGene00000517	T05A6.2a.1	cki-2	T05A6.2	94	46	1962	854	0.48936	0.43527	100
100	sjj_K04G2.6	WBGene00010565	K04G2.6	vacl-14	K04G2.6	51	42	1057	830	0.82353	0.78524	100
135	sjj_C04E6.6	WBGene00001698	C04E6.6	grd-9	C04E6.6	54	43	1132	829	0.7963	0.73233	100
173	sjj_B0025.1	WBGene00006932	B0025.1a	vps-34	B0025.1	56	41	1176	824	0.73214	0.70068	100
174	sjj_B0025.1	WBGene00006932	B0025.1c.2	vps-34	B0025.1	56	41	1176	824	0.73214	0.70068	100
176	sjj_B0025.1	WBGene00006932	B0025.1c.1	vps-34	B0025.1	56	41	1176	824	0.73214	0.70068	100
114	sjj_C48E7.3	WBGene00003059	C48E7.3	lpd-2	C48E7.3	52	43	1077	820	0.82692	0.76137	100
153	sjj_ZK524.2	WBGene00006752	ZK524.2e	unc-13	ZK524.2	55	41	1146	820	0.74545	0.71553	100
154	sjj_ZK524.2	WBGene00006752	ZK524.2c	unc-13	ZK524.2	55	41	1146	820	0.74545	0.71553	100
155	sjj_ZK524.2	WBGene00006752	ZK524.2b	unc-13	ZK524.2	55	41	1146	820	0.74545	0.71553	100
156	sjj_ZK524.2	WBGene00006752	ZK524.2a	unc-13	ZK524.2	55	41	1146	820	0.74545	0.71553	100
157	sjj_ZK524.2	WBGene00006752	ZK524.2f	unc-13	ZK524.2	55	41	1146	820	0.74545	0.71553	100
158	sjj_ZK524.2	WBGene00006752	ZK524.2d	unc-13	ZK524.2	55	41	1146	820	0.74545	0.71553	100
170	sjj_C01G8.8	WBGene00002717	C01G8.9c	let-526	C01G8.9	56	40	1160	818	0.71429	0.70517	100
230	sjj_C15A11.7	WBGene00007599	C15A11.7a		C15A11.7	72	43	1510	809	0.59722	0.53576	100
93	sjj_C32E8.5	WBGene00016323	C32E8.5.2		C32E8.5	50	41	1041	807	0.82	0.77522	100
210	sjj_F46H6.2	WBGene00000959	F46H6.2c.2	dgk-2	F46H6.2	70	45	1461	802	0.64286	0.54894	100
212	sjj_F46H6.2	WBGene00000959	F46H6.2c.1	dgk-2	F46H6.2	70	45	1461	802	0.64286	0.54894	100
214	sjj_F46H6.2	WBGene00000959	F46H6.2a.2	dgk-2	F46H6.2	70	45	1461	802	0.64286	0.54894	100
215	sjj_F46H6.2	WBGene00000959	F46H6.2a.1	dgk-2	F46H6.2	70	45	1461	802	0.64286	0.54894	100
465	sjj_Y38F2A_6126.j	WBGene00021419	Y38F2AR.1a	eri-5	Y38F2AR.1	118	40	2460	801	0.33898	0.32561	100
247	sjj_F27D4.2	WBGene00009188	F27D4.2a.1	lsy-22	F27D4.2	75	40	1558	793	0.53333	0.50899	100
248	sjj_F27D4.2	WBGene00009188	F27D4.2a.2	lsy-22	F27D4.2	75	40	1558	791	0.53333	0.5077	100
235	sjj_T01C8.1	WBGene00020142	T01C8.1b	aak-2	T01C8.1	73	43	1522	787	0.58904	0.51708	100
245	sjj_F27D4.2	WBGene00009188	F27D4.2b.1	lsy-22	F27D4.2	75	40	1558	787	0.53333	0.50513	100
324	sjj_T05A6.2	WBGene00000517	T05A6.2a.2	cki-2	T05A6.2	94	42	1962	786	0.44681	0.40061	100
246	sjj_F27D4.2	WBGene00009188	F27D4.2b.2	lsy-22	F27D4.2	75	40	1558	785	0.53333	0.50385	100
236	sjj_T01C8.1	WBGene00020142	T01C8.1a	aak-2	T01C8.1	73	43	1522	781	0.58904	0.51314	100
237	sjj_T01C8.1	WBGene00020142	T01C8.1c	aak-2	T01C8.1	73	43	1522	781	0.58904	0.51314	100
305	sjj_T27B7.1	WBGene00003649	T27B7.1	nhr-59	T27B7.1	80	42	1663	779	0.525	0.46843	100
36	sjj_C07A12.4	WBGene00003963	C07A12.4a.2	pdi-2	C07A12.4	46	38	957	778	0.82609	0.81296	100
37	sjj_C07A12.4	WBGene00003963	C07A12.4a.1	pdi-2	C07A12.4	46	38	957	778	0.82609	0.81296	100
256	sjj_B0213.11	WBGene00015041	B0213.11a	cyp-34A6	B0213.11	76	43	1578	778	0.56579	0.49303	100
257	sjj_B0213.11	WBGene00015041	B0213.11b	cyp-34A6	B0213.11	76	43	1578	778	0.56579	0.49303	100
178	sjj_M28.2	WBGene00010894	M28.2		M28.2	56	41	1173	774	0.73214	0.65985	100
209	sjj_T05A6.1	WBGene00000516	T05A6.1	cki-1	T05A6.1	69	39	1448	770	0.56522	0.53177	100
169	sjj_C01G8.8	WBGene00002717	C01G8.9a	let-526	C01G8.9	56	37	1160	768	0.66071	0.66207	100
177	sjj_F47G4.2	WBGene00009823	F47G4.2	gadr-6	F47G4.2	56	39	1159	759	0.69643	0.65487	100
362	sjj_C50A2.2	WBGene00016796	C50A2.2a	cec-2	C50A2.2	107	39	2229	759	0.36449	0.34051	100
163	sjj_C37A2.3	WBGene00016491	C37A2.3	acdh-5	C37A2.3	55	40	1138	758	0.72727	0.66608	100
140	sjj_T23C6.1	WBGene00007011	T23C6.1	mdt-1.2	T23C6.1	54	40	1133	757	0.74074	0.66814	100
171	sjj_C15H11.6	WBGene00003835	C15H11.6.1	nxf-2	C15H11.6	56	43	1156	756	0.76786	0.65398	100
172	sjj_C15H11.6	WBGene00003835	C15H11.6.2	nxf-2	C15H11.6	56	43	1156	756	0.76786	0.65398	100
397	sjj_Y48G10A.b	WBGene00013021	Y48G10A.4a		Y48G10A.4	110	38	2298	756	0.34545	0.32898	100
398	sjj_Y48G10A.b	WBGene00013021	Y48G10A.4b		Y48G10A.4	110	38	2298	756	0.34545	0.32898	100
320	sjj_T05A6.2	WBGene00000517	T05A6.2b	cki-2	T05A6.2	94	39	1962	740	0.41489	0.37717	100
87	sjj_F28H1.1	WBGene00017908	F28H1.1		F28H1.1	49	36	1012	732	0.73469	0.72332	100
107	sjj_F31E3.2	WBGene00017950	F31E3.2a		F31E3.2	51	40	1058	729	0.78431	0.68904	100
108	sjj_F31E3.2	WBGene00017950	F31E3.2b		F31E3.2	51	40	1058	729	0.78431	0.68904	100
23	sjj_Y5H2B.g	WBGene00021165	Y5H2B.3		Y5H2B.3	43	35	892	721	0.81395	0.8083	100
142	sjj_F36H2.1	WBGene00009498	F36H2.1c	tat-5	F36H2.1	54	36	1127	720	0.66667	0.63886	100
143	sjj_F36H2.1	WBGene00009498	F36H2.1a	tat-5	F36H2.1	54	36	1127	720	0.66667	0.63886	100
144	sjj_F36H2.1	WBGene00009498	F36H2.1b	tat-5	F36H2.1	54	36	1127	720	0.66667	0.63886	100
79	sjj_F47A4.2	WBGene00001081	F47A4.2	dpy-22	F47A4.2	49	38	1025	708	0.77551	0.69073	100
91	sjj_K02B2.4	WBGene00002129	K02B2.4	inx-7	K02B2.4	50	38	1034	707	0.76	0.68375	100
444	sjj_F21D9.4	WBGene00009018	F21D9.4a		F21D9.4	117	39	2440	706	0.33333	0.28934	100
66	sjj_C08B11.2	WBGene00001835	C08B11.2	hda-2	C08B11.2	48	35	1005	705	0.72917	0.70149	100
67	sjj_H06O01.1	WBGene00003964	H06O01.1.3	pdi-3	H06O01.1	48	37	1007	703	0.77083	0.69811	100
68	sjj_H06O01.1	WBGene00003964	H06O01.1.1	pdi-3	H06O01.1	48	37	1007	703	0.77083	0.69811	100
69	sjj_H06O01.1	WBGene00003964	H06O01.1.2	pdi-3	H06O01.1	48	37	1007	703	0.77083	0.69811	100
121	sjj_F01F1.12	WBGene00017166	F01F1.12b.2	aldo-2	F01F1.12	52	34	1088	700	0.65385	0.64338	100
123	sjj_F01F1.12	WBGene00017166	F01F1.12b.1	aldo-2	F01F1.12	52	34	1088	700	0.65385	0.64338	100
19	sjj_C02B10.5	WBGene00015330	C02B10.5.1		C02B10.5	41	35	849	698	0.85366	0.82214	100
20	sjj_C02B10.5	WBGene00015330	C02B10.5.2		C02B10.5	41	35	849	698	0.85366	0.82214	100
126	sjj_F54H12.1	WBGene00000041	F54H12.1b	aco-2	F54H12.1	53	34	1100	685	0.64151	0.62273	100
317	sjj_K07E8.3	WBGene00019495	K07E8.3.2	sdz-24	K07E8.3	80	36	1676	678	0.45	0.40453	100
318	sjj_K07E8.3	WBGene00019495	K07E8.3.3	sdz-24	K07E8.3	80	36	1676	678	0.45	0.40453	100
319	sjj_K07E8.3	WBGene00019495	K07E8.3.1	sdz-24	K07E8.3	80	36	1676	678	0.45	0.40453	100
26	sjj_C50F4.3	WBGene00008231	C50F4.3	tag-329	C50F4.3	45	35	942	668	0.77778	0.70913	100
95	sjj_M01E11.7	WBGene00006508	M01E11.7c	tag-163	M01E11.7	51	34	1060	663	0.66667	0.62547	100
96	sjj_M01E11.7	WBGene00006508	M01E11.7a	tag-163	M01E11.7	51	34	1060	663	0.66667	0.62547	100
97	sjj_M01E11.7	WBGene00006508	M01E11.7d	tag-163	M01E11.7	51	34	1060	663	0.66667	0.62547	100
241	sjj_F41G4.3	WBGene00006067	F41G4.3a	sto-5	F41G4.3	75	39	1555	661	0.52	0.42508	100
71	sjj_C34E10.4	WBGene00006946	C34E10.4b	prx-10	C34E10.4	48	34	1002	656	0.70833	0.65469	100
361	sjj_C50A2.2	WBGene00016796	C50A2.2b	cec-2	C50A2.2	107	33	2229	656	0.30841	0.2943	100
98	sjj_T23G4.1	WBGene00006580	T23G4.1	tlp-1	T23G4.1	51	34	1059	653	0.66667	0.61662	100
139	sjj_Y40D12A.3	WBGene00005263	Y40D12A.3	srh-40	Y40D12A.3	54	33	1119	653	0.61111	0.58356	100
435	sjj_Y116F11A.zz6	WBGene00012834	Y43F8C.13		Y43F8C.13	115	34	2401	653	0.29565	0.27197	100
206	sjj_R52.7	WBGene00005408	R52.7	srh-195	R52.7	68	33	1421	652	0.48529	0.45883	100
386	sjj_C24H12.6	WBGene00016075	C24H12.6		C24H12.6	109	42	2271	652	0.38532	0.2871	100
195	sjj_C46F9.1	WBGene00016717	C46F9.1a	math-22	C46F9.1	67	36	1392	650	0.53731	0.46695	100
52	sjj_Y71F9B_276.a	WBGene00004946	Y71F9B.10a	sop-3	Y71F9B.10	47	31	975	641	0.65957	0.65744	100
349	sjj_Y111B2C.i	WBGene00013733	Y111B2A.9b		Y111B2A.9	94	34	1963	634	0.3617	0.32298	100
445	sjj_F21D9.4	WBGene00009018	F21D9.4c		F21D9.4	117	35	2440	633	0.29915	0.25943	100
42	sjj_B0393.6	WBGene00007171	B0393.6		B0393.6	46	34	956	628	0.73913	0.6569	100
130	sjj_F49E11.7	WBGene00009893	F49E11.7		F49E11.7	53	35	1104	622	0.66038	0.56341	100
86	sjj_F19B10.5	WBGene00017587	F19B10.5		F19B10.5	49	34	1013	608	0.69388	0.6002	100
38	sjj_C07A12.4	WBGene00003963	C07A12.4b.2	pdi-2	C07A12.4	46	30	957	598	0.65217	0.62487	100
40	sjj_C07A12.4	WBGene00003963	C07A12.4b.1	pdi-2	C07A12.4	46	30	957	598	0.65217	0.62487	100
240	sjj_F41G4.3	WBGene00006067	F41G4.3b	sto-5	F41G4.3	75	34	1555	592	0.45333	0.38071	100
113	sjj_CD4.8	WBGene00022731	ZK402.5		ZK402.5	51	41	1059	575	0.80392	0.54297	100
381	sjj_K03E5.1	WBGene00019360	K03E5.1	neto-1	K03E5.1	108	34	2256	575	0.31481	0.25488	100
8	sjj_R09B3.4	WBGene00006707	R09B3.4	ubc-12	R09B3.4	37	30	758	569	0.81081	0.75066	100
132	sjj_C46H11.8	WBGene00016732	C46H11.8	phat-1	C46H11.8	53	30	1098	564	0.56604	0.51366	100
31	sjj_K11D12.6	WBGene00019646	K11D12.6		K11D12.6	45	28	936	558	0.62222	0.59615	100
73	sjj_C01B7.7	WBGene00015277	C01B7.7		C01B7.7	48	29	990	549	0.60417	0.55455	100
74	sjj_C01B7.7	WBGene00017191	F07B7.13		F07B7.13	48	29	990	549	0.60417	0.55455	100
146	sjj_F23F1.7	WBGene00017748	F23F1.7		F23F1.7	54	29	1131	546	0.53704	0.48276	100
220	sjj_B0513.9	WBGene00013217	Y54G11A.8a	ddl-3	Y54G11A.8	70	35	1457	538	0.5	0.36925	100
221	sjj_B0513.9	WBGene00013217	Y54G11A.8b	ddl-3	Y54G11A.8	70	35	1457	538	0.5	0.36925	100
321	sjj_T05A6.2	WBGene00000517	T05A6.2c.1	cki-2	T05A6.2	94	29	1962	530	0.30851	0.27013	100
188	sjj_Y75B8A.17	WBGene00013552	Y75B8A.17	gmn-1	Y75B8A.17	66	26	1384	505	0.39394	0.36488	100
360	sjj_C50A2.2	WBGene00016796	C50A2.2c	cec-2	C50A2.2	107	25	2229	487	0.23364	0.21848	58.0811
432	sjj_Y54E10B_159.h	WBGene00021842	Y54E10BR.3		Y54E10BR.3	112	26	2332	480	0.23214	0.20583	53.2415
75	sjj_F26F4.6	WBGene00017828	F26F4.6		F26F4.6	48	24	998	468	0.5	0.46894	100
323	sjj_T05A6.2	WBGene00000517	T05A6.2c.2	cki-2	T05A6.2	94	25	1962	462	0.26596	0.23547	76.9503
242	sjj_F41G4.3	WBGene00006067	F41G4.3c	sto-5	F41G4.3	75	26	1555	453	0.34667	0.29132	100
25	sjj_ZK1225.6	WBGene00006048	ZK1225.6	ssp-31	ZK1225.6	45	22	929	440	0.48889	0.47363	100
32	sjj_T24E12.1	WBGene00195077	T24E12.13		T24E12.13	45	22	932	410	0.48889	0.43991	100
116	sjj_Y37D8A.6	WBGene00012548	Y37D8A.6		Y37D8A.6	52	21	1083	410	0.40385	0.37858	100
21	sjj_R05D11.3	WBGene00004305	R05D11.3	ran-4	R05D11.3	43	23	902	409	0.53488	0.45344	100
224	sjj_F52C6.4	WBGene00018661	F52C6.4		F52C6.4	70	21	1460	399	0.3	0.27329	98.1384
186	sjj_F53A9.8	WBGene00018731	F53A9.8		F53A9.8	57	20	1177	397	0.35088	0.3373	100
39	sjj_C07A12.4	WBGene00003963	C07A12.4c.2	pdi-2	C07A12.4	46	21	957	396	0.45652	0.41379	100
41	sjj_C07A12.4	WBGene00003963	C07A12.4c.1	pdi-2	C07A12.4	46	21	957	396	0.45652	0.41379	100
443	sjj_F21D9.4	WBGene00009018	F21D9.4b		F21D9.4	117	22	2440	393	0.18803	0.16107	22.3801
1	sjj_R07E5.11	WBGene00011117	R07E5.11		R07E5.11	22	19	443	374	0.86364	0.84424	100
6	sjj_F28F8.3	WBGene00003079	F28F8.3.2	lsm-5	F28F8.3	28	18	588	373	0.64286	0.63435	100
166	sjj_F31B12.3	WBGene00001495	F31B12.3c	frm-9	F31B12.3	56	22	1167	360	0.39286	0.30848	100
167	sjj_F31B12.3	WBGene00001495	F31B12.3b	frm-9	F31B12.3	56	22	1167	360	0.39286	0.30848	100
168	sjj_F31B12.3	WBGene00001495	F31B12.3a	frm-9	F31B12.3	56	22	1167	360	0.39286	0.30848	100
24	sjj_F38A5.8	WBGene00018165	F38A5.8		F38A5.8	44	18	911	354	0.40909	0.38858	100
5	sjj_F28F8.3	WBGene00003079	F28F8.3.1	lsm-5	F28F8.3	28	17	588	348	0.60714	0.59184	100
110	sjj_CD4.8	WBGene00022728	ZK402.1		ZK402.1	51	24	1059	345	0.47059	0.32578	100
145	sjj_C17H11.5	WBGene00015925	C17H11.5		C17H11.5	54	19	1120	343	0.35185	0.30625	100
213	sjj_F46H6.2	WBGene00000959	F46H6.2b.1	dgk-2	F46H6.2	70	17	1461	341	0.24286	0.2334	46.9426
44	sjj_C25G6.4	WBGene00016109	C25G6.4		C25G6.4	46	20	948	335	0.43478	0.35338	100
84	sjj_Y76G2A.1	WBGene00015503	C06A5.5		C06A5.5	49	20	1018	335	0.40816	0.32908	100
90	sjj_Y76G2A.1	WBGene00022304	Y76G2A.1		Y76G2A.1	49	20	1018	335	0.40816	0.32908	100
17	sjj_ZK484.8	WBGene00022754	ZK484.8	nspd-1	ZK484.8	38	16	795	322	0.42105	0.40503	100
161	sjj_C54G4.5	WBGene00008315	C54G4.5		C54G4.5	55	21	1135	322	0.38182	0.2837	100
211	sjj_F46H6.2	WBGene00000959	F46H6.2b.2	dgk-2	F46H6.2	70	16	1461	322	0.22857	0.2204	37.0771
3	sjj_Y71F9A_284.b	WBGene00004946	Y71F9B.10b	sop-3	Y71F9B.10	26	18	527	314	0.69231	0.59583	100
4	sjj_Y71F9A_284.b	WBGene00004946	Y71F9B.10a	sop-3	Y71F9B.10	26	18	527	314	0.69231	0.59583	100
455	sjj_C04A2.3	WBGene00001194	C04A2.3a	egl-27	C04A2.3	118	17	2464	290	0.14407	0.11769	7.0841
272	sjj_F22E5.13	WBGene00022569	ZC239.6.3		ZC239.6	77	23	1598	278	0.2987	0.17397	43.1509
45	sjj_D1009.5	WBGene00017014	D1009.5	dylt-2	D1009.5	46	17	963	276	0.36957	0.2866	100
270	sjj_F22E5.13	WBGene00022569	ZC239.6.2		ZC239.6	77	23	1598	274	0.2987	0.17146	41.9164
150	sjj_Y39A3C_86.b	WBGene00021447	Y39A3CR.8b		Y39A3CR.8	54	16	1120	257	0.2963	0.22946	51.773
271	sjj_F22E5.13	WBGene00022569	ZC239.6.1		ZC239.6	77	22	1598	248	0.28571	0.15519	31.4171
151	sjj_Y39A3C_86.b	WBGene00021447	Y39A3CR.8a		Y39A3CR.8	54	14	1120	245	0.25926	0.21875	36.0234
311	sjj_T05H10.3	WBGene00011508	T05H10.3		T05H10.3	80	13	1666	220	0.1625	0.13205	7.67128
7	sjj_R09B3.4	WBGene00003123	R09B3.5	mag-1	R09B3.5	37	11	758	203	0.2973	0.26781	48.0521
348	sjj_Y111B2C.i	WBGene00013733	Y111B2A.9a		Y111B2A.9	94	11	1963	179	0.11702	0.09119	2.23522
70	sjj_C34E10.4	WBGene00006946	C34E10.4a	prx-10	C34E10.4	48	7	1002	144	0.14583	0.14371	4.40092
72	sjj_C08B11.2	WBGene00007433	C08B11.3	swsn-7	C08B11.3	48	7	1005	130	0.14583	0.12935	3.57605
112	sjj_CD4.8	WBGene00022730	ZK402.3		ZK402.3	51	10	1059	129	0.19608	0.12181	6.04142
111	sjj_CD4.8	WBGene00022729	ZK402.2		ZK402.2	51	9	1059	79	0.17647	0.0746	1.8353
28	sjj_ZK1225.6	WBGene00011134	R08A2.3	ssp-33	R08A2.3	45	11	929	75	0.24444	0.08073	3.61777

## Sheet: Roy_CloneMapperTargets filter
Sequence #	Clone Name	WBids	Target Transcript	Gene	Sequence name	# PNO	# MNO	# POS	# MOS	# RNOS	# ROS	Score
233	sjj_F48E3.6	WBGene00018606	F48E3.6		F48E3.6	72	59	1512	1198	0.81944	0.79233	100
262	sjj_C26C6.5	WBGene00000938	C26C6.5a	dcp-66	C26C6.5	77	51	1597	1027	0.66234	0.64308	100
185	sjj_T26A5.5	WBGene00020821	T26A5.5a	jhdm-1	T26A5.5	56	51	1168	1021	0.91071	0.87414	100
120	sjj_F01F1.12	WBGene00017166	F01F1.12a.1	aldo-2	F01F1.12	52	49	1088	1020	0.94231	0.9375	100
127	sjj_F54H12.1	WBGene00000041	F54H12.1c.1	aco-2	F54H12.1	53	49	1100	1014	0.92453	0.92182	100
147	sjj_T09B4.1	WBGene00020375	T09B4.1.2		T09B4.1	54	49	1114	980	0.90741	0.87971	100
48	sjj_D2045.6	WBGene00000836	D2045.6	cul-1	D2045.6	47	47	976	976	1	1	100
280	sjj_F55A12.3	WBGene00004087	F55A12.3	ppk-1	F55A12.3	78	52	1638	954	0.66667	0.58242	100
165	sjj_F23F1.6	WBGene00017747	F23F1.6		F23F1.6	55	48	1136	943	0.87273	0.83011	100
152	sjj_F25H2.8	WBGene00006720	F25H2.8	ubc-25	F25H2.8	55	49	1143	930	0.89091	0.81365	100
105	sjj_CD4.8	WBGene00016993	CD4.8		CD4.8	51	46	1059	927	0.90196	0.87535	100
106	sjj_F31E3.2	WBGene00017950	F31E3.2c		F31E3.2	51	47	1058	926	0.92157	0.87524	100
30	sjj_F55A3.2	WBGene00018848	F55A3.2		F55A3.2	45	45	925	916	1	0.99027	100
310	sjj_K06B4.7	WBGene00010602	K06B4.7	nhr-197	K06B4.7	80	47	1678	916	0.5875	0.54589	100
184	sjj_T19B4.5	WBGene00020558	T19B4.5		T19B4.5	56	46	1163	905	0.82143	0.77816	100
283	sjj_C16C4.5	WBGene00015829	C16C4.5	math-15	C16C4.5	79	47	1647	905	0.59494	0.54948	100
99	sjj_F16B12.6	WBGene00008882	F16B12.6		F16B12.6	51	45	1069	900	0.88235	0.84191	100
268	sjj_F22E5.13	WBGene00017711	F22E5.13.2		F22E5.13	77	46	1598	877	0.5974	0.54881	100
92	sjj_C32E8.5	WBGene00016323	C32E8.5.1		C32E8.5	50	44	1041	871	0.88	0.8367	100
175	sjj_B0025.1	WBGene00006932	B0025.1b	vps-34	B0025.1	56	42	1176	864	0.75	0.73469	100
471	sjj_F49H12.i	WBGene00003087	F49H12.1a	lsy-2	F49H12.1	124	48	2591	857	0.3871	0.33076	100
322	sjj_T05A6.2	WBGene00000517	T05A6.2a.1	cki-2	T05A6.2	94	46	1962	854	0.48936	0.43527	100
100	sjj_K04G2.6	WBGene00010565	K04G2.6	vacl-14	K04G2.6	51	42	1057	830	0.82353	0.78524	100
135	sjj_C04E6.6	WBGene00001698	C04E6.6	grd-9	C04E6.6	54	43	1132	829	0.7963	0.73233	100
114	sjj_C48E7.3	WBGene00003059	C48E7.3	lpd-2	C48E7.3	52	43	1077	820	0.82692	0.76137	100
153	sjj_ZK524.2	WBGene00006752	ZK524.2e	unc-13	ZK524.2	55	41	1146	820	0.74545	0.71553	100
170	sjj_C01G8.8	WBGene00002717	C01G8.9c	let-526	C01G8.9	56	40	1160	818	0.71429	0.70517	100
230	sjj_C15A11.7	WBGene00007599	C15A11.7a		C15A11.7	72	43	1510	809	0.59722	0.53576	100
210	sjj_F46H6.2	WBGene00000959	F46H6.2c.2	dgk-2	F46H6.2	70	45	1461	802	0.64286	0.54894	100
465	sjj_Y38F2A_6126.j	WBGene00021419	Y38F2AR.1a	eri-5	Y38F2AR.1	118	40	2460	801	0.33898	0.32561	100
247	sjj_F27D4.2	WBGene00009188	F27D4.2a.1	lsy-22	F27D4.2	75	40	1558	793	0.53333	0.50899	100
235	sjj_T01C8.1	WBGene00020142	T01C8.1b	aak-2	T01C8.1	73	43	1522	787	0.58904	0.51708	100
305	sjj_T27B7.1	WBGene00003649	T27B7.1	nhr-59	T27B7.1	80	42	1663	779	0.525	0.46843	100
36	sjj_C07A12.4	WBGene00003963	C07A12.4a.2	pdi-2	C07A12.4	46	38	957	778	0.82609	0.81296	100
256	sjj_B0213.11	WBGene00015041	B0213.11a	cyp-34A6	B0213.11	76	43	1578	778	0.56579	0.49303	100
178	sjj_M28.2	WBGene00010894	M28.2		M28.2	56	41	1173	774	0.73214	0.65985	100
209	sjj_T05A6.1	WBGene00000516	T05A6.1	cki-1	T05A6.1	69	39	1448	770	0.56522	0.53177	100
177	sjj_F47G4.2	WBGene00009823	F47G4.2	gadr-6	F47G4.2	56	39	1159	759	0.69643	0.65487	100
362	sjj_C50A2.2	WBGene00016796	C50A2.2a	cec-2	C50A2.2	107	39	2229	759	0.36449	0.34051	100
163	sjj_C37A2.3	WBGene00016491	C37A2.3	acdh-5	C37A2.3	55	40	1138	758	0.72727	0.66608	100
140	sjj_T23C6.1	WBGene00007011	T23C6.1	mdt-1.2	T23C6.1	54	40	1133	757	0.74074	0.66814	100
171	sjj_C15H11.6	WBGene00003835	C15H11.6.1	nxf-2	C15H11.6	56	43	1156	756	0.76786	0.65398	100
397	sjj_Y48G10A.b	WBGene00013021	Y48G10A.4a		Y48G10A.4	110	38	2298	756	0.34545	0.32898	100
87	sjj_F28H1.1	WBGene00017908	F28H1.1		F28H1.1	49	36	1012	732	0.73469	0.72332	100
23	sjj_Y5H2B.g	WBGene00021165	Y5H2B.3		Y5H2B.3	43	35	892	721	0.81395	0.8083	100
142	sjj_F36H2.1	WBGene00009498	F36H2.1c	tat-5	F36H2.1	54	36	1127	720	0.66667	0.63886	100
79	sjj_F47A4.2	WBGene00001081	F47A4.2	dpy-22	F47A4.2	49	38	1025	708	0.77551	0.69073	100
91	sjj_K02B2.4	WBGene00002129	K02B2.4	inx-7	K02B2.4	50	38	1034	707	0.76	0.68375	100
444	sjj_F21D9.4	WBGene00009018	F21D9.4a		F21D9.4	117	39	2440	706	0.33333	0.28934	100
66	sjj_C08B11.2	WBGene00001835	C08B11.2	hda-2	C08B11.2	48	35	1005	705	0.72917	0.70149	100
67	sjj_H06O01.1	WBGene00003964	H06O01.1.3	pdi-3	H06O01.1	48	37	1007	703	0.77083	0.69811	100
19	sjj_C02B10.5	WBGene00015330	C02B10.5.1		C02B10.5	41	35	849	698	0.85366	0.82214	100
317	sjj_K07E8.3	WBGene00019495	K07E8.3.2	sdz-24	K07E8.3	80	36	1676	678	0.45	0.40453	100
26	sjj_C50F4.3	WBGene00008231	C50F4.3	tag-329	C50F4.3	45	35	942	668	0.77778	0.70913	100
95	sjj_M01E11.7	WBGene00006508	M01E11.7c	tag-163	M01E11.7	51	34	1060	663	0.66667	0.62547	100
241	sjj_F41G4.3	WBGene00006067	F41G4.3a	sto-5	F41G4.3	75	39	1555	661	0.52	0.42508	100
71	sjj_C34E10.4	WBGene00006946	C34E10.4b	prx-10	C34E10.4	48	34	1002	656	0.70833	0.65469	100
98	sjj_T23G4.1	WBGene00006580	T23G4.1	tlp-1	T23G4.1	51	34	1059	653	0.66667	0.61662	100
139	sjj_Y40D12A.3	WBGene00005263	Y40D12A.3	srh-40	Y40D12A.3	54	33	1119	653	0.61111	0.58356	100
435	sjj_Y116F11A.zz6	WBGene00012834	Y43F8C.13		Y43F8C.13	115	34	2401	653	0.29565	0.27197	100
206	sjj_R52.7	WBGene00005408	R52.7	srh-195	R52.7	68	33	1421	652	0.48529	0.45883	100
386	sjj_C24H12.6	WBGene00016075	C24H12.6		C24H12.6	109	42	2271	652	0.38532	0.2871	100
195	sjj_C46F9.1	WBGene00016717	C46F9.1a	math-22	C46F9.1	67	36	1392	650	0.53731	0.46695	100
52	sjj_Y71F9B_276.a	WBGene00004946	Y71F9B.10a	sop-3	Y71F9B.10	47	31	975	641	0.65957	0.65744	100
349	sjj_Y111B2C.i	WBGene00013733	Y111B2A.9b		Y111B2A.9	94	34	1963	634	0.3617	0.32298	100
42	sjj_B0393.6	WBGene00007171	B0393.6		B0393.6	46	34	956	628	0.73913	0.6569	100
130	sjj_F49E11.7	WBGene00009893	F49E11.7		F49E11.7	53	35	1104	622	0.66038	0.56341	100
86	sjj_F19B10.5	WBGene00017587	F19B10.5		F19B10.5	49	34	1013	608	0.69388	0.6002	100
113	sjj_CD4.8	WBGene00022731	ZK402.5		ZK402.5	51	41	1059	575	0.80392	0.54297	100
381	sjj_K03E5.1	WBGene00019360	K03E5.1	neto-1	K03E5.1	108	34	2256	575	0.31481	0.25488	100
8	sjj_R09B3.4	WBGene00006707	R09B3.4	ubc-12	R09B3.4	37	30	758	569	0.81081	0.75066	100
132	sjj_C46H11.8	WBGene00016732	C46H11.8	phat-1	C46H11.8	53	30	1098	564	0.56604	0.51366	100
31	sjj_K11D12.6	WBGene00019646	K11D12.6		K11D12.6	45	28	936	558	0.62222	0.59615	100
73	sjj_C01B7.7	WBGene00015277	C01B7.7		C01B7.7	48	29	990	549	0.60417	0.55455	100
74	sjj_C01B7.7	WBGene00017191	F07B7.13		F07B7.13	48	29	990	549	0.60417	0.55455	100
146	sjj_F23F1.7	WBGene00017748	F23F1.7		F23F1.7	54	29	1131	546	0.53704	0.48276	100
220	sjj_B0513.9	WBGene00013217	Y54G11A.8a	ddl-3	Y54G11A.8	70	35	1457	538	0.5	0.36925	100
188	sjj_Y75B8A.17	WBGene00013552	Y75B8A.17	gmn-1	Y75B8A.17	66	26	1384	505	0.39394	0.36488	100
432	sjj_Y54E10B_159.h	WBGene00021842	Y54E10BR.3		Y54E10BR.3	112	26	2332	480	0.23214	0.20583	53.2415
75	sjj_F26F4.6	WBGene00017828	F26F4.6		F26F4.6	48	24	998	468	0.5	0.46894	100
25	sjj_ZK1225.6	WBGene00006048	ZK1225.6	ssp-31	ZK1225.6	45	22	929	440	0.48889	0.47363	100
32	sjj_T24E12.1	WBGene00195077	T24E12.13		T24E12.13	45	22	932	410	0.48889	0.43991	100
116	sjj_Y37D8A.6	WBGene00012548	Y37D8A.6		Y37D8A.6	52	21	1083	410	0.40385	0.37858	100
21	sjj_R05D11.3	WBGene00004305	R05D11.3	ran-4	R05D11.3	43	23	902	409	0.53488	0.45344	100
224	sjj_F52C6.4	WBGene00018661	F52C6.4		F52C6.4	70	21	1460	399	0.3	0.27329	98.1384
186	sjj_F53A9.8	WBGene00018731	F53A9.8		F53A9.8	57	20	1177	397	0.35088	0.3373	100
1	sjj_R07E5.11	WBGene00011117	R07E5.11		R07E5.11	22	19	443	374	0.86364	0.84424	100
6	sjj_F28F8.3	WBGene00003079	F28F8.3.2	lsm-5	F28F8.3	28	18	588	373	0.64286	0.63435	100
166	sjj_F31B12.3	WBGene00001495	F31B12.3c	frm-9	F31B12.3	56	22	1167	360	0.39286	0.30848	100
24	sjj_F38A5.8	WBGene00018165	F38A5.8		F38A5.8	44	18	911	354	0.40909	0.38858	100
110	sjj_CD4.8	WBGene00022728	ZK402.1		ZK402.1	51	24	1059	345	0.47059	0.32578	100
145	sjj_C17H11.5	WBGene00015925	C17H11.5		C17H11.5	54	19	1120	343	0.35185	0.30625	100
44	sjj_C25G6.4	WBGene00016109	C25G6.4		C25G6.4	46	20	948	335	0.43478	0.35338	100
84	sjj_Y76G2A.1	WBGene00015503	C06A5.5		C06A5.5	49	20	1018	335	0.40816	0.32908	100
90	sjj_Y76G2A.1	WBGene00022304	Y76G2A.1		Y76G2A.1	49	20	1018	335	0.40816	0.32908	100
17	sjj_ZK484.8	WBGene00022754	ZK484.8	nspd-1	ZK484.8	38	16	795	322	0.42105	0.40503	100
161	sjj_C54G4.5	WBGene00008315	C54G4.5		C54G4.5	55	21	1135	322	0.38182	0.2837	100
455	sjj_C04A2.3	WBGene00001194	C04A2.3a	egl-27	C04A2.3	118	17	2464	290	0.14407	0.11769	7.0841
272	sjj_F22E5.13	WBGene00022569	ZC239.6.3		ZC239.6	77	23	1598	278	0.2987	0.17397	43.1509
45	sjj_D1009.5	WBGene00017014	D1009.5	dylt-2	D1009.5	46	17	963	276	0.36957	0.2866	100
150	sjj_Y39A3C_86.b	WBGene00021447	Y39A3CR.8b		Y39A3CR.8	54	16	1120	257	0.2963	0.22946	51.773
311	sjj_T05H10.3	WBGene00011508	T05H10.3		T05H10.3	80	13	1666	220	0.1625	0.13205	7.67128
7	sjj_R09B3.4	WBGene00003123	R09B3.5	mag-1	R09B3.5	37	11	758	203	0.2973	0.26781	48.0521
72	sjj_C08B11.2	WBGene00007433	C08B11.3	swsn-7	C08B11.3	48	7	1005	130	0.14583	0.12935	3.57605
112	sjj_CD4.8	WBGene00022730	ZK402.3		ZK402.3	51	10	1059	129	0.19608	0.12181	6.04142
111	sjj_CD4.8	WBGene00022729	ZK402.2		ZK402.2	51	9	1059	79	0.17647	0.0746	1.8353
28	sjj_ZK1225.6	WBGene00011134	R08A2.3	ssp-33	R08A2.3	45	11	929	75	0.24444	0.08073	3.61777

## Sheet: Clone Mapper only
Sequence #	Clone Name	WBids	Target Transcript	Gene	Sequence name	# PNO	# MNO	# POS	# MOS	# RNOS	# ROS	Score
127	sjj_F54H12.1	WBGene00000041	F54H12.1c.1	aco-2	F54H12.1	53	49	1100	1014	0.92453	0.92182	100
105	sjj_CD4.8	WBGene00016993	CD4.8		CD4.8	51	46	1059	927	0.90196	0.87535	100
310	sjj_K06B4.7	WBGene00010602	K06B4.7	nhr-197	K06B4.7	80	47	1678	916	0.5875	0.54589	100
153	sjj_ZK524.2	WBGene00006752	ZK524.2e	unc-13	ZK524.2	55	41	1146	820	0.74545	0.71553	100
170	sjj_C01G8.8	WBGene00002717	C01G8.9c	let-526	C01G8.9	56	40	1160	818	0.71429	0.70517	100
230	sjj_C15A11.7	WBGene00007599	C15A11.7a		C15A11.7	72	43	1510	809	0.59722	0.53576	100
95	sjj_M01E11.7	WBGene00006508	M01E11.7c	tag-163	M01E11.7	51	34	1060	663	0.66667	0.62547	100
139	sjj_Y40D12A.3	WBGene00005263	Y40D12A.3	srh-40	Y40D12A.3	54	33	1119	653	0.61111	0.58356	100
349	sjj_Y111B2C.i	WBGene00013733	Y111B2A.9b		Y111B2A.9	94	34	1963	634	0.3617	0.32298	100
113	sjj_CD4.8	WBGene00022731	ZK402.5		ZK402.5	51	41	1059	575	0.80392	0.54297	100
74	sjj_C01B7.7	WBGene00017191	F07B7.13		F07B7.13	48	29	990	549	0.60417	0.55455	100
32	sjj_T24E12.1	WBGene00195077	T24E12.13		T24E12.13	45	22	932	410	0.48889	0.43991	100
6	sjj_F28F8.3	WBGene00003079	F28F8.3.2	lsm-5	F28F8.3	28	18	588	373	0.64286	0.63435	100
166	sjj_F31B12.3	WBGene00001495	F31B12.3c	frm-9	F31B12.3	56	22	1167	360	0.39286	0.30848	100
110	sjj_CD4.8	WBGene00022728	ZK402.1		ZK402.1	51	24	1059	345	0.47059	0.32578	100
145	sjj_C17H11.5	WBGene00015925	C17H11.5		C17H11.5	54	19	1120	343	0.35185	0.30625	100
84	sjj_Y76G2A.1	WBGene00015503	C06A5.5		C06A5.5	49	20	1018	335	0.40816	0.32908	100
272	sjj_F22E5.13	WBGene00022569	ZC239.6.3		ZC239.6	77	23	1598	278	0.2987	0.17397	43.1509
150	sjj_Y39A3C_86.b	WBGene00021447	Y39A3CR.8b		Y39A3CR.8	54	16	1120	257	0.2963	0.22946	51.773
7	sjj_R09B3.4	WBGene00003123	R09B3.5	mag-1	R09B3.5	37	11	758	203	0.2973	0.26781	48.0521
72	sjj_C08B11.2	WBGene00007433	C08B11.3	swsn-7	C08B11.3	48	7	1005	130	0.14583	0.12935	3.57605
112	sjj_CD4.8	WBGene00022730	ZK402.3		ZK402.3	51	10	1059	129	0.19608	0.12181	6.04142
111	sjj_CD4.8	WBGene00022729	ZK402.2		ZK402.2	51	9	1059	79	0.17647	0.0746	1.8353
28	sjj_ZK1225.6	WBGene00011134	R08A2.3	ssp-33	R08A2.3	45	11	929	75	0.24444	0.08073	3.61777

## Sheet: Notes
Sheet name	Short explanation
Original clone names	Names of clones for Roy et al. (http://www.ncbi.nlm.nih.gov/pubmed/24584095), kindly provided by M. Saito.
WS240 targets	List of targets assigned by Roy et al. 2014
Roy only	List of clones (and their potential targets according to Roy et al) not present in Clone Mapper.
Roy_CloneMapperTargets full	Complete output from Clone Mapper using "Original clone names" as input and a cutoff of score >1.
Roy_CloneMapperTarget filter	Result of filtering "Roy_CloneMapperTargets full" to have unique "Target Wbids".
Clone Mapper only	"Clone Name"/ "Clone Target Wbids" pairs predicted by Clone Mapper but not by Roy et al. together with a Venn diagram showing the number of targets predicted only by Roy et al (blue) and Clone Mapper (green) or those found by both (red)
